# Supplementary material for: SRC and TKS5 mediated podosome formation in fibroblasts promotes extracellular matrix invasion and pulmonary fibrosis
Source: Nat Commun. 2023 Sep 21;14:5882. doi: 10.1038/s41467-023-41614-x (PMC10514346; doi:10.1038/s41467-023-41614-x)
Supplement: Supplementary file 4 — Supplementary Data 1-2 [file 41467_2023_41614_MOESM4_ESM.xlsx]

## Sheet: Supplementary Data 1
Supplementary Data 1: Deregulated genes upon Tks5 haploinsufficiency and treatment with TGFb
Symbol: HGNC gene symbol
FDR: Bonferroni-Hochberg corrected PANDORA p-value
Fold Change: KO-TGFb vs WT-TGFb fold change
Description: Gene description adapted from the Ensembl-provided one
TF target? Whether, according to DoRothEA, the gene participates as a transcription factor target in "A" level confidence interactions with any other gene of this list (Supplementary Materials & Methods)
TF ? Whether, according to DoRothEA, the gene participates as a transcription factor in "A" level confidence interactions with any other gene of this list (Supplementary Materials & Methods)
Text mining: How many times a gene's human homologue was reported as an HGNC symbol in PubMed baseline 2022 abstracts relative to IPF, pulmonary fibrosis or interstitial lung diseases.
Symbol	FDR	FoldChange	Description	TF target?	TF?	Text mining
Saa3	3.70345e-53	-154.558	serum amyloid A 3	No	No	-
Itgax	1.05202e-07	-114	integrin alpha X	Yes	No	-
Cybb	2.90776e-11	-74.2857	cytochrome b-245, beta polypeptide	No	No	-
Lrp2	1.09254e-06	-54	low density lipoprotein receptor-related protein 2	No	No	-
Lrg1	9.02928e-06	-50	leucine-rich alpha-2-glycoprotein 1	No	No	-
Tnfsf18	3.00398e-06	-50	tumor necrosis factor (ligand) superfamily, member 18	No	No	-
C3	4.97922e-34	-47.7222	complement component 3	No	No	270
Clec7a	1.54688e-06	-41.5	C-type lectin domain family 7, member a	No	No	-
Krt18	1.04231e-05	-38	keratin 18	Yes	No	-
Cd93	2.01385e-05	-36	CD93 antigen	No	No	-
Hp	4.96663e-28	-35.8696	haptoglobin	Yes	No	2282
Gpnmb	3.66981e-19	-35.8251	glycoprotein (transmembrane) nmb	No	No	-
Cd68	4.13569e-07	-35.5	CD68 antigen	No	No	-
Pex5l	1.74262e-07	-33.3333	peroxisomal biogenesis factor 5-like	No	No	-
Gm20547	1.00391e-29	-30.5214	predicted gene 20547	No	No	-
Gp1bb	7.49197e-07	-29	glycoprotein Ib, beta polypeptide	No	No	-
Cfb	3.13843e-30	-28.6892	complement factor B	Yes	No	-
Gm36963	2.12858e-05	-28.5	predicted gene, 36963	No	No	-
Laptm5	1.56713e-10	-28.32	lysosomal-associated protein transmembrane 5	No	No	-
Nelfe	1.52151e-28	-27.1884	negative elongation factor complex member E, Rdbp	No	No	-
Gm49601	5.65048e-06	-26.5	predicted gene, 49601	No	No	-
Kdr	1.45412e-06	-26	kinase insert domain protein receptor	No	No	14
Col15a1	7.05943e-05	-25.5	collagen, type XV, alpha 1	No	No	3
C4b	3.60634e-13	-25.2727	complement component 4B (Chido blood group)	No	No	4
Ifit3	1.65981e-06	-24.8333	interferon-induced protein with tetratricopeptide repeats 3	Yes	No	-
Ntn4	7.97568e-09	-22.5455	netrin 4	No	No	-
Rspo1	9.49477e-07	-22	R-spondin 1	No	No	-
Cmklr1	6.27998e-10	-20.4286	chemokine-like receptor 1	No	No	-
Wfdc17	9.4002e-06	-20.4	WAP four-disulfide core domain 17	No	No	-
Epas1	5.70697e-06	-19	endothelial PAS domain protein 1	No	No	1
Prl3a1	0.000466433	-19	prolactin family 3, subfamily a, member 1	No	No	-
Cldn4	1.48619e-05	-18.25	claudin 4	No	No	-
Emcn	9.36731e-05	-18	endomucin	No	No	-
Samd9l	2.66387e-08	-17.1667	sterile alpha motif domain containing 9-like	No	No	2
Ifit3b	3.81247e-05	-16.1	interferon-induced protein with tetratricopeptide repeats 3B	Yes	No	-
Lcp1	3.58198e-06	-16.1	lymphocyte cytosolic protein 1	No	No	-
Gm42790	3.50054e-06	-16.0238	predicted gene 42790	No	No	-
Cilp	4.82811e-08	-16	cartilage intermediate layer protein, nucleotide pyrophosphohydrolase	No	No	-
Sema3b	4.59511e-05	-15.25	sema domain, immunoglobulin domain (Ig), short basic domain, secreted, (semaphorin) 3B	No	No	-
Ctss	2.75054e-07	-15.2286	cathepsin S	No	No	25
Oasl2	9.06208e-07	-15	2'-5' oligoadenylate synthetase-like 2	No	No	-
S100a8	6.69424e-07	-14.8182	S100 calcium binding protein A8 (calgranulin A)	No	No	15
Dync1h1	5.96843e-33	-14.4893	dynein cytoplasmic 1 heavy chain 1	No	No	-
Gm6712	0.000340629	-14	predicted gene 6712	No	No	-
Zfp874a	0.000343698	-14	zinc finger protein 874a	No	No	-
Rasip1	2.96889e-06	-13.8889	Ras interacting protein 1	No	No	-
Lbp	1.0635e-05	-13.4	lipopolysaccharide binding protein	Yes	No	9
Adamts8	6.22922e-05	-13	a disintegrin-like and metallopeptidase (reprolysin type) with thrombospondin type 1 motif, 8	No	No	-
Mmp12	9.42182e-10	-13	matrix metallopeptidase 12	No	No	18
Cdh6	5.4224e-07	-12.875	cadherin 6	No	No	-
Cpxm2	2.47663e-06	-12.6667	carboxypeptidase X 2 (M14 family)	No	No	-
Pf4	0.00023699	-12.6667	platelet factor 4	No	No	-
Slc1a6	7.95704e-08	-12.2593	solute carrier family 1 (high affinity aspartate/glutamate transporter), member 6	No	No	-
Mmp8	1.48436e-17	-12.2206	matrix metallopeptidase 8	No	No	2
Clec4d	3.32127e-06	-11.875	C-type lectin domain family 4, member d	No	No	-
Eln	1.83329e-15	-11.2881	elastin	Yes	No	-
Cfh	0.000101572	-11.2	complement component factor h	No	No	-
Aldh1a1	1.04191e-06	-11.1429	aldehyde dehydrogenase family 1, subfamily A1	No	No	1
Efemp1	4.8992e-07	-11.1429	epidermal growth factor-containing fibulin-like extracellular matrix protein 1	No	No	-
Col8a2	0.000689834	-11	collagen, type VIII, alpha 2	No	No	-
Plce1	0.000520906	-11	phospholipase C, epsilon 1	No	No	-
Nkx6-1	0.000325549	-10.8	NK6 homeobox 1	No	No	-
Trim30a	0.00014366	-10.8	tripartite motif-containing 30A	No	No	-
Ifi44	0.000147639	-10.7778	interferon-induced protein 44	No	No	3
Gal3st2	3.02248e-06	-10.7692	galactose-3-O-sulfotransferase 2	No	No	-
Ifit1	3.00597e-05	-10.7143	interferon-induced protein with tetratricopeptide repeats 1	No	No	-
Ifi27l2a	6.00117e-06	-10.6	interferon, alpha-inducible protein 27 like 2A	No	No	-
Sfn	3.04756e-16	-10.5895	stratifin	No	No	36
Lama4	3.5084e-08	-10.5455	laminin, alpha 4	No	No	-
Nkd2	2.59082e-11	-10.5385	naked cuticle 2	No	No	-
Lpin1	1.67523e-10	-10.5	lipin 1	No	No	-
Cspg4	1.33945e-07	-10.4545	chondroitin sulfate proteoglycan 4	No	No	1
Slfn5	1.94343e-07	-10.4545	schlafen 5	No	No	-
Prelp	2.08556e-08	-10.1842	proline arginine-rich end leucine-rich repeat	No	No	-
Ctsd	8.12185e-16	-10.1837	cathepsin D	Yes	No	-
Lyz2	5.38296e-07	-9.62839	lysozyme 2	No	No	3
Arap3	0.00048053	-9.6	ArfGAP with RhoGAP domain, ankyrin repeat and PH domain 3	No	No	-
Slc7a11	2.10996e-06	-9.27778	solute carrier family 7 (cationic amino acid transporter, y+ system), member 11	No	No	4
Pcsk6	4.23741e-07	-9.2381	proprotein convertase subtilisin/kexin type 6	No	No	-
Pramef12	0.00215357	-9	PRAME like 13	No	No	-
Gm5611	4.64155e-10	-8.94444	predicted gene 5611	No	No	-
Trim12c	0.000101059	-8.85714	tripartite motif-containing 12C	No	No	-
Scn3b	0.00116372	-8.83333	sodium channel, voltage-gated, type III, beta	No	No	-
Cp	4.39029e-09	-8.68182	ceruloplasmin	No	No	131
Bst2	1.98181e-14	-8.63333	bone marrow stromal cell antigen 2	Yes	No	-
Lamb2	2.51767e-14	-8.54737	laminin, beta 2	No	No	1
Ndor1	0.00317962	-8.5	NADPH dependent diflavin oxidoreductase 1	No	No	-
Ndor1	0.00127353	-8.4	NADPH dependent diflavin oxidoreductase 1	No	No	-
Col5a3	4.14163e-15	-8.38889	collagen, type V, alpha 3	No	No	-
Cdo1	1.01714e-14	-8.36207	cysteine dioxygenase 1, cytosolic	No	No	-
Sp110	6.80469e-10	-8.34615	Sp110 nuclear body protein	No	No	-
Aldh2	1.72958e-17	-8.30636	aldehyde dehydrogenase 2, mitochondrial	No	No	-
Gas6	3.34068e-19	-8.29955	growth arrest specific 6	No	No	-
Upk3b	0.000313278	-8.28571	uroplakin 3B	No	No	-
Fam171a2	1.33487e-17	-7.96396	family with sequence similarity 171, member A2	No	No	-
P2ry6	1.53935e-06	-7.9375	pyrimidinergic receptor P2Y, G-protein coupled, 6	No	No	-
Gm4070	7.91461e-06	-7.90909	GTPase, very large interferon inducible, family member 2	No	No	-
Gstm1	1.42227e-13	-7.87037	glutathione S-transferase, mu 1	No	No	30
Grn	1.07109e-17	-7.82205	granulin	No	No	-
Anxa8	4.35055e-09	-7.71429	annexin A8	No	No	-
Itga11	1.6388e-08	-7.67647	integrin alpha 11	No	No	-
Faah	5.38628e-06	-7.62766	fatty acid amide hydrolase	No	No	-
Tgfbi	0.000189998	-7.625	transforming growth factor, beta induced	No	No	1
Galns	3.43291e-05	-7.61538	galactosamine (N-acetyl)-6-sulfate sulfatase	No	No	-
Mphosph8	1.88039e-07	-7.57143	M-phase phosphoprotein 8	No	No	-
Usp53	0.000619606	-7.57143	ubiquitin specific peptidase 53	No	No	-
Fam20c	8.5878e-08	-7.46429	FAM20C, golgi associated secretory pathway kinase	No	No	-
Usp18	1.66264e-05	-7.40741	ubiquitin specific peptidase 18	No	No	3
Rapgef3	3.15593e-10	-7.38889	Rap guanine nucleotide exchange factor (GEF) 3	No	No	-
Podxl	0.00192454	-7.33333	podocalyxin-like	No	No	-
Slc39a5	5.68776e-06	-7.26667	solute carrier family 39 (metal ion transporter), member 5	No	No	-
Cotl1	5.66563e-15	-7.23607	coactosin-like 1 (Dictyostelium)	No	No	-
Dnaaf1	4.98124e-05	-7.23077	dynein, axonemal assembly factor 1	No	No	-
Clu	6.51394e-06	-7.13043	clusterin	Yes	No	-
Syn2	5.4224e-07	-7.11111	synapsin II	Yes	No	-
Taf1c	4.99854e-05	-7.07143	TATA-box binding protein associated factor, RNA polymerase I, C	No	No	-
Gm19090	5.23285e-05	-7	predicted gene, 19090	No	No	-
Ass1	1.42563e-08	-6.96667	argininosuccinate synthetase 1	No	No	6
Serpina3n	1.67523e-10	-6.95745	serine (or cysteine) peptidase inhibitor, clade A, member 3N	No	No	5
Endod1	7.69195e-09	-6.94595	endonuclease domain containing 1	No	No	-
Frrs1	1.83154e-14	-6.8607	ferric-chelate reductase 1	No	No	-
Rtp4	7.94748e-06	-6.81818	receptor transporter protein 4	No	No	-
Ddx3y	3.14776e-14	-6.79	DEAD box helicase 3, Y-linked	No	No	-
2610008E11Rik	0.000528773	-6.66667	RIKEN cDNA 2610008E11 gene	No	No	-
Mfge8	1.87307e-17	-6.62333	milk fat globule EGF and factor V/VIII domain containing	No	No	-
Atp2b4	0.000461934	-6.6	ATPase, Ca++ transporting, plasma membrane 4	Yes	No	-
Cdk5rap2	0.00144534	-6.57143	CDK5 regulatory subunit associated protein 2	No	No	-
Slpi	0.000701939	-6.47059	secretory leukocyte peptidase inhibitor	No	No	44
Pnpla7	0.000335591	-6.42857	patatin-like phospholipase domain containing 7	No	No	-
Ltbp2	3.04756e-16	-6.33778	latent transforming growth factor beta binding protein 2	No	No	7
Crebrf	0.00119113	-6.33333	CREB3 regulatory factor	No	No	-
Mgll	3.60436e-13	-6.32258	monoglyceride lipase	No	No	-
Gbp2	0.00242205	-6.25	guanylate binding protein 2	No	No	-
Ces2g	0.00133199	-6.22222	carboxylesterase 2G	No	No	-
Ldlr	3.66981e-19	-6.20266	low density lipoprotein receptor	Yes	No	1
Gm15217	0.000237535	-6.17647	predicted gene 15217	No	No	-
Bmp4	0.000316595	-6.11765	bone morphogenetic protein 4	No	No	4
Tcn2	2.10529e-10	-6.11494	transcobalamin 2	Yes	No	-
Ccl2	9.16718e-15	-6.07012	chemokine (C-C motif) ligand 2	Yes	No	-
Neat1	2.37264e-10	-6.02941	nuclear paraspeckle assembly transcript 1 (non-protein coding)	No	No	-
Bcl2a1d	0.00623195	-6	B cell leukemia/lymphoma 2 related protein A1d	No	No	-
Npy1r	3.91825e-08	-6	neuropeptide Y receptor Y1	No	No	-
Rasgrp3	0.000296675	-6	RAS, guanyl releasing protein 3	No	No	-
Stag2	0.000251098	-5.94737	stromal antigen 2	No	No	-
Pamr1	4.69058e-05	-5.89286	peptidase domain containing associated with muscle regeneration 1	No	No	-
Cpxm1	1.23609e-06	-5.88235	carboxypeptidase X 1 (M14 family)	No	No	-
Bgn	1.83329e-15	-5.87496	biglycan	No	No	1
Gsta3	0.00342516	-5.83333	glutathione S-transferase, alpha 3	No	No	-
Tapbp	5.24026e-13	-5.82723	TAP binding protein	No	No	-
Enpp1	0.000103819	-5.80723	ectonucleotide pyrophosphatase/phosphodiesterase 1	No	No	-
Lat2	0.000690328	-5.79412	linker for activation of T cells family, member 2	No	No	-
Shroom3	1.28477e-05	-5.77273	shroom family member 3	No	No	-
Mysm1	0.00310655	-5.75	myb-like, SWIRM and MPN domains 1	No	No	-
Fastkd2	0.00168606	-5.7	FAST kinase domains 2	No	No	-
Clec4n	0.000517524	-5.6875	C-type lectin domain family 4, member n	No	No	-
Diaph2	2.74432e-06	-5.66667	diaphanous related formin 2	No	No	-
Lgals3bp	2.97322e-09	-5.6375	lectin, galactoside-binding, soluble, 3 binding protein	No	No	-
P2ry14	1.46073e-05	-5.63636	purinergic receptor P2Y, G-protein coupled, 14	No	No	-
Smg1	6.12301e-05	-5.63158	SMG1 nonsense mediated mRNA decay associated PI3K related kinase	No	No	-
Uchl1	2.46666e-09	-5.58613	ubiquitin carboxy-terminal hydrolase L1	No	No	7
Fbn1	7.8664e-16	-5.55604	fibrillin 1	No	No	3
Adamts5	1.26317e-07	-5.53712	a disintegrin-like and metallopeptidase (reprolysin type) with thrombospondin type 1 motif, 5 (aggrecanase-2)	No	No	-
Stk3	0.00020517	-5.52941	serine/threonine kinase 3	No	No	1
Sgsm1	0.000264151	-5.5	small G protein signaling modulator 1	No	No	-
Rhbdf1	1.91302e-09	-5.46154	rhomboid 5 homolog 1	No	No	-
Cep57	3.95299e-05	-5.45455	centrosomal protein 57	No	No	-
Aplp2	1.65158e-09	-5.42857	amyloid beta (A4) precursor-like protein 2	No	No	-
Cd52	0.000582875	-5.4	CD52 antigen	No	No	-
Gm16973	0.000825712	-5.38462	predicted gene, 16973	No	No	-
Ssc5d	1.70405e-05	-5.375	scavenger receptor cysteine rich family, 5 domains	No	No	-
Mvd	4.28381e-15	-5.36535	mevalonate (diphospho) decarboxylase	No	No	7
Ubr4	1.98641e-12	-5.331	ubiquitin protein ligase E3 component n-recognin 4	No	No	-
Jag1	1.16409e-06	-5.28205	jagged 1	No	No	7
Fn1	4.14163e-15	-5.27355	fibronectin 1	Yes	No	19
Prkg2	0.00192418	-5.27273	protein kinase, cGMP-dependent, type II	No	No	-
Ncor2	2.55797e-12	-5.26908	nuclear receptor co-repressor 2	No	No	-
Il17ra	6.82631e-15	-5.26415	interleukin 17 receptor A	No	No	7
Lox	7.4871e-14	-5.25562	lysyl oxidase	No	No	83
Adcyap1r1	1.63172e-06	-5.23333	adenylate cyclase activating polypeptide 1 receptor 1	No	No	-
Serpine2	6.53419e-12	-5.22884	serine (or cysteine) peptidase inhibitor, clade E, member 2	No	No	5
Lrpprc	1.10772e-12	-5.21124	leucine-rich PPR-motif containing	No	No	-
Pik3c2a	9.40356e-07	-5.21053	phosphatidylinositol-4-phosphate 3-kinase catalytic subunit type 2 alpha	No	No	-
Igfbp2	2.92124e-06	-5.2	insulin-like growth factor binding protein 2	No	No	2
Pltp	6.82631e-15	-5.18382	phospholipid transfer protein	No	No	8
Trim12a	0.00288631	-5.18182	tripartite motif-containing 12A	No	No	-
Itga1	1.48619e-05	-5.17391	integrin alpha 1	No	No	-
Zc3h11a	1.54479e-12	-5.13675	zinc finger CCCH type containing 11A	No	No	-
Tyrobp	0.000716895	-5.13333	TYRO protein tyrosine kinase binding protein	No	No	-
Slc5a3	5.68125e-05	-5.125	solute carrier family 5 (inositol transporters), member 3	No	No	-
Adgrd1	3.04369e-09	-5.11585	adhesion G protein-coupled receptor D1	No	No	-
Gm38394	2.77975e-12	-5.11538	zinc finger, BED type containing 6	No	No	-
Dop1b	0.00397746	-5.11111	DOP1 leucine zipper like protein B	No	No	-
Ift74	0.000260349	-5.11111	intraflagellar transport 74	No	No	-
Zbed4	0.00450195	-5.11111	zinc finger, BED type containing 4	No	No	-
Zfp955a	0.00452322	-5.11111	zinc finger protein 955A	No	No	-
Parm1	6.57745e-09	-5.10573	prostate androgen-regulated mucin-like protein 1	No	No	-
Slit2	1.37081e-12	-5.07705	slit guidance ligand 2	No	No	4
Ahnak2	1.15265e-11	-5.06969	-	No	No	-
Hcst	0.00107926	-5.05556	hematopoietic cell signal transducer	No	No	-
Ahnak	2.60461e-12	-5.02647	AHNAK nucleoprotein (desmoyokin)	No	No	-
Ero1lb	0.00974865	-5	endoplasmic reticulum oxidoreductase 1 beta	No	No	-
Fmod	0.000148424	-5	fibromodulin	No	No	-
Plcl1	0.00038997	-5	phospholipase C-like 1	No	No	3
Zbtb20	9.51295e-06	-4.97297	zinc finger and BTB domain containing 20	No	No	-
Col4a2	8.29193e-13	-4.95582	collagen, type IV, alpha 2	No	No	-
Prrg3	0.00176746	-4.9375	proline rich Gla (G-carboxyglutamic acid) 3 (transmembrane)	No	No	-
Tlr3	1.60338e-05	-4.9375	toll-like receptor 3	Yes	No	49
Nmi	0.0012379	-4.92308	N-myc (and STAT) interactor	Yes	No	-
Ifitm10	6.5109e-05	-4.91667	interferon induced transmembrane protein 10	No	No	-
Tgfb2	1.1556e-07	-4.90385	transforming growth factor, beta 2	Yes	No	-
Prex2	0.00506236	-4.9	phosphatidylinositol-3,4,5-trisphosphate-dependent Rac exchange factor 2	No	No	-
Zfp120	0.000262637	-4.9	zinc finger protein 120	No	No	-
C1ra	2.76608e-07	-4.88889	complement component 1, r subcomponent A	Yes	No	-
Zc3h11a	6.72704e-12	-4.88889	zinc finger CCCH type containing 11A	No	No	-
Zbp1	0.000384576	-4.82609	Z-DNA binding protein 1	No	No	-
Ldlrad2	8.15484e-08	-4.82278	low density lipoprotein receptor class A domain containing 2	No	No	-
Ada	2.22924e-05	-4.8125	adenosine deaminase	No	No	25
BC002059	0.000176384	-4.80952	cDNA sequence BC002059	No	No	-
Adgrf1	0.00503067	-4.8	adhesion G protein-coupled receptor F1	No	No	-
Cpeb1	2.95292e-06	-4.8	cytoplasmic polyadenylation element binding protein 1	No	No	-
Aldh1a3	2.51298e-09	-4.78571	aldehyde dehydrogenase family 1, subfamily A3	No	No	-
Mpp5	1.27582e-06	-4.78571	protein associated with LIN7 1, MAGUK family member	No	No	-
Ncl	3.28571e-12	-4.78356	nucleolin	No	No	2
Ctsa	6.13122e-15	-4.77551	cathepsin A	No	No	-
AI987944	1.63178e-05	-4.76923	expressed sequence AI987944	No	No	-
Ccl8	1.1954e-11	-4.75978	chemokine (C-C motif) ligand 8	No	No	-
Pold2	4.39029e-09	-4.71739	polymerase (DNA directed), delta 2, regulatory subunit	No	No	-
Sema7a	0.0158202	-4.71429	sema domain, immunoglobulin domain (Ig), and GPI membrane anchor, (semaphorin) 7A	No	No	11
Slc20a1	2.42081e-08	-4.71386	solute carrier family 20, member 1	No	No	-
Tmem176a	1.3032e-08	-4.70816	transmembrane protein 176A	No	No	-
Zfp451	4.40401e-09	-4.70435	zinc finger protein 451	No	No	-
Fam160a1	0.00374021	-4.66667	FHF complex subunit HOOK interacting protein 1A	No	No	-
Sp100	0.00523872	-4.66667	nuclear antigen Sp100	No	No	-
Fth1	2.61612e-08	-4.64524	ferritin heavy polypeptide 1	No	No	-
Fcer1g	0.00201362	-4.63415	Fc receptor, IgE, high affinity I, gamma polypeptide	No	No	-
Lamp1	3.52353e-14	-4.62479	lysosomal-associated membrane protein 1	No	No	3
Upk1b	0.00716147	-4.6	uroplakin 1B	No	No	-
Plxdc2	2.4197e-11	-4.59073	plexin domain containing 2	No	No	-
Trim16	0.000786357	-4.58824	tripartite motif-containing 16	No	No	-
Best1	3.64559e-08	-4.58667	bestrophin 1	No	No	-
Ism1	7.36122e-06	-4.58036	isthmin 1, angiogenesis inhibitor	No	No	-
Psen1	2.15758e-05	-4.56818	presenilin 1	No	No	-
Slc9a8	1.03091e-05	-4.55882	solute carrier family 9 (sodium/hydrogen exchanger), member 8	No	No	-
P2rx7	0.000690981	-4.55556	purinergic receptor P2X, ligand-gated ion channel, 7	No	No	1
Mapk12	0.00566143	-4.54545	mitogen-activated protein kinase 12	No	No	-
Mcoln1	5.65048e-06	-4.54167	mucolipin 1	No	No	-
Plcb4	0.00204116	-4.5	phospholipase C, beta 4	No	No	1
Ptpn21	1.27607e-05	-4.5	protein tyrosine phosphatase, non-receptor type 21	No	No	-
Ptpre	0.0160243	-4.5	protein tyrosine phosphatase, receptor type, E	No	No	-
Serping1	3.81442e-11	-4.489	serine (or cysteine) peptidase inhibitor, clade G, member 1	No	No	-
Isg15	2.08325e-05	-4.48872	ISG15 ubiquitin-like modifier	Yes	No	4
Rock2	2.44541e-12	-4.48684	Rho-associated coiled-coil containing protein kinase 2	No	No	11
Sod3	1.48384e-10	-4.48288	superoxide dismutase 3, extracellular	No	No	12
Clcn5	6.79318e-07	-4.45161	chloride channel, voltage-sensitive 5	No	No	-
Mocos	0.0133435	-4.44444	molybdenum cofactor sulfurase	No	No	-
1700006J14Rik	0.00546545	-4.42857	RIKEN cDNA 1700006J14 gene	No	No	-
Chpf	2.60328e-13	-4.42857	chondroitin polymerizing factor	No	No	-
Rnf169	7.79813e-05	-4.42424	ring finger protein 169	No	No	-
Gria3	0.000264021	-4.41667	glutamate receptor, ionotropic, AMPA3 (alpha 3)	No	No	-
Rgs4	0.000941606	-4.4	regulator of G-protein signaling 4	No	No	-
Syne2	0.00706649	-4.4	spectrin repeat containing, nuclear envelope 2	No	No	-
Sulf1	2.59082e-11	-4.3907	sulfatase 1	No	No	6
Aebp1	7.42565e-09	-4.37838	AE binding protein 1	Yes	No	-
Prox1	0.00220898	-4.375	prospero homeobox 1	No	No	-
Gipc3	0.00613458	-4.36364	GIPC PDZ domain containing family, member 3	No	No	-
Cdk6	6.52267e-05	-4.35252	cyclin-dependent kinase 6	Yes	No	2
Tab1	0.0144203	-4.33333	TGF-beta activated kinase 1/MAP3K7 binding protein 1	No	No	-
Zfp955b	0.0123454	-4.33333	zinc finger protein 955B	No	No	-
Svep1	1.90282e-05	-4.31667	sushi, von Willebrand factor type A, EGF and pentraxin domain containing 1	No	No	-
Dgcr8	5.33444e-05	-4.31579	DGCR8, microprocessor complex subunit	No	No	2
Tbxa2r	0.00301438	-4.30769	thromboxane A2 receptor	No	No	-
Fnip1	2.56966e-05	-4.27778	folliculin interacting protein 1	No	No	-
Scaf1	0.00222134	-4.26087	SR-related CTD-associated factor 1	No	No	-
Ebf1	0.0164739	-4.25	early B cell factor 1	No	No	-
Tmc6	9.81024e-05	-4.25	transmembrane channel-like gene family 6	No	No	-
Zmym2	2.4757e-06	-4.25	zinc finger, MYM-type 2	No	No	-
Asic4	8.28137e-13	-4.24928	acid-sensing (proton-gated) ion channel family member 4	No	No	-
Grtp1	2.26506e-12	-4.24696	GH regulated TBC protein 1	No	No	-
St6galnac4	4.57629e-06	-4.24	ST6 (alpha-N-acetyl-neuraminyl-2,3-beta-galactosyl-1,3)-N-acetylgalactosaminide alpha-2,6-sialyltransferase 4	No	No	-
Synpo2	0.000261524	-4.24	synaptopodin 2	No	No	-
Naglu	0.000400697	-4.22222	alpha-N-acetylglucosaminidase (Sanfilippo disease IIIB)	No	No	-
Rasgrp2	0.0157258	-4.22222	RAS, guanyl releasing protein 2	No	No	-
Ythdc2	0.0133529	-4.22222	YTH domain containing 2	No	No	-
Etv4	0.00136454	-4.19048	ets variant 4	No	Yes	-
Flrt2	2.59082e-11	-4.16667	fibronectin leucine rich transmembrane protein 2	No	No	-
Zfp719	0.0036832	-4.15385	zinc finger protein 719	No	No	-
Dhcr24	2.03868e-06	-4.14765	24-dehydrocholesterol reductase	No	No	-
Stat2	0.00578451	-4.13333	signal transducer and activator of transcription 2	Yes	Yes	2
C77080	0.00368732	-4.125	expressed sequence C77080	No	No	-
Cep162	0.0198266	-4.125	centrosomal protein 162	No	No	-
Nuak2	0.00166688	-4.11765	NUAK family, SNF1-like kinase, 2	No	No	-
Ecm1	1.97427e-08	-4.11215	extracellular matrix protein 1	No	No	-
Ccl17	0.0125472	-4.09091	chemokine (C-C motif) ligand 17	No	No	51
Mapk7	5.92224e-08	-4.08901	mitogen-activated protein kinase 7	No	No	3
Trf	1.86378e-05	-4.08696	transferrin	Yes	No	87
Apol6	0.000325549	-4.07692	apolipoprotein L 6	No	No	-
Jph2	1.63718e-08	-4.05263	junctophilin 2	No	No	-
Timp3	1.13595e-10	-4.04401	tissue inhibitor of metalloproteinase 3	No	No	18
Lrrk1	3.51546e-08	-4.04142	leucine-rich repeat kinase 1	No	No	-
Msr1	0.0115156	-4.02778	macrophage scavenger receptor 1	Yes	No	4
Smtnl2	0.000379646	-4.02703	smoothelin-like 2	No	No	-
Nupr1	2.30367e-10	-4.02667	nuclear protein transcription regulator 1	Yes	No	-
Mfap4	4.4983e-08	-4.02051	microfibrillar-associated protein 4	No	No	8
Nop14	5.91332e-06	-4.0119	NOP14 nucleolar protein	No	No	-
Boc	0.00316216	-4	biregional cell adhesion molecule-related/down-regulated by oncogenes (Cdon) binding protein	No	No	2
Egr2	0.00178516	-4	early growth response 2	No	No	3
Iqsec1	1.12589e-06	-4	IQ motif and Sec7 domain 1	No	No	-
Mdga1	0.00166688	-4	MAM domain containing glycosylphosphatidylinositol anchor 1	No	No	-
Plxnd1	0.0181287	-4	plexin D1	No	No	-
Pstpip1	0.00751798	-4	proline-serine-threonine phosphatase-interacting protein 1	No	No	-
Hbegf	0.000110065	-3.97143	heparin-binding EGF-like growth factor	No	No	2
Pld3	9.82683e-12	-3.95561	phospholipase D family, member 3	No	No	-
Sptbn1	4.283e-10	-3.93682	spectrin beta, non-erythrocytic 1	No	No	-
B3gnt8	0.000364459	-3.93333	UDP-GlcNAc:betaGal beta-1,3-N-acetylglucosaminyltransferase 8	No	No	-
Zc3h12a	0.000466433	-3.93103	zinc finger CCCH type containing 12A	No	No	2
Fcgr3	0.0125414	-3.91667	Fc receptor, IgG, low affinity III	No	No	-
Itpkc	0.0167876	-3.9	inositol 1,4,5-trisphosphate 3-kinase C	No	No	-
Wnt9a	3.65786e-08	-3.89372	wingless-type MMTV integration site family, member 9A	No	No	-
Ablim1	0.000194952	-3.88889	actin-binding LIM protein 1	No	No	-
B230354K17Rik	0.00435841	-3.88889	RIKEN cDNA B230354K17 gene	No	No	-
Gm44503	3.45629e-05	-3.88889	predicted readthrough transcript (NMD candidate), 44503	No	No	-
Slc18a2	0.0198185	-3.88889	solute carrier family 18 (vesicular monoamine), member 2	No	No	-
Adam15	7.88299e-11	-3.88696	a disintegrin and metallopeptidase domain 15 (metargidin)	No	No	-
Tgfbr1	5.11832e-05	-3.875	transforming growth factor, beta receptor I	No	No	6
Nexn	8.9322e-08	-3.86667	nexilin	No	No	-
Trp53inp1	4.61834e-06	-3.86207	transformation related protein 53 inducible nuclear protein 1	No	No	1
Eif2ak2	0.000638666	-3.85714	eukaryotic translation initiation factor 2-alpha kinase 2	Yes	No	-
Psap	3.89638e-10	-3.84972	prosaposin	No	No	3
Clcn7	3.31243e-05	-3.84615	chloride channel, voltage-sensitive 7	No	No	-
Gadd45g	3.15593e-10	-3.83498	growth arrest and DNA-damage-inducible 45 gamma	No	No	-
Nbeal1	0.001846	-3.83333	neurobeachin like 1	No	No	-
Ptar1	0.000122952	-3.82353	protein prenyltransferase alpha subunit repeat containing 1	No	No	-
Aqp1	0.000397356	-3.82143	aquaporin 1	No	No	16
Pwp2	5.86766e-05	-3.82051	PWP2 periodic tryptophan protein homolog (yeast)	Yes	No	-
Map3k14	0.0145081	-3.81818	mitogen-activated protein kinase kinase kinase 14	No	No	-
Usp45	0.00528495	-3.8125	ubiquitin specific petidase 45	No	No	-
Atp6ap1	2.59082e-11	-3.81218	ATPase, H+ transporting, lysosomal accessory protein 1	No	No	-
Parva	3.41112e-06	-3.8067	parvin, alpha	No	No	-
Bach1	0.0211964	-3.8	BTB and CNC homology 1, basic leucine zipper transcription factor 1	No	No	-
Ppm1l	0.00235192	-3.8	protein phosphatase 1 (formerly 2C)-like	No	No	-
Cdh23	2.10529e-10	-3.79831	cadherin 23 (otocadherin)	No	No	1
Ece1	1.13832e-08	-3.77622	endothelin converting enzyme 1	No	No	-
Adamts2	1.75236e-05	-3.77451	a disintegrin-like and metallopeptidase (reprolysin type) with thrombospondin type 1 motif, 2	No	No	-
Col4a1	5.93917e-10	-3.76967	collagen, type IV, alpha 1	No	No	-
Zfp930	0.00351446	-3.76471	zinc finger protein 930	No	No	-
Mmp2	2.28151e-08	-3.75899	matrix metallopeptidase 2	Yes	No	32
Itga9	4.64639e-05	-3.75	integrin alpha 9	No	No	-
Zfp553	0.00407864	-3.74074	zinc finger protein 553	No	No	-
Cpd	7.09178e-09	-3.73643	carboxypeptidase D	No	No	11
Optn	0.0145261	-3.71429	optineurin	No	No	4
Plec	2.01076e-08	-3.70312	plectin	No	No	-
Hspg2	5.4224e-07	-3.69333	perlecan (heparan sulfate proteoglycan 2)	No	No	-
Cav2	2.96351e-05	-3.67308	caveolin 2	No	No	-
Osr1	0.00022863	-3.67241	odd-skipped related transcription factor 1	No	No	4
Arhgap5	7.9437e-06	-3.65714	Rho GTPase activating protein 5	No	No	-
Slc12a4	1.50722e-05	-3.65476	solute carrier family 12, member 4	No	No	-
Tmem184a	3.29477e-05	-3.64706	transmembrane protein 184a	No	No	-
Dlc1	2.21217e-09	-3.64507	deleted in liver cancer 1	No	No	-
Gnl2	4.0917e-05	-3.64286	guanine nucleotide binding protein-like 2 (nucleolar)	No	No	-
BC034090	0.0221968	-3.63636	cDNA sequence BC034090	No	No	-
Esco1	0.0265834	-3.63636	establishment of sister chromatid cohesion N-acetyltransferase 1	No	No	-
Il17rd	0.00351015	-3.63636	interleukin 17 receptor D	No	No	-
Nrde2	0.0191951	-3.63636	nrde-2 necessary for RNA interference, domain containing	No	No	-
Olr1	0.000107216	-3.625	oxidized low density lipoprotein (lectin-like) receptor 1	No	No	-
Upf3b	0.00116424	-3.625	UPF3 regulator of nonsense transcripts homolog B (yeast)	No	No	-
Nckap1	1.53678e-08	-3.61658	NCK-associated protein 1	No	No	-
Pmepa1	3.06501e-12	-3.61294	prostate transmembrane protein, androgen induced 1	Yes	No	-
Snx19	0.000207682	-3.60976	sorting nexin 19	No	No	-
Chm	0.0199136	-3.6	choroidermia (RAB escort protein 1)	No	No	-
Fxyd6	2.37214e-06	-3.59684	FXYD domain-containing ion transport regulator 6	No	No	-
Erfe	0.00081874	-3.59375	erythroferrone	No	No	-
Atrip	1.05979e-05	-3.59352	ATR interacting protein	No	No	-
Adam8	0.00807825	-3.59259	a disintegrin and metallopeptidase domain 8	No	No	5
Nsun2	5.81215e-10	-3.59181	NOL1/NOP2/Sun domain family member 2	No	No	-
Ctla2a	8.09927e-08	-3.5914	cytotoxic T lymphocyte-associated protein 2 alpha	No	No	-
Tef	2.2791e-07	-3.58784	thyrotroph embryonic factor	No	No	3
Arhgdib	0.00351652	-3.57576	Rho, GDP dissociation inhibitor (GDI) beta	No	No	-
Gas7	1.86552e-06	-3.56627	growth arrest specific 7	Yes	No	-
Fasn	1.24526e-07	-3.56497	fatty acid synthase	Yes	No	7
Slc6a8	2.42254e-08	-3.55862	solute carrier family 6 (neurotransmitter transporter, creatine), member 8	No	No	-
Atf5	1.79533e-10	-3.55689	activating transcription factor 5	No	No	1
P4ha3	2.59632e-08	-3.54464	procollagen-proline, 2-oxoglutarate 4-dioxygenase (proline 4-hydroxylase), alpha polypeptide III	No	No	2
Atp6ap2	3.71825e-10	-3.54453	ATPase, H+ transporting, lysosomal accessory protein 2	No	No	-
Luc7l3	0.00110531	-3.53571	LUC7-like 3 (S. cerevisiae)	No	No	-
Erap1	4.51235e-05	-3.53425	endoplasmic reticulum aminopeptidase 1	No	No	-
Mafk	4.12937e-05	-3.5283	v-maf musculoaponeurotic fibrosarcoma oncogene family, protein K (avian)	No	No	-
Map6	3.83764e-05	-3.52439	microtubule-associated protein 6	No	No	-
Malat1	0.0104868	-3.52326	metastasis associated lung adenocarcinoma transcript 1 (non-coding RNA)	No	No	-
Iqgap1	9.56628e-08	-3.51426	IQ motif containing GTPase activating protein 1	No	No	13
Pgrmc2	4.1995e-10	-3.51325	progesterone receptor membrane component 2	No	No	-
Crim1	2.36274e-05	-3.50962	cysteine rich transmembrane BMP regulator 1 (chordin like)	No	No	-
Ghr	1.5137e-05	-3.50685	growth hormone receptor	No	No	3
Bcl2a1b	0.0127199	-3.5	B cell leukemia/lymphoma 2 related protein A1b	No	No	5
Gcn1	0.00124745	-3.5	GCN1 activator of EIF2AK4	No	No	-
Prrc2c	0.000912836	-3.5	proline-rich coiled-coil 2C	No	No	-
Tmem204	0.00513808	-3.5	transmembrane protein 204	No	No	-
Trex1	1.70844e-05	-3.49785	three prime repair exonuclease 1	No	No	1
Pigt	7.33975e-06	-3.495	phosphatidylinositol glycan anchor biosynthesis, class T	No	No	-
Man2b1	0.00036566	-3.48936	mannosidase 2, alpha B1	No	No	-
Akap11	1.55731e-08	-3.47899	A kinase (PRKA) anchor protein 11	No	No	-
Gm6085	0.0144903	-3.46667	predicted gene 6085	No	No	-
Kidins220	6.30323e-07	-3.46452	kinase D-interacting substrate 220	No	No	-
Pbxip1	4.61845e-10	-3.46421	pre B cell leukemia transcription factor interacting protein 1	Yes	No	-
Nt5c2	0.00195136	-3.46154	5'-nucleotidase, cytosolic II	No	No	-
Grina	5.56807e-07	-3.45617	glutamate receptor, ionotropic, N-methyl D-aspartate-associated protein 1 (glutamate binding)	No	No	-
Tppp	0.0377525	-3.45455	tubulin polymerization promoting protein	No	No	-
Trps1	0.0284874	-3.45455	transcriptional repressor GATA binding 1	Yes	No	-
Clip2	0.00068665	-3.44118	CAP-GLY domain containing linker protein 2	No	No	-
Trib1	6.66932e-08	-3.43646	tribbles pseudokinase 1	No	No	-
Tnfrsf10b	3.97972e-05	-3.43548	tumor necrosis factor receptor superfamily, member 10b	No	No	-
Galnt10	1.35263e-07	-3.43038	polypeptide N-acetylgalactosaminyltransferase 10	No	No	-
Coro2b	0.00619655	-3.42857	coronin, actin binding protein, 2B	No	No	-
Smcr8	0.0149546	-3.42857	Smith-Magenis syndrome chromosome region, candidate 8 homolog (human)	No	No	-
Tubb3	3.60584e-05	-3.42453	tubulin, beta 3 class III	No	No	-
Cxcl16	5.36709e-08	-3.42132	chemokine (C-X-C motif) ligand 16	No	No	-
Cachd1	0.00220898	-3.41667	cache domain containing 1	No	No	-
Prag1	0.00267766	-3.41667	PEAK1 related kinase activating pseudokinase 1	No	No	-
Usp24	1.28109e-05	-3.40816	ubiquitin specific peptidase 24	No	No	-
Psmd4	7.13282e-09	-3.40427	proteasome (prosome, macropain) 26S subunit, non-ATPase, 4	No	No	-
Icam1	2.82615e-05	-3.4	intercellular adhesion molecule 1	Yes	No	3
Fat1	1.7921e-07	-3.39803	FAT atypical cadherin 1	No	No	-
Prdm2	0.000107493	-3.39286	PR domain containing 2, with ZNF domain	No	No	-
Tnrc6c	0.000822727	-3.38889	trinucleotide repeat containing 6C	No	No	-
Psmd13	1.1476e-06	-3.38791	proteasome (prosome, macropain) 26S subunit, non-ATPase, 13	No	No	-
Gm45472	6.66932e-08	-3.38333	predicted gene 45472	No	No	-
Ephb3	1.16906e-06	-3.38318	Eph receptor B3	No	No	-
Col7a1	0.00116602	-3.38298	collagen, type VII, alpha 1	No	No	-
C1s1	1.58304e-05	-3.38144	complement component 1, s subcomponent 1	No	No	-
Mrnip	6.4762e-07	-3.37904	MRN complex interacting protein	No	No	-
4930402H24Rik	6.22871e-08	-3.37788	dynein axonemal assembly factor 9	No	No	-
Spg11	0.000188557	-3.375	SPG11, spatacsin vesicle trafficking associated	No	No	-
Zfhx3	1.75869e-05	-3.3691	zinc finger homeobox 3	No	No	-
Serpina3g	0.000134258	-3.3617	serine (or cysteine) peptidase inhibitor, clade A, member 3G	No	No	-
Shisa5	1.6722e-07	-3.36077	shisa family member 5	No	No	-
Man1b1	8.75993e-08	-3.35849	mannosidase, alpha, class 1B, member 1	No	No	-
Pcsk9	8.01574e-07	-3.35632	proprotein convertase subtilisin/kexin type 9	Yes	No	-
Bmpr2	1.20952e-07	-3.34112	bone morphogenetic protein receptor, type II (serine/threonine kinase)	No	No	21
Il3ra	0.000582588	-3.34043	interleukin 3 receptor, alpha chain	No	No	-
Ago3	0.000127214	-3.33929	argonaute RISC catalytic subunit 3	No	No	-
Casp4	0.00666368	-3.33333	caspase 4, apoptosis-related cysteine peptidase	No	No	-
Epc2	0.000271273	-3.33333	enhancer of polycomb homolog 2	No	No	-
Ezr	0.0150077	-3.33333	ezrin	No	No	2
Sgf29	0.00329721	-3.33333	SAGA complex associated factor 29	No	No	-
Tsku	0.00215475	-3.33333	tsukushi, small leucine rich proteoglycan	No	No	-
Washc5	6.75599e-07	-3.33333	WASH complex subunit 5	No	No	-
Treh	4.97267e-05	-3.31818	trehalase (brush-border membrane glycoprotein)	No	No	-
0610010F05Rik	0.00701054	-3.31579	SANT and BTB domain regulator of CSR	No	No	-
Ctsf	0.000937497	-3.31429	cathepsin F	No	No	-
Stox2	0.00134492	-3.3125	storkhead box 2	No	No	-
Nub1	6.72317e-06	-3.31034	negative regulator of ubiquitin-like proteins 1	No	No	-
Tkt	4.20323e-07	-3.30667	transketolase	No	No	-
Sash1	0.00354624	-3.30435	SAM and SH3 domain containing 1	No	No	-
Zbtb46	0.0132351	-3.30435	zinc finger and BTB domain containing 46	No	No	-
Zfp35	0.00648103	-3.3	zinc finger protein 35	No	No	-
Ank	2.07938e-05	-3.29762	progressive ankylosis	No	No	-
Tnip1	5.6499e-08	-3.29655	TNFAIP3 interacting protein 1	No	No	-
Ints1	0.000350811	-3.29545	integrator complex subunit 1	No	No	-
Brsk1	0.0158807	-3.29412	BR serine/threonine kinase 1	No	No	-
Dnali1	3.71102e-05	-3.28947	dynein, axonemal, light intermediate polypeptide 1	No	No	-
Cercam	0.00017402	-3.28571	cerebral endothelial cell adhesion molecule	No	No	-
Bckdha	0.0220902	-3.28571	branched chain ketoacid dehydrogenase E1, alpha polypeptide	No	No	-
Cep250	0.0238703	-3.28571	centrosomal protein 250	No	No	-
Slc6a20b	0.00015866	-3.2807	solute carrier family 6 (neurotransmitter transporter), member 20B	No	No	-
5830417I10Rik	0.000107216	-3.27941	RIKEN cDNA 5830417I10 gene	No	No	-
Gns	2.3079e-07	-3.27413	glucosamine (N-acetyl)-6-sulfatase	No	No	-
Ddx24	0.0006795	-3.27381	DEAD box helicase 24	No	No	-
Ano10	1.6461e-05	-3.26923	anoctamin 10	No	No	-
Gm16201	0.0107444	-3.26667	predicted gene 16201	No	No	-
Ccpg1	9.31178e-06	-3.26531	cell cycle progression 1	No	No	-
Pigb	6.72317e-06	-3.26531	phosphatidylinositol glycan anchor biosynthesis, class B	No	No	-
Itpr2	0.000915812	-3.26316	inositol 1,4,5-triphosphate receptor 2	No	No	-
Traf3	6.38321e-05	-3.25974	TNF receptor-associated factor 3	No	No	-
Eif4g1	7.01497e-07	-3.25769	eukaryotic translation initiation factor 4, gamma 1	No	No	-
Gaa	4.57307e-08	-3.2561	glucosidase, alpha, acid	No	No	5
Marf1	0.000304038	-3.25	meiosis regulator and mRNA stability 1	No	No	-
Osbpl1a	0.007816	-3.25	oxysterol binding protein-like 1A	No	No	-
Rpap3	0.0144539	-3.25	RNA polymerase II associated protein 3	No	No	-
Tax1bp1	2.1506e-07	-3.24752	Tax1 (human T cell leukemia virus type I) binding protein 1	No	No	-
Mdm2	7.01497e-07	-3.24467	transformed mouse 3T3 cell double minute 2	No	No	9
Ctns	0.000298011	-3.23913	cystinosis, nephropathic	No	No	-
Luzp1	3.51652e-06	-3.23871	leucine zipper protein 1	No	No	-
Gpatch4	0.000113787	-3.2381	G patch domain containing 4	No	No	-
Sfrp1	7.40313e-07	-3.23632	secreted frizzled-related protein 1	No	No	8
Ctcf	5.65048e-06	-3.23333	CCCTC-binding factor	No	Yes	1
Cds1	0.0235974	-3.23077	CDP-diacylglycerol synthase 1	No	No	-
Phldb1	5.1408e-05	-3.23022	pleckstrin homology like domain, family B, member 1	No	No	-
Renbp	1.72442e-07	-3.22368	renin binding protein	No	No	-
Kif5b	5.61438e-08	-3.22222	kinesin family member 5B	No	No	-
Hps4	0.0221308	-3.21429	HPS4, biogenesis of lysosomal organelles complex 3 subunit 2	No	No	28
Trappc9	0.00232707	-3.21429	trafficking protein particle complex 9	No	No	-
Slc25a37	0.000827504	-3.21371	solute carrier family 25, member 37	No	No	-
Cdkl2	0.0105645	-3.20833	cyclin-dependent kinase-like 2 (CDC2-related kinase)	No	No	-
Ift81	0.00509804	-3.20833	intraflagellar transport 81	No	No	-
Sympk	0.0013478	-3.20833	symplekin	No	No	-
Rlf	0.0011	-3.20455	rearranged L-myc fusion sequence	No	No	10
Ubc	4.19758e-08	-3.20024	ubiquitin C	Yes	No	-
2900026A02Rik	0.00705872	-3.2	RIKEN cDNA 2900026A02 gene	No	No	-
Ankrd28	0.0031103	-3.2	ankyrin repeat domain 28	No	No	-
Gm28627	0.00780117	-3.2	predicted gene 28627	No	No	-
Nsrp1	0.0194182	-3.2	nuclear speckle regulatory protein 1	No	No	-
Scrn1	4.58438e-05	-3.2	secernin 1	No	No	-
Tsc2	9.08705e-07	-3.2	TSC complex subunit 2	No	No	25
Smyd5	0.00167926	-3.19355	SET and MYND domain containing 5	No	No	-
Wdtc1	4.66634e-05	-3.19231	WD and tetratricopeptide repeats 1	No	No	-
Asah1	1.89401e-07	-3.19108	N-acylsphingosine amidohydrolase 1	No	No	-
Emc1	9.09876e-07	-3.19062	ER membrane protein complex subunit 1	No	No	-
H2-D1	5.4042e-07	-3.1845	histocompatibility 2, D region locus 1	No	No	11
Msn	2.35589e-10	-3.18242	moesin	No	No	7
Snx8	0.000185208	-3.1811	sorting nexin 8	No	No	-
Nfatc4	4.34305e-05	-3.18	nuclear factor of activated T cells, cytoplasmic, calcineurin dependent 4	No	No	-
Mfsd12	0.00968137	-3.17391	major facilitator superfamily domain containing 12	No	No	-
Pkd1	8.09927e-08	-3.17333	polycystin 1, transient receptor potential channel interacting	No	No	7
Atp13a3	1.17974e-05	-3.16854	ATPase type 13A3	No	No	-
Papss2	0.000180739	-3.16667	3'-phosphoadenosine 5'-phosphosulfate synthase 2	No	No	-
Rflnb	1.55576e-06	-3.16667	refilin B	No	No	-
Zfp292	0.000118668	-3.16176	zinc finger protein 292	No	No	-
Itpkb	0.0171405	-3.15789	inositol 1,4,5-trisphosphate 3-kinase B	No	No	-
Hook3	8.96598e-05	-3.15584	hook microtubule tethering protein 3	No	No	-
Gm9774	1.3719e-07	-3.15451	predicted pseudogene 9774	No	No	-
Ppp1r16a	0.0373152	-3.15385	protein phosphatase 1, regulatory subunit 16A	No	No	-
Dlgap4	3.64559e-08	-3.15291	DLG associated protein 4	No	No	-
Adamts1	0.000125247	-3.15094	a disintegrin-like and metallopeptidase (reprolysin type) with thrombospondin type 1 motif, 1	No	No	6
Ap5z1	0.00116424	-3.15	adaptor-related protein complex 5, zeta 1 subunit	No	No	-
Tap1	0.00372167	-3.14706	transporter 1, ATP-binding cassette, sub-family B (MDR/TAP)	Yes	No	5
Per3	0.0302845	-3.14286	period circadian clock 3	No	No	-
Zfp445	0.00714692	-3.14286	zinc finger protein 445	No	No	-
Zfyve26	0.0238354	-3.14286	zinc finger, FYVE domain containing 26	No	No	-
Isyna1	8.09927e-08	-3.14236	myo-inositol 1-phosphate synthase A1	No	No	-
Lmna	1.13832e-08	-3.14129	lamin A	No	No	10
Ubn1	6.30451e-09	-3.13953	ubinuclein 1	No	No	-
Kctd9	0.000564391	-3.13793	potassium channel tetramerisation domain containing 9	No	No	-
Hsp90aa1	1.29048e-06	-3.1371	heat shock protein 90, alpha (cytosolic), class A member 1	No	No	1
Atg7	0.00894107	-3.13636	autophagy related 7	No	No	8
Ccn5	1.65276e-05	-3.13592	cellular communication network factor 5	No	No	8
Limch1	0.00690084	-3.13462	LIM and calponin homology domains 1	No	No	-
Huwe1	4.16283e-06	-3.13333	HECT, UBA and WWE domain containing 1	No	No	-
Numa1	0.000168476	-3.13333	nuclear mitotic apparatus protein 1	No	No	-
Cdc14b	0.00689116	-3.13043	CDC14 cell division cycle 14B	No	No	-
Nuak1	3.52284e-05	-3.12931	NUAK family, SNF1-like kinase, 1	No	No	-
Washc4	0.00238354	-3.12903	WASH complex subunit 4	No	No	-
Bcas3	0.0269629	-3.125	BCAS3 microtubule associated cell migration factor	No	No	-
Ppp4r3b	0.00310655	-3.125	protein phosphatase 4 regulatory subunit 3B	No	No	-
Lss	2.90863e-05	-3.12381	lanosterol synthase	No	No	-
Tmem150b	0.0224304	-3.11765	transmembrane protein 150B	No	No	-
App	1.95294e-05	-3.11735	amyloid beta (A4) precursor protein	Yes	No	23
Dnm1l	0.000104996	-3.11538	dynamin 1-like	No	No	-
Slc26a2	5.98156e-05	-3.11429	solute carrier family 26 (sulfate transporter), member 2	No	No	-
Ly6e	7.89409e-05	-3.11364	lymphocyte antigen 6 complex, locus E	No	No	-
Vipas39	0.0199839	-3.11111	VPS33B interacting protein, apical-basolateral polarity regulator, spe-39 homolog	No	No	-
Arhgap10	0.013876	-3.1	Rho GTPase activating protein 10	No	No	-
Chst15	0.0197124	-3.1	carbohydrate sulfotransferase 15	No	No	9
Slc38a7	0.0081701	-3.1	solute carrier family 38, member 7	No	No	-
Axl	7.03231e-09	-3.09985	AXL receptor tyrosine kinase	No	No	10
Pomgnt2	3.10391e-05	-3.09524	protein O-linked mannose beta 1,4-N-acetylglucosaminyltransferase 2	No	No	-
Tmed5	1.35453e-05	-3.0929	transmembrane p24 trafficking protein 5	No	No	-
Dpp7	8.12604e-07	-3.09236	dipeptidylpeptidase 7	No	No	-
Dym	0.00768576	-3.09091	dymeclin	No	No	-
Urgcp	0.00868966	-3.08696	upregulator of cell proliferation	No	No	-
Sec62	1.23542e-07	-3.08209	SEC62 homolog (S. cerevisiae)	No	No	-
Ro60	0.000187945	-3.08065	Ro60, Y RNA binding protein	No	No	-
Ktn1	0.00558391	-3.07692	kinectin 1	No	No	-
Ncln	1.27272e-06	-3.07447	nicalin	No	No	-
Phkb	0.0383409	-3.07143	phosphorylase kinase beta	No	No	-
Mpst	0.0422471	-3.06667	mercaptopyruvate sulfurtransferase	No	No	-
Hmgcs1	8.39254e-10	-3.06273	3-hydroxy-3-methylglutaryl-Coenzyme A synthase 1	No	No	-
Tbc1d22a	6.58727e-05	-3.05607	TBC1 domain family, member 22a	No	No	-
Gabrb1	0.00160456	-3.05263	gamma-aminobutyric acid (GABA) A receptor, subunit beta 1	No	No	-
Pggt1b	0.000179541	-3.05263	protein geranylgeranyltransferase type I, beta subunit	No	No	-
Usp47	1.80118e-07	-3.05166	ubiquitin specific peptidase 47	No	No	-
Il11	1.95294e-05	-3.05147	interleukin 11	No	No	10
Amz1	0.0127752	-3.04545	archaelysin family metallopeptidase 1	No	No	-
Mga	0.0145013	-3.03846	MAX gene associated	No	No	4
Yme1l1	2.08235e-06	-3.03614	YME1-like 1 (S. cerevisiae)	No	No	-
Exoc7	0.00505586	-3.03448	exocyst complex component 7	No	No	-
Usp31	0.00877284	-3.03226	ubiquitin specific peptidase 31	No	No	-
Zfyve9	0.00529625	-3.03125	zinc finger, FYVE domain containing 9	No	No	-
Cops2	0.000104996	-3.02941	COP9 signalosome subunit 2	No	No	-
Sqstm1	8.52317e-07	-3.02648	sequestosome 1	No	No	3
Plekhg2	9.12711e-05	-3.02439	pleckstrin homology domain containing, family G (with RhoGef domain) member 2	No	No	-
Egfl7	1.31754e-05	-3	EGF-like domain 7	No	No	-
Gm13610	0.0210576	-3	predicted gene 13610	No	No	-
Gprc5a	0.0231011	-3	G protein-coupled receptor, family C, group 5, member A	No	No	9
Itprip	0.00881555	-3	inositol 1,4,5-triphosphate receptor interacting protein	No	No	-
Macrod1	0.00377421	-3	mono-ADP ribosylhydrolase 1	No	No	-
Sult1a1	0.0188679	-3	sulfotransferase family 1A, phenol-preferring, member 1	No	No	-
Tgfb1	0.0162165	-3	transforming growth factor, beta 1	Yes	No	19
Snx30	8.1354e-05	-2.99342	sorting nexin family member 30	No	No	-
Nr1d2	1.7412e-07	-2.99301	nuclear receptor subfamily 1, group D, member 2	No	No	-
Gm15590	0.0046866	-2.99216	predicted gene 15590	No	No	-
Rc3h2	1.85768e-08	-2.98895	ring finger and CCCH-type zinc finger domains 2	No	No	-
Sgsh	0.000516736	-2.9875	N-sulfoglucosamine sulfohydrolase (sulfamidase)	No	No	-
Bptf	0.000158629	-2.98507	bromodomain PHD finger transcription factor	No	No	-
Slc24a3	0.00641482	-2.97297	solute carrier family 24 (sodium/potassium/calcium exchanger), member 3	No	No	-
Prkx	0.000463909	-2.96667	protein kinase, X-linked	No	No	1
Ranbp2	0.000368732	-2.96552	RAN binding protein 2	No	No	-
Spns1	9.46032e-06	-2.96429	spinster homolog 1	No	No	-
Smoc2	5.2131e-05	-2.96262	SPARC related modular calcium binding 2	No	No	6
Arhgef18	0.00130431	-2.96	rho/rac guanine nucleotide exchange factor (GEF) 18	No	No	-
Dstyk	0.00922324	-2.96	dual serine/threonine and tyrosine protein kinase	No	No	-
Uggt1	2.46195e-06	-2.95933	UDP-glucose glycoprotein glucosyltransferase 1	No	No	-
Nom1	0.000668506	-2.95833	nucleolar protein with MIF4G domain 1	No	No	-
Odr4	0.0200904	-2.95652	odr4 GPCR localization factor homolog	No	No	-
Extl3	0.000134258	-2.95588	exostosin-like glycosyltransferase 3	No	No	-
Pknox2	0.0192481	-2.95455	Pbx/knotted 1 homeobox 2	No	No	-
Pgf	0.00166688	-2.95	placental growth factor	No	No	9
Dhcr7	0.0022489	-2.94595	7-dehydrocholesterol reductase	No	No	-
Igf1r	1.91194e-06	-2.94505	insulin-like growth factor I receptor	Yes	No	6
Nnt	0.0006564	-2.94444	nicotinamide nucleotide transhydrogenase	No	No	10
Plscr4	0.0218521	-2.94444	phospholipid scramblase 4	No	No	-
Atp9a	0.000514886	-2.94186	ATPase, class II, type 9A	No	No	-
Mob3a	0.00850715	-2.94118	MOB kinase activator 3A	No	No	-
Prkcsh	9.33425e-09	-2.94	protein kinase C substrate 80K-H	No	No	-
Fam49a	0.00665586	-2.93939	CYFIP related Rac1 interactor A	No	No	-
Dync1li2	6.783e-09	-2.93758	dynein, cytoplasmic 1 light intermediate chain 2	No	No	-
Fpgt	0.0457095	-2.9375	fucose-1-phosphate guanylyltransferase	No	No	-
Tmem131	0.030371	-2.9375	transmembrane protein 131	No	No	-
Tmem176b	9.24153e-05	-2.93279	transmembrane protein 176B	No	No	-
Kctd11	1.5562e-05	-2.93233	potassium channel tetramerisation domain containing 11	No	No	-
Prickle2	0.00555119	-2.93103	prickle planar cell polarity protein 2	No	No	-
Ssbp4	7.01497e-07	-2.93061	single stranded DNA binding protein 4	No	No	-
Nox4	1.61129e-05	-2.93056	NADPH oxidase 4	No	No	151
Fitm2	0.00513808	-2.92857	fat storage-inducing transmembrane protein 2	No	No	-
Plxna4	0.0227445	-2.92857	plexin A4	No	No	5
Atp6v0a1	0.000249191	-2.92727	ATPase, H+ transporting, lysosomal V0 subunit A1	No	No	-
Pik3r1	0.00221956	-2.92683	phosphoinositide-3-kinase regulatory subunit 1	No	No	2
Ccdc82	0.00825643	-2.92593	coiled-coil domain containing 82	No	No	-
Klf4	0.000912597	-2.92424	Kruppel-like factor 4 (gut)	Yes	Yes	11
Lgals9	0.000987351	-2.92405	lectin, galactose binding, soluble 9	No	No	-
Uap1l1	2.78879e-05	-2.92174	UDP-N-acteylglucosamine pyrophosphorylase 1-like 1	No	No	-
Sf3a2	0.000170457	-2.92105	splicing factor 3a, subunit 2	No	No	-
Exosc5	0.000475548	-2.92	exosome component 5	No	No	-
Fmnl2	0.00896377	-2.91667	formin-like 2	No	No	-
Gdf6	0.00119596	-2.91667	growth differentiation factor 6	No	No	-
Glg1	0.000142826	-2.91667	golgi apparatus protein 1	No	No	-
Peg13	0.0118619	-2.91667	paternally expressed 13	No	No	-
Mbnl1	1.93726e-08	-2.91022	muscleblind like splicing factor 1	No	No	-
Kmt2a	0.00168602	-2.90909	lysine (K)-specific methyltransferase 2A	No	No	-
Ogdhl	0.0138317	-2.90909	oxoglutarate dehydrogenase-like	No	No	-
Foxo3	4.21913e-05	-2.90426	forkhead box O3	No	Yes	5
Ar	0.00222134	-2.90244	androgen receptor	Yes	Yes	102
C1qa	0.0414457	-2.9	complement component 1, q subcomponent, alpha polypeptide	No	No	-
Gm6548	0.00293228	-2.9	predicted gene 6548	No	No	-
Igip	0.0360072	-2.9	IgA inducing protein	No	No	-
Zfp869	0.00829692	-2.9	zinc finger protein 869	No	No	-
Furin	7.00091e-07	-2.89888	furin (paired basic amino acid cleaving enzyme)	No	No	2
Bmp1	1.14703e-07	-2.89867	bone morphogenetic protein 1	No	No	-
Pcnx	0.0142084	-2.89655	pecanex homolog	No	No	-
Agrn	0.00517278	-2.89474	agrin	No	No	-
Tnks2	2.40021e-07	-2.89403	tankyrase, TRF1-interacting ankyrin-related ADP-ribose polymerase 2	No	No	6
Trim37	0.0032949	-2.89189	tripartite motif-containing 37	No	No	-
Capg	7.80876e-05	-2.8913	capping protein (actin filament), gelsolin-like	No	No	-
Nkain4	0.0409503	-2.88889	Na+/K+ transporting ATPase interacting 4	No	No	-
Zmym4	0.00592219	-2.88889	zinc finger, MYM-type 4	No	No	-
Prkg1	0.00308819	-2.88636	protein kinase, cGMP-dependent, type I	No	No	-
Akap13	0.000835383	-2.88462	A kinase (PRKA) anchor protein 13	No	No	5
Myo7a	0.00038142	-2.88333	myosin VIIA	No	No	-
Lrrc8c	4.69058e-05	-2.87611	leucine rich repeat containing 8 family, member C	No	No	2
Arhgef19	0.0339271	-2.875	Rho guanine nucleotide exchange factor (GEF) 19	No	No	-
Gm15866	0.0025101	-2.875	predicted gene 15866	No	No	-
Man2b2	0.0335244	-2.875	mannosidase 2, alpha B2	No	No	-
Tmed8	0.0434367	-2.875	transmembrane p24 trafficking protein 8	No	No	-
Utp20	0.00808416	-2.875	UTP20 small subunit processome component	No	No	-
Hsdl1	0.0260761	-2.86957	hydroxysteroid dehydrogenase like 1	No	No	-
Wdr81	0.00224622	-2.86957	WD repeat domain 81	No	No	-
Ctsb	6.10467e-07	-2.86814	cathepsin B	Yes	No	1
Ppfibp2	0.044684	-2.86667	PTPRF interacting protein, binding protein 2 (liprin beta 2)	No	No	-
Sacm1l	0.000399184	-2.86301	SAC1 suppressor of actin mutations 1-like (yeast)	No	No	-
Pofut1	0.000104996	-2.86239	protein O-fucosyltransferase 1	No	No	-
Slc38a10	9.75765e-07	-2.86076	solute carrier family 38, member 10	No	No	-
Canx	3.83584e-08	-2.85991	calnexin	No	No	1
Ccn4	0.000178082	-2.85883	cellular communication network factor 4	No	No	-
Hspa4l	0.000265573	-2.85714	heat shock protein 4 like	No	No	-
Syt13	0.0254927	-2.85714	synaptotagmin XIII	No	No	-
Thoc2	0.000733363	-2.85455	THO complex 2	No	No	-
Ppl	3.10555e-07	-2.85411	periplakin	No	No	13
Pls3	2.16697e-05	-2.85372	plastin 3 (T-isoform)	No	No	-
Nnt	0.000825712	-2.85333	nicotinamide nucleotide transhydrogenase	No	No	10
Slc7a5	2.06927e-05	-2.85075	solute carrier family 7 (cationic amino acid transporter, y+ system), member 5	No	No	-
Col14a1	0.0117693	-2.85	collagen, type XIV, alpha 1	No	No	1
Hmgxb3	0.00176481	-2.85	HMG box domain containing 3	No	No	-
Mtmr10	0.00260731	-2.85	myotubularin related protein 10	No	No	-
Map2k5	0.00843735	-2.84615	mitogen-activated protein kinase kinase 5	No	No	-
Tcaf2	0.000926506	-2.84615	TRPM8 channel-associated factor 2	No	No	-
Strn3	0.000172977	-2.84581	striatin, calmodulin binding protein 3	No	No	-
Ptk2b	6.01308e-05	-2.84416	PTK2 protein tyrosine kinase 2 beta	No	No	-
Slc9a3r2	0.0023045	-2.84211	solute carrier family 9 (sodium/hydrogen exchanger), member 3 regulator 2	No	No	-
Ccdc25	0.000307123	-2.84173	coiled-coil domain containing 25	No	No	-
Rb1cc1	0.00269523	-2.83636	RB1-inducible coiled-coil 1	No	No	-
Fgfr1op	0.00558391	-2.83333	centrosomal protein 43	No	No	-
Spen	0.000594879	-2.83333	spen family transcription repressor	No	No	-
Stim1	4.4921e-05	-2.83333	stromal interaction molecule 1	No	No	-
Syngr1	0.0287009	-2.8254	synaptogyrin 1	No	No	-
Foxo1	0.00589865	-2.825	forkhead box O1	Yes	Yes	1
Nfkbil1	0.0429499	-2.82353	nuclear factor of kappa light polypeptide gene enhancer in B cells inhibitor like 1	No	No	-
Psd	0.00176872	-2.82353	pleckstrin and Sec7 domain containing	No	No	2
Sardh	0.00463787	-2.82353	sarcosine dehydrogenase	No	No	-
Col12a1	1.77831e-05	-2.8227	collagen, type XII, alpha 1	No	No	-
Dicer1	0.00921316	-2.82143	dicer 1, ribonuclease type III	No	No	-
Atrx	0.000473788	-2.81818	ATRX, chromatin remodeler	No	No	-
Fastkd5	0.0301865	-2.81818	FAST kinase domains 5	No	No	-
Foxp4	0.030738	-2.81818	forkhead box P4	No	No	2
Bicd2	6.9239e-05	-2.81553	BICD cargo adaptor 2	Yes	No	2
Slu7	0.00187467	-2.80952	SLU7 splicing factor homolog (S. cerevisiae)	No	No	-
Aldh16a1	0.0216438	-2.80769	aldehyde dehydrogenase 16 family, member A1	No	No	-
Mmp23	0.00135109	-2.80392	matrix metallopeptidase 23	No	No	-
Ltbr	5.77554e-06	-2.80276	lymphotoxin B receptor	No	No	2
Tns1	4.25921e-07	-2.80041	tensin 1	No	No	10
Flad1	0.025921	-2.8	flavin adenine dinucleotide synthetase 1	No	No	-
Mtus1	6.94672e-05	-2.8	mitochondrial tumor suppressor 1	No	No	-
Denn2b	9.09876e-07	-2.79787	DENN domain containing 2B	No	No	-
Apoe	0.00166688	-2.79769	apolipoprotein E	Yes	No	13
Maml2	0.000509328	-2.79412	mastermind like transcriptional coactivator 2	No	No	-
Gnaq	6.28872e-05	-2.79245	guanine nucleotide binding protein, alpha q polypeptide	No	No	-
Aftph	0.00193413	-2.79167	aftiphilin	No	No	-
Itpr1	0.00484099	-2.78947	inositol 1,4,5-trisphosphate receptor 1	No	No	-
Suco	4.76381e-05	-2.78947	SUN domain containing ossification factor	No	No	-
Med16	0.00552145	-2.78571	mediator complex subunit 16	Yes	No	-
Pear1	0.00704147	-2.78571	platelet endothelial aggregation receptor 1	No	No	-
Zdhhc18	0.00342682	-2.78571	zinc finger, DHHC domain containing 18	No	No	-
Fam234a	0.0304859	-2.77778	family with sequence similarity 234, member A	No	No	-
Zbtb43	0.0345208	-2.77778	zinc finger and BTB domain containing 43	No	No	-
Zc3hav1	9.66534e-05	-2.77551	zinc finger CCCH type, antiviral 1	Yes	No	-
Fnip2	0.00904009	-2.77419	folliculin interacting protein 2	No	No	-
Znhit6	0.000442025	-2.77273	zinc finger, HIT type 6	No	No	-
Zfp871	0.016073	-2.76923	zinc finger protein 871	No	No	-
Exoc4	0.000296611	-2.76842	exocyst complex component 4	No	No	-
Cep104	0.00433369	-2.76744	centrosomal protein 104	No	No	-
Mfn1	0.000870519	-2.76667	mitofusin 1	No	No	4
Disp1	0.00244233	-2.7619	dispatched RND transporter family member 1	No	No	-
Gm7901	0.0271589	-2.7619	predicted gene 7901	No	No	-
Arhgap21	0.00205017	-2.76	Rho GTPase activating protein 21	No	No	-
Gigyf2	0.0284874	-2.75	GRB10 interacting GYF protein 2	No	No	-
Lmf2	0.00354847	-2.75	lipase maturation factor 2	No	No	-
Prkca	0.00486487	-2.75	protein kinase C, alpha	No	No	-
Traf6	0.0494734	-2.75	TNF receptor-associated factor 6	No	No	3
Ncam1	5.46324e-06	-2.74944	neural cell adhesion molecule 1	No	No	-
Ttc3	0.00203378	-2.7439	tetratricopeptide repeat domain 3	No	No	-
Gpr39	0.000368578	-2.74359	G protein-coupled receptor 39	No	No	-
Cc2d1b	0.00193244	-2.74074	coiled-coil and C2 domain containing 1B	No	No	-
Cx3cl1	0.0221579	-2.74074	chemokine (C-X3-C motif) ligand 1	Yes	No	43
Nucb2	0.000114191	-2.7395	nucleobindin 2	No	No	-
Acin1	0.00260748	-2.73913	apoptotic chromatin condensation inducer 1	No	No	-
Gcc2	0.038527	-2.73684	GRIP and coiled-coil domain containing 2	No	No	-
Gm21691	0.000397356	-2.73401	predicted gene, 21691	No	No	-
Cebpa	0.00517044	-2.73333	CCAAT/enhancer binding protein (C/EBP), alpha	No	Yes	14
Xrn1	0.016017	-2.73333	5'-3' exoribonuclease 1	No	No	-
Unc45a	0.000217519	-2.73	unc-45 myosin chaperone A	No	No	-
Kif1a	8.57161e-05	-2.72906	kinesin family member 1A	No	No	-
Ddx3x	2.97101e-06	-2.72606	DEAD box helicase 3, X-linked	No	No	-
Eng	0.00026964	-2.72381	endoglin	No	No	1
Nsdhl	3.48353e-07	-2.72174	NAD(P) dependent steroid dehydrogenase-like	No	No	-
Adamts12	0.00107328	-2.71739	a disintegrin-like and metallopeptidase (reprolysin type) with thrombospondin type 1 motif, 12	No	No	-
Ehd3	0.000354468	-2.71739	EH-domain containing 3	No	No	-
Nfkb2	0.00114786	-2.71667	nuclear factor of kappa light polypeptide gene enhancer in B cells 2, p49/p100	No	Yes	-
Evc	0.0372876	-2.71429	EvC ciliary complex subunit 1	No	No	-
Fah	0.0129875	-2.71429	fumarylacetoacetate hydrolase	No	No	6
Tmem63a	4.52517e-07	-2.71264	transmembrane protein 63a	No	No	-
Vps50	0.000446333	-2.71053	VPS50 EARP/GARPII complex subunit	No	No	-
Zfpm1	0.000128118	-2.70992	zinc finger protein, multitype 1	No	No	-
Gclc	0.0212248	-2.70833	glutamate-cysteine ligase, catalytic subunit	No	No	6
Enc1	0.000253765	-2.70526	ectodermal-neural cortex 1	No	No	-
Fbln2	0.000412497	-2.70318	fibulin 2	No	No	-
Cdkn1a	1.91803e-05	-2.6986	cyclin-dependent kinase inhibitor 1A (P21)	Yes	No	5
Slc39a7	1.39783e-07	-2.69822	solute carrier family 39 (zinc transporter), member 7	No	No	-
Cyb5b	3.3034e-06	-2.69797	cytochrome b5 type B	No	No	-
Ap2a1	0.000535382	-2.69444	adaptor-related protein complex 2, alpha 1 subunit	No	No	1
Ip6k1	6.30625e-05	-2.68939	inositol hexaphosphate kinase 1	No	No	-
Creb3l2	4.89871e-07	-2.68908	cAMP responsive element binding protein 3-like 2	No	No	-
Gm7072	0.0447423	-2.6875	predicted gene 7072	No	No	-
Il18bp	0.00130881	-2.6875	interleukin 18 binding protein	Yes	No	-
Loxl1	4.58844e-05	-2.68477	lysyl oxidase-like 1	No	No	13
Tssc4	5.86766e-05	-2.6846	tumor-suppressing subchromosomal transferable fragment 4	No	No	-
Kazn	0.00428477	-2.68421	kazrin, periplakin interacting protein	No	No	-
Slc7a2	0.00801581	-2.68421	solute carrier family 7 (cationic amino acid transporter, y+ system), member 2	No	No	1
Sun2	0.000477127	-2.67568	Sad1 and UNC84 domain containing 2	No	No	-
Nhs	0.0175449	-2.66667	NHS actin remodeling regulator	No	No	26
Nifk	0.00141868	-2.66667	nucleolar protein interacting with the FHA domain of MKI67	No	No	-
Notch3	0.043811	-2.66667	notch 3	No	No	7
Sobp	0.0226096	-2.66667	sine oculis binding protein	No	No	-
Srgap1	0.0259433	-2.66667	SLIT-ROBO Rho GTPase activating protein 1	No	No	-
Tbcd	0.00447218	-2.66667	tubulin-specific chaperone d	No	No	-
Tpp1	3.60038e-07	-2.66	tripeptidyl peptidase I	No	No	8
Lrrc27	0.00843735	-2.65625	leucine rich repeat containing 27	No	No	-
Parp9	0.017124	-2.65625	poly (ADP-ribose) polymerase family, member 9	No	No	-
Rasa1	0.00298357	-2.65455	RAS p21 protein activator 1	No	No	-
Herc2	0.00527397	-2.65217	HECT and RLD domain containing E3 ubiquitin protein ligase 2	No	No	-
Ereg	0.000659019	-2.64634	epiregulin	No	No	-
Lrp1	4.90915e-05	-2.64179	low density lipoprotein receptor-related protein 1	No	No	1
Stat1	0.0223928	-2.64	signal transducer and activator of transcription 1	No	Yes	112
Tmem104	0.0211844	-2.64	transmembrane protein 104	No	No	-
Slc15a3	0.0317281	-2.63636	solute carrier family 15, member 3	No	No	-
Sos2	0.0251289	-2.63636	SOS Ras/Rho guanine nucleotide exchange factor 2	No	No	-
Hexa	6.27769e-06	-2.63571	hexosaminidase A	No	No	-
Wwc2	8.00827e-05	-2.63514	WW, C2 and coiled-coil domain containing 2	No	No	-
Ctsz	3.99588e-07	-2.62871	cathepsin Z	No	No	-
Auts2	0.0371371	-2.625	autism susceptibility candidate 2	No	No	-
Cln6	0.0144338	-2.625	ceroid-lipofuscinosis, neuronal 6	No	No	-
Dusp4	0.0499583	-2.625	dual specificity phosphatase 4	No	No	-
Sipa1l2	0.00292096	-2.625	signal-induced proliferation-associated 1 like 2	No	No	-
Stub1	2.46709e-05	-2.62384	STIP1 homology and U-Box containing protein 1	No	No	1
Tln1	5.75749e-05	-2.62195	talin 1	No	No	-
B3gntl1	0.00314007	-2.62121	UDP-GlcNAc:betaGal beta-1,3-N-acetylglucosaminyltransferase-like 1	No	No	-
Zhx3	0.000137029	-2.61538	zinc fingers and homeoboxes 3	No	No	-
Sparc	1.56751e-05	-2.6111	secreted acidic cysteine rich glycoprotein	No	No	93
Aspn	0.0260761	-2.6087	asporin	No	No	15
Stxbp5	0.0336559	-2.6087	syntaxin binding protein 5 (tomosyn)	No	No	-
Ankle2	0.0226907	-2.60714	ankyrin repeat and LEM domain containing 2	No	No	-
Timp2	3.35471e-05	-2.60636	tissue inhibitor of metalloproteinase 2	Yes	No	4
Smc5	0.00706649	-2.60526	structural maintenance of chromosomes 5	No	No	-
Fbln5	0.000348353	-2.60078	fibulin 5	No	No	-
Ctr9	0.00304984	-2.6	CTR9 homolog, Paf1/RNA polymerase II complex component	No	No	-
Tmcc3	0.00546545	-2.6	transmembrane and coiled coil domains 3	No	No	-
Lrsam1	5.86843e-07	-2.59916	leucine rich repeat and sterile alpha motif containing 1	No	No	-
Arhgef5	3.08965e-05	-2.59592	Rho guanine nucleotide exchange factor (GEF) 5	No	No	-
Btbd19	0.00133703	-2.59574	BTB (POZ) domain containing 19	No	No	-
Pygb	0.000299741	-2.59574	brain glycogen phosphorylase	No	No	-
Tnpo2	1.04191e-06	-2.59524	transportin 2 (importin 3, karyopherin beta 2b)	No	No	-
Sqle	9.81024e-05	-2.59328	squalene epoxidase	Yes	No	-
Nedd9	0.000189752	-2.5917	neural precursor cell expressed, developmentally down-regulated gene 9	No	No	2
Dgkq	0.00133035	-2.58333	diacylglycerol kinase, theta	No	No	-
Ptger4	0.0318107	-2.58333	prostaglandin E receptor 4 (subtype EP4)	No	No	2
Zfp316	0.014172	-2.58333	zinc finger protein 316	No	No	-
Smurf1	0.000293698	-2.58219	SMAD specific E3 ubiquitin protein ligase 1	No	No	-
Oip5os1	0.00226162	-2.57971	Opa interacting protein 5, opposite strand 1	No	No	-
Fam129b	6.75599e-07	-2.57647	niban apoptosis regulator 2	No	No	-
Bcr	0.0113847	-2.575	BCR activator of RhoGEF and GTPase	No	No	15
Itgb5	1.91871e-06	-2.57438	integrin beta 5	No	No	-
Ccdc186	0.00267263	-2.57407	coiled-coil domain containing 186	No	No	-
Ecpas	0.000167078	-2.57391	Ecm29 proteasome adaptor and scaffold	No	No	-
Amot	0.00134284	-2.56944	angiomotin	No	No	-
Sema3d	0.0043413	-2.56757	sema domain, immunoglobulin domain (Ig), short basic domain, secreted, (semaphorin) 3D	No	No	-
Nelfcd	6.95426e-06	-2.56753	negative elongation factor complex member C/D, Th1l	No	No	-
Trpm5	8.54798e-05	-2.56497	transient receptor potential cation channel, subfamily M, member 5	No	No	-
Ndst1	1.55576e-06	-2.56296	N-deacetylase/N-sulfotransferase (heparan glucosaminyl) 1	No	No	-
Smg9	0.0271125	-2.55556	SMG9 nonsense mediated mRNA decay factor	No	No	-
Map1lc3b	4.48337e-07	-2.55499	microtubule-associated protein 1 light chain 3 beta	No	No	-
Acads	0.000330305	-2.55472	acyl-Coenzyme A dehydrogenase, short chain	No	No	-
Lins1	0.0171201	-2.55172	lines homolog 1	No	No	-
Plxna1	0.00034855	-2.55172	plexin A1	No	No	-
Smc1a	0.00113711	-2.55172	structural maintenance of chromosomes 1A	No	No	-
Brwd3	0.00147948	-2.55128	bromodomain and WD repeat domain containing 3	No	No	-
Rrn3	0.000224327	-2.54976	RRN3 RNA polymerase I transcription factor homolog (yeast)	No	No	-
Ephx1	0.000259288	-2.54595	epoxide hydrolase 1, microsomal	No	No	5
Fbxo31	0.0111404	-2.54545	F-box protein 31	No	No	-
Klhl18	0.0321221	-2.54545	kelch-like 18	No	No	-
Zfp579	0.029753	-2.54545	zinc finger protein 579	No	No	-
Myh11	0.00297503	-2.54412	myosin, heavy polypeptide 11, smooth muscle	No	No	1
Gpat4	4.89188e-05	-2.54248	glycerol-3-phosphate acyltransferase 4	No	No	-
Ccdc174	0.00607787	-2.54167	coiled-coil domain containing 174	No	No	-
Faf1	0.0115749	-2.54118	Fas-associated factor 1	No	No	-
Irs2	0.00160456	-2.53968	insulin receptor substrate 2	No	No	-
Tmem175	0.000918083	-2.53947	transmembrane protein 175	No	No	-
AU020206	0.0366545	-2.53846	expressed sequence AU020206	No	No	-
Vav2	0.00256005	-2.53763	vav 2 oncogene	No	No	-
Arrb2	0.0224498	-2.53659	arrestin, beta 2	No	No	-
Plekho2	0.000136487	-2.5365	pleckstrin homology domain containing, family O member 2	No	No	-
Ctdspl	0.000111515	-2.53608	CTD (carboxy-terminal domain, RNA polymerase II, polypeptide A) small phosphatase-like	No	No	-
Pdgfd	0.0305583	-2.52778	platelet-derived growth factor, D polypeptide	No	No	-
Appl1	9.3629e-05	-2.52577	adaptor protein, phosphotyrosine interaction, PH domain and leucine zipper containing 1	No	No	-
Aup1	4.24848e-06	-2.52439	ancient ubiquitous protein 1	No	No	-
Cep120	0.0115127	-2.52174	centrosomal protein 120	No	No	-
Gm18584	0.032308	-2.52174	predicted gene, 18584	No	No	-
Heatr1	0.00103016	-2.52174	HEAT repeat containing 1	No	No	-
Csf1	6.04454e-06	-2.51954	colony stimulating factor 1 (macrophage)	Yes	No	5
Fuz	0.000893353	-2.51852	fuzzy planar cell polarity protein	No	No	-
Slc7a1	7.05747e-05	-2.51818	solute carrier family 7 (cationic amino acid transporter, y+ system), member 1	No	No	1
Skil	0.000164765	-2.51587	SKI-like	No	No	-
Hdac4	0.00470684	-2.51515	histone deacetylase 4	No	No	32
Nlrx1	0.0148264	-2.51515	NLR family member X1	No	No	-
Pitpnm2	0.0221755	-2.51429	phosphatidylinositol transfer protein, membrane-associated 2	No	No	-
Sel1l	0.000217519	-2.51372	sel-1 suppressor of lin-12-like (C. elegans)	No	No	-
Mgat5	0.0100404	-2.51351	mannoside acetylglucosaminyltransferase 5	No	No	-
Myh9	1.78771e-06	-2.5119	myosin, heavy polypeptide 9, non-muscle	Yes	No	9
Thbs2	6.23758e-05	-2.50686	thrombospondin 2	No	No	1
Jup	0.00401389	-2.50588	junction plakoglobin	No	No	-
Xpo7	0.00131091	-2.50575	exportin 7	No	No	-
Gabarapl1	2.79768e-07	-2.50395	gamma-aminobutyric acid (GABA) A receptor-associated protein-like 1	No	No	-
Cd40	0.0245545	-2.5	CD40 antigen	Yes	No	80
Cln3	0.0356316	-2.5	ceroid lipofuscinosis, neuronal 3, juvenile (Batten, Spielmeyer-Vogt disease)	No	No	-
Enpp4	0.0217661	-2.5	ectonucleotide pyrophosphatase/phosphodiesterase 4	No	No	-
Fam3a	0.0339096	-2.5	FAM3 metabolism regulating signaling molecule A	No	No	-
Ptprn	0.00294802	-2.5	protein tyrosine phosphatase, receptor type, N	No	No	-
Tmem132a	0.0396147	-2.5	transmembrane protein 132A	No	No	-
Fus	4.01365e-07	-2.4968	fused in sarcoma	No	No	-
Csde1	2.9282e-07	-2.49559	cold shock domain containing E1, RNA binding	No	No	-
Sec61a1	3.68875e-07	-2.4894	Sec61 alpha 1 subunit (S. cerevisiae)	No	No	-
Abl2	0.00780117	-2.48837	v-abl Abelson murine leukemia viral oncogene 2 (arg, Abelson-related gene)	No	No	-
Septin11	7.33338e-07	-2.48829	septin 11	No	No	-
Btbd7	0.0239579	-2.48649	BTB (POZ) domain containing 7	No	No	-
Des	0.0171201	-2.48649	desmin	No	No	4
Tasor	0.0333121	-2.48485	transcription activation suppressor	No	No	-
Trappc12	0.0387554	-2.48387	trafficking protein particle complex 12	No	No	-
Farsa	1.10232e-06	-2.47614	phenylalanyl-tRNA synthetase, alpha subunit	No	No	6
Olfm1	0.0018993	-2.47541	olfactomedin 1	No	No	-
Tmem245	0.0127824	-2.475	transmembrane protein 245	No	No	-
Btbd9	0.000458467	-2.47482	BTB (POZ) domain containing 9	No	No	-
Kansl3	0.000770261	-2.47414	KAT8 regulatory NSL complex subunit 3	No	No	-
Cpe	4.52711e-07	-2.47251	carboxypeptidase E	No	No	18
Gm9780	0.0108147	-2.47143	-	No	No	-
Jmjd8	3.00597e-05	-2.47092	jumonji domain containing 8	No	No	-
Fgf9	0.021125	-2.47059	fibroblast growth factor 9	No	No	27
Zzef1	0.00692321	-2.47059	zinc finger, ZZ-type with EF hand domain 1	No	No	-
Smarcd3	0.000878087	-2.46923	SWI/SNF related, matrix associated, actin dependent regulator of chromatin, subfamily d, member 3	No	No	-
Atp6v0d1	1.49374e-06	-2.46844	ATPase, H+ transporting, lysosomal V0 subunit D1	No	No	-
Opa3	9.45006e-05	-2.46809	optic atrophy 3	No	No	-
Golga4	0.0227774	-2.46667	golgi autoantigen, golgin subfamily a, 4	No	No	-
Sec63	2.26417e-06	-2.46545	SEC63-like (S. cerevisiae)	No	No	-
Gm4754	0.00346691	-2.46479	predicted gene 4754	No	No	-
Plbd2	0.000488991	-2.46377	phospholipase B domain containing 2	No	No	-
Ern1	0.0370368	-2.46154	endoplasmic reticulum (ER) to nucleus signalling 1	No	No	-
H3c15	0.00695806	-2.46154	H3 clustered histone 15	No	No	-
Mfsd6	0.0411449	-2.45833	major facilitator superfamily domain containing 6	No	No	-
Nav1	0.00159066	-2.45714	neuron navigator 1	No	No	-
Zfyve16	0.0484672	-2.45455	zinc finger, FYVE domain containing 16	No	No	-
Flna	2.71453e-06	-2.45333	filamin, alpha	No	No	30
Pik3r4	0.00881839	-2.45283	phosphoinositide-3-kinase regulatory subunit 4	No	No	-
Nacc1	0.000449489	-2.45185	nucleus accumbens associated 1, BEN and BTB (POZ) domain containing	No	No	-
C2cd2	0.0197804	-2.45	C2 calcium-dependent domain containing 2	No	No	-
Agtrap	4.92435e-05	-2.44958	angiotensin II, type I receptor-associated protein	No	No	-
Il4i1	0.0212243	-2.44737	interleukin 4 induced 1	No	No	-
Pml	0.00123008	-2.44737	promyelocytic leukemia	Yes	No	34
Gsk3b	0.000554226	-2.44604	glycogen synthase kinase 3 beta	Yes	No	3
Kdm5a	0.00700897	-2.44595	lysine (K)-specific demethylase 5A	No	No	-
Rrbp1	7.45698e-06	-2.44569	ribosome binding protein 1	No	No	-
Fgf10	0.00550279	-2.44444	fibroblast growth factor 10	No	No	15
Cyld	4.82802e-06	-2.44048	CYLD lysine 63 deubiquitinase	No	No	-
Tapbpl	0.00453547	-2.43939	TAP binding protein-like	No	No	-
Rab40c	0.0120699	-2.4375	Rab40C, member RAS oncogene family	No	No	-
Csrp1	6.85641e-05	-2.43731	cysteine and glycine-rich protein 1	Yes	No	-
Ggnbp2	0.000190974	-2.43678	gametogenetin binding protein 2	No	No	-
Acaca	0.0051399	-2.43636	acetyl-Coenzyme A carboxylase alpha	Yes	No	-
Ptpn14	0.00214853	-2.43478	protein tyrosine phosphatase, non-receptor type 14	No	No	-
Acat3	8.05436e-06	-2.43443	acetyl-Coenzyme A acetyltransferase 3	No	No	-
Stk38	0.00029354	-2.43243	serine/threonine kinase 38	No	No	-
Slc44a2	2.96351e-05	-2.43233	solute carrier family 44, member 2	No	No	-
Snx11	6.95684e-05	-2.43226	sorting nexin 11	No	No	-
Zpr1	0.000114362	-2.43049	ZPR1 zinc finger	No	No	-
Bcl2l1	8.75543e-05	-2.43023	BCL2-like 1	No	No	3
Phlda3	6.23118e-05	-2.43006	pleckstrin homology like domain, family A, member 3	No	No	-
Vti1a	0.0221002	-2.42857	vesicle transport through interaction with t-SNAREs 1A	No	No	-
Ltbp4	0.00591541	-2.42593	latent transforming growth factor beta binding protein 4	No	No	2
Masp1	0.00128382	-2.42581	mannan-binding lectin serine peptidase 1	No	No	-
Chpf2	0.000705776	-2.42177	chondroitin polymerizing factor 2	No	No	-
Sesn2	0.0138561	-2.42105	sestrin 2	No	No	-
Tep1	0.0206394	-2.42105	telomerase associated protein 1	No	No	-
Kif1b	0.00315776	-2.41667	kinesin family member 1B	No	No	-
Ccn2	2.09013e-06	-2.41481	cellular communication network factor 2	No	No	55
Ide	0.0101747	-2.41304	insulin degrading enzyme	No	No	-
Ubn2	0.00592707	-2.41071	ubinuclein 2	No	No	-
Acat2	8.38917e-05	-2.40943	acetyl-Coenzyme A acetyltransferase 2	No	No	-
Tsc1	0.00472177	-2.40625	TSC complex subunit 1	No	No	16
Csf1r	0.00938043	-2.40541	colony stimulating factor 1 receptor	No	No	13
Sgpl1	1.27272e-06	-2.40394	sphingosine phosphate lyase 1	No	No	-
Mcm3ap	0.0112153	-2.40323	minichromosome maintenance complex component 3 associated protein	No	No	-
Tmcc1	0.00585665	-2.40323	transmembrane and coiled coil domains 1	No	No	-
Adar	0.00659055	-2.4	adenosine deaminase, RNA-specific	Yes	No	-
Clstn1	0.000644024	-2.39873	calsyntenin 1	No	No	-
Bscl2	0.0014801	-2.39773	Berardinelli-Seip congenital lipodystrophy 2 (seipin)	No	No	-
Lamc1	0.00826114	-2.39583	laminin, gamma 1	No	No	-
Panx1	0.00484127	-2.39326	pannexin 1	No	No	-
Bhlhe41	0.0168341	-2.3913	basic helix-loop-helix family, member e41	No	No	-
Vps41	0.00675903	-2.39024	VPS41 HOPS complex subunit	No	No	-
Hsd17b11	0.00317962	-2.38983	hydroxysteroid (17-beta) dehydrogenase 11	Yes	No	-
Cavin2	4.89871e-07	-2.38825	caveolae associated 2	No	No	-
Col6a6	0.0112744	-2.38776	collagen, type VI, alpha 6	No	No	-
Fbxw7	0.00996096	-2.38636	F-box and WD-40 domain protein 7	No	No	1
Polr1a	0.00861392	-2.38462	polymerase (RNA) I polypeptide A	No	No	-
Il6st	0.000591259	-2.38436	interleukin 6 signal transducer	Yes	No	1
Scfd1	0.00288667	-2.38012	Sec1 family domain containing 1	No	No	-
Bak1	0.00126601	-2.37838	BCL2-antagonist/killer 1	No	No	-
Apom	0.0353216	-2.375	apolipoprotein M	No	No	-
Ascc2	0.0210451	-2.375	activating signal cointegrator 1 complex subunit 2	No	No	-
Atp6v0e2	0.0113193	-2.375	ATPase, H+ transporting, lysosomal V0 subunit E2	No	No	-
Npr2	0.0139715	-2.375	natriuretic peptide receptor 2	No	No	-
Trpv2	0.0280605	-2.375	transient receptor potential cation channel, subfamily V, member 2	No	No	-
Ldlrad4	0.00922324	-2.37037	low density lipoprotein receptor class A domain containing 4	No	No	-
Slco3a1	0.00128922	-2.37037	solute carrier organic anion transporter family, member 3a1	No	No	-
Scpep1	1.65701e-05	-2.36935	serine carboxypeptidase 1	No	No	-
Ccdc24	0.00700259	-2.36552	coiled-coil domain containing 24	No	No	-
Edf1	3.27037e-05	-2.3641	endothelial differentiation-related factor 1	No	No	-
Dgkh	0.00524286	-2.36207	diacylglycerol kinase, eta	No	No	-
Gm49388	0.0167876	-2.36111	predicted gene, 49388	No	No	-
Tecpr1	0.00230974	-2.35644	tectonin beta-propeller repeat containing 1	No	No	-
Sh3bgrl	0.00232783	-2.35641	SH3-binding domain glutamic acid-rich protein like	No	No	-
Nucb1	0.000271618	-2.35526	nucleobindin 1	No	No	-
Cpeb4	0.00130248	-2.35417	cytoplasmic polyadenylation element binding protein 4	No	No	-
Natd1	0.0229221	-2.35294	N-acetyltransferase domain containing 1	No	No	-
Adamtsl5	0.00504222	-2.35088	ADAMTS-like 5	No	No	-
Gpr107	8.00545e-05	-2.348	G protein-coupled receptor 107	No	No	-
Cnnm3	0.0120888	-2.34783	cyclin M3	No	No	-
Cttnbp2nl	0.000222095	-2.34615	CTTNBP2 N-terminal like	No	No	-
Acly	7.71489e-06	-2.34497	ATP citrate lyase	Yes	No	-
Ppm1b	0.00015866	-2.34444	protein phosphatase 1B, magnesium dependent, beta isoform	No	No	-
Cxcl1	0.00550279	-2.34211	chemokine (C-X-C motif) ligand 1	No	No	-
Ogt	0.00313935	-2.34146	O-linked N-acetylglucosamine (GlcNAc) transferase (UDP-N-acetylglucosamine:polypeptide-N-acetylglucosaminyl transferase)	No	No	-
Glb1	0.000299441	-2.34104	galactosidase, beta 1	No	No	-
Lama2	0.00391474	-2.34021	laminin, alpha 2	No	No	-
Ift140	0.00194637	-2.33721	intraflagellar transport 140	No	No	-
Gbf1	0.00280422	-2.33628	golgi-specific brefeldin A-resistance factor 1	No	No	-
Otud7b	0.00677089	-2.33333	OTU domain containing 7B	No	No	-
Ndst2	0.00199415	-2.33133	N-deacetylase/N-sulfotransferase (heparan glucosaminyl) 2	No	No	-
Slc6a9	0.00812075	-2.33099	solute carrier family 6 (neurotransmitter transporter, glycine), member 9	No	No	-
Usp10	0.0102325	-2.32759	ubiquitin specific peptidase 10	No	No	-
Gm15459	0.00095411	-2.32646	predicted gene 15459	No	No	-
Tfe3	0.00183012	-2.32558	transcription factor E3	No	No	-
Sil1	0.00289672	-2.325	endoplasmic reticulum chaperone SIL1 homolog (S. cerevisiae)	No	No	-
Wdr7	0.0470028	-2.325	WD repeat domain 7	No	No	-
Agap3	0.000343402	-2.32331	ArfGAP with GTPase domain, ankyrin repeat and PH domain 3	No	No	-
Zbtb38	0.000398966	-2.32157	zinc finger and BTB domain containing 38	No	No	-
Fgfrl1	0.0159358	-2.32143	fibroblast growth factor receptor-like 1	No	No	-
Slc8b1	0.0104092	-2.32143	solute carrier family 8 (sodium/lithium/calcium exchanger), member B1	No	No	-
Tmbim1	2.66157e-06	-2.31897	transmembrane BAX inhibitor motif containing 1	No	No	-
Rab7b	0.000296297	-2.31694	RAB7B, member RAS oncogene family	No	No	-
Recql	0.00990258	-2.31667	RecQ protein-like	No	No	-
Neurl4	0.0189953	-2.31579	neuralized E3 ubiquitin protein ligase 4	No	No	-
Plcxd2	0.038477	-2.31579	phosphatidylinositol-specific phospholipase C, X domain containing 2	No	No	-
Zfp260	0.0213501	-2.31579	zinc finger protein 260	No	No	-
Dlg5	0.00082411	-2.31538	discs large MAGUK scaffold protein 5	No	No	-
Zswim8	0.00204777	-2.31325	zinc finger SWIM-type containing 8	No	No	-
Cad	0.00159675	-2.31313	carbamoyl-phosphate synthetase 2, aspartate transcarbamylase, and dihydroorotase	No	No	237
Spag8	0.0148164	-2.3125	sperm associated antigen 8	No	No	-
Gripap1	0.00288898	-2.31081	GRIP1 associated protein 1	No	No	-
Tmem106a	0.0475197	-2.31034	transmembrane protein 106A	No	No	-
Pcyt2	0.00250775	-2.30526	phosphate cytidylyltransferase 2, ethanolamine	Yes	No	-
Coro1c	0.000112423	-2.30464	coronin, actin binding protein 1C	No	No	-
Apc	0.00461427	-2.30435	APC, WNT signaling pathway regulator	Yes	No	53
Rictor	0.0198266	-2.30435	RPTOR independent companion of MTOR, complex 2	No	No	1
Pam	0.000662945	-2.30108	peptidylglycine alpha-amidating monooxygenase	No	No	102
Eif1a	0.000112568	-2.30087	eukaryotic translation initiation factor 1A	No	No	-
Itsn1	0.000536918	-2.30075	intersectin 1 (SH3 domain protein 1A)	No	No	-
Exosc10	0.00184953	-2.3	exosome component 10	No	No	-
Ssh1	0.000952319	-2.29915	slingshot protein phosphatase 1	No	No	-
G6pdx	0.00512842	-2.29897	glucose-6-phosphate dehydrogenase X-linked	No	No	15
Inhba	0.000175824	-2.29873	inhibin beta-A	No	No	1
Gm2a	0.00238147	-2.29703	GM2 ganglioside activator protein	No	No	2
Fkbp10	0.000786555	-2.29672	FK506 binding protein 10	No	No	19
Ehd4	0.00176154	-2.29508	EH-domain containing 4	No	No	-
Eif2b5	0.00192454	-2.29474	eukaryotic translation initiation factor 2B, subunit 5 epsilon	No	No	-
Dgkz	0.0462992	-2.29412	diacylglycerol kinase zeta	No	No	-
Stx1b	0.0234134	-2.29412	syntaxin 1B	No	No	-
Impact	0.0169634	-2.29167	impact, RWD domain protein	No	No	6
Mroh1	0.00170369	-2.29016	maestro heat-like repeat family member 1	No	No	-
Bop1	0.00152262	-2.28994	block of proliferation 1	No	No	-
Coq10a	0.0372256	-2.28571	coenzyme Q10A	No	No	-
Rfc1	0.00975052	-2.28571	replication factor C (activator 1) 1	No	No	-
Emsy	0.00108329	-2.28369	EMSY, BRCA2-interacting transcriptional repressor	No	No	-
Eda2r	0.0110323	-2.28169	ectodysplasin A2 receptor	No	No	-
Ftl2-ps	0.0147221	-2.28133	ferritin light polypeptide 2, pseudogene	No	No	-
Pyroxd1	0.0171902	-2.2807	pyridine nucleotide-disulphide oxidoreductase domain 1	No	No	-
Arl5a	0.000868232	-2.27896	ADP-ribosylation factor-like 5A	No	No	-
Cgref1	0.0136577	-2.27778	cell growth regulator with EF hand domain 1	No	No	-
Hsd3b7	0.0231011	-2.27778	hydroxy-delta-5-steroid dehydrogenase, 3 beta- and steroid delta-isomerase 7	No	No	-
Clip3	0.00216702	-2.2766	CAP-GLY domain containing linker protein 3	No	No	-
B4galt1	1.53935e-06	-2.27518	UDP-Gal:betaGlcNAc beta 1,4- galactosyltransferase, polypeptide 1	No	No	-
Tmem98	0.000890543	-2.27391	transmembrane protein 98	No	No	-
Pkn1	0.00470372	-2.27381	protein kinase N1	No	No	-
Dpep1	0.00116914	-2.27132	dipeptidase 1	No	No	-
Ccdc93	0.0212152	-2.27027	coiled-coil domain containing 93	No	No	-
Emc3	0.000206995	-2.26897	ER membrane protein complex subunit 3	No	No	-
Ywhab	0.000106895	-2.26861	tyrosine 3-monooxygenase/tryptophan 5-monooxygenase activation protein, beta polypeptide	No	No	-
Gm13625	0.00150612	-2.26614	predicted gene 13625	No	No	-
Cyp51	3.58787e-06	-2.26376	cytochrome P450, family 51	No	No	-
Map1a	0.00480415	-2.26364	microtubule-associated protein 1 A	No	No	-
Cdk16	0.00428198	-2.2622	cyclin-dependent kinase 16	No	No	-
Rubcn	0.0193115	-2.2619	RUN domain and cysteine-rich domain containing, Beclin 1-interacting protein	No	No	-
Nrp2	9.93855e-05	-2.26087	neuropilin 2	No	No	-
Ddx58	0.0099469	-2.25974	DEAD/H box helicase 58	No	No	1
Stk40	0.0113391	-2.25862	serine/threonine kinase 40	No	No	-
Ubr3	0.00202804	-2.25862	ubiquitin protein ligase E3 component n-recognin 3	No	No	-
Zzz3	0.011223	-2.25806	zinc finger, ZZ domain containing 3	No	No	-
Tbc1d10a	0.0066565	-2.25714	TBC1 domain family, member 10a	No	No	-
Capn1	0.00668718	-2.2561	calpain 1	No	No	-
Crip2	0.000283042	-2.25595	cysteine rich protein 2	No	No	-
Eif3c	0.000459202	-2.2508	eukaryotic translation initiation factor 3, subunit C	No	No	-
BC024978	0.0405363	-2.25	cDNA sequence BC024978	No	No	-
Lpl	0.0370408	-2.25	lipoprotein lipase	No	No	4
Otud3	0.0341576	-2.25	OTU domain containing 3	No	No	-
Sft2d2	0.00178005	-2.25	SFT2 domain containing 2	No	No	-
Lamb1	1.5137e-05	-2.24802	laminin B1	No	No	12
Clip1	0.00561542	-2.24706	CAP-GLY domain containing linker protein 1	No	No	-
Klhl26	0.00570916	-2.24545	kelch-like 26	No	No	-
Ahctf1	0.0125283	-2.2449	AT hook containing transcription factor 1	No	No	-
Bclaf1	0.00249611	-2.24444	BCL2-associated transcription factor 1	No	No	-
Hinfp	0.029958	-2.24324	histone H4 transcription factor	No	No	-
Pqlc2	0.0366938	-2.24242	solute carrier family 66 member 1	No	No	-
Brd3	0.00137658	-2.24138	bromodomain containing 3	No	No	-
Eri3	0.00245825	-2.24	exoribonuclease 3	No	No	-
Pdgfrl	0.00782894	-2.23958	platelet-derived growth factor receptor-like	No	No	-
Sirpa	0.0062414	-2.2383	signal-regulatory protein alpha	No	No	-
Asxl1	0.0231304	-2.2381	ASXL transcriptional regulator 1	No	No	1
Itgb3	0.0339007	-2.23684	integrin beta 3	No	No	-
Cox10	0.0049495	-2.23636	heme A:farnesyltransferase cytochrome c oxidase assembly factor 10	No	No	3
Tnfrsf26	0.00623685	-2.23529	tumor necrosis factor receptor superfamily, member 26	No	No	-
Ddr1	0.00152775	-2.23353	discoidin domain receptor family, member 1	No	No	53
Golgb1	0.0120578	-2.23333	golgi autoantigen, golgin subfamily b, macrogolgin 1	No	No	-
Rcn3	4.06072e-05	-2.2332	reticulocalbin 3, EF-hand calcium binding domain	No	No	-
Pacs2	0.0036832	-2.23171	phosphofurin acidic cluster sorting protein 2	No	No	-
Tmem214	0.00428198	-2.23171	transmembrane protein 214	No	No	-
Fads2	0.00112268	-2.23139	fatty acid desaturase 2	No	No	-
Map3k20	0.00159675	-2.22896	mitogen-activated protein kinase kinase kinase 20	No	No	-
Sugp1	0.0456742	-2.22857	SURP and G patch domain containing 1	No	No	-
Atp9b	0.0143364	-2.22642	ATPase, class II, type 9B	No	No	-
Senp2	0.0049941	-2.22581	SUMO/sentrin specific peptidase 2	No	No	-
Zkscan6	0.0472924	-2.22581	zinc finger with KRAB and SCAN domains 6	No	No	-
Pakap	0.000609074	-2.22462	paralemmin A kinase anchor protein	No	No	-
Usp16	0.000874217	-2.22414	ubiquitin specific peptidase 16	No	No	-
Pakap	0.000582588	-2.22343	paralemmin A kinase anchor protein	No	No	-
D10Wsu102e	0.00118524	-2.22283	NOP protein chaperone 1	No	No	-
Ifi35	4.62381e-06	-2.22222	interferon-induced protein 35	Yes	No	-
Tcp1	2.35247e-05	-2.22016	t-complex protein 1	No	No	-
Taok1	0.00615595	-2.22	TAO kinase 1	No	No	-
Far1	0.00188899	-2.21739	fatty acyl CoA reductase 1	No	No	-
Bcl2	0.0411449	-2.21622	B cell leukemia/lymphoma 2	Yes	No	14
Ccdc80	0.000756409	-2.21377	coiled-coil domain containing 80	No	No	-
Peak1	0.00128382	-2.21311	pseudopodium-enriched atypical kinase 1	No	No	-
Slc25a13	0.0183953	-2.21154	solute carrier family 25 (mitochondrial carrier, adenine nucleotide translocator), member 13	No	No	-
Ttll7	0.0203336	-2.21154	tubulin tyrosine ligase-like family, member 7	No	No	-
Alad	0.0288393	-2.21053	aminolevulinate, delta-, dehydratase	No	No	-
H2-DMb1	0.00378935	-2.21053	histocompatibility 2, class II, locus Mb1	Yes	No	-
Vps16	0.00497902	-2.20833	VSP16 CORVET/HOPS core subunit	No	No	-
Zfp322a	0.0229664	-2.20833	zinc finger protein 322A	No	No	-
Nploc4	0.00300217	-2.2069	NPL4 homolog, ubiquitin recognition factor	No	No	-
Mov10	0.0377146	-2.20588	Mov10 RISC complex RNA helicase	No	No	-
Rnpepl1	0.0388717	-2.20513	arginyl aminopeptidase (aminopeptidase B)-like 1	No	No	-
Slc8a1	0.0299101	-2.20253	solute carrier family 8 (sodium/calcium exchanger), member 1	No	No	-
Orai3	0.00554374	-2.2	ORAI calcium release-activated calcium modulator 3	No	No	-
Ppp6r3	0.000629773	-2.2	protein phosphatase 6, regulatory subunit 3	No	No	-
Rnf216	0.0397476	-2.2	ring finger protein 216	No	No	-
Tpcn1	0.0136373	-2.2	two pore channel 1	No	No	-
Rock1	0.00316885	-2.19811	Rho-associated coiled-coil containing protein kinase 1	No	No	24
Gfpt2	0.00162187	-2.19802	glutamine fructose-6-phosphate transaminase 2	No	No	-
Gapvd1	0.000535382	-2.19653	GTPase activating protein and VPS9 domains 1	No	No	-
Rabgap1	0.00353839	-2.19608	RAB GTPase activating protein 1	No	No	-
Hmox1	0.0139696	-2.19444	heme oxygenase 1	Yes	No	7
Chmp1a	0.000735154	-2.19318	charged multivesicular body protein 1A	No	No	-
Marchf7	0.0169472	-2.19318	membrane associated ring-CH-type finger 7	No	No	-
Ttc13	0.000463271	-2.19318	tetratricopeptide repeat domain 13	No	No	-
Urm1	0.00312644	-2.19257	ubiquitin related modifier 1	No	No	-
Septin5	0.000827956	-2.19231	septin 5	No	No	-
Gstm2	5.01945e-05	-2.19145	glutathione S-transferase, mu 2	No	No	30
Sf3b2	9.30816e-05	-2.19124	splicing factor 3b, subunit 2	No	No	-
Dnajc16	0.0171405	-2.1875	DnaJ heat shock protein family (Hsp40) member C16	No	No	-
Piezo2	0.010022	-2.1875	piezo-type mechanosensitive ion channel component 2	No	No	-
Phf21a	0.00366925	-2.18557	PHD finger protein 21A	No	No	-
Macf1	0.000781387	-2.18552	microtubule-actin crosslinking factor 1	No	No	-
Poldip2	3.95299e-05	-2.18532	polymerase (DNA-directed), delta interacting protein 2	No	No	-
Elk4	0.00382596	-2.18349	ELK4, member of ETS oncogene family	No	No	-
Foxg1	0.043812	-2.18182	forkhead box G1	No	No	-
Nol6	0.0219704	-2.18182	nucleolar protein family 6 (RNA-associated)	No	No	-
Nfat5	0.00273686	-2.17961	nuclear factor of activated T cells 5	No	No	-
Glul	0.0112081	-2.17925	glutamate-ammonia ligase (glutamine synthetase)	No	No	-
Adcy7	0.00156589	-2.17919	adenylate cyclase 7	No	No	-
Ralgapb	0.00666368	-2.17886	Ral GTPase activating protein, beta subunit (non-catalytic)	No	No	-
Chrnb2	0.0232196	-2.17857	cholinergic receptor, nicotinic, beta polypeptide 2 (neuronal)	No	No	-
Anapc2	0.00436055	-2.17829	anaphase promoting complex subunit 2	No	No	-
Orc2	0.0217023	-2.17647	origin recognition complex, subunit 2	No	No	-
Rbm15	0.044789	-2.17647	RNA binding motif protein 15	No	No	-
Man1c1	0.00082607	-2.17513	mannosidase, alpha, class 1C, member 1	No	No	-
Gpha2	0.00868966	-2.175	glycoprotein hormone alpha 2	No	No	-
Rbms3	0.00325415	-2.17301	RNA binding motif, single stranded interacting protein	No	No	1
Asxl2	0.0171658	-2.17241	ASXL transcriptional regulator 2	No	No	-
Hnrnpul2	0.00132124	-2.17112	heterogeneous nuclear ribonucleoprotein U-like 2	No	No	-
Wsb2	0.000441186	-2.17096	WD repeat and SOCS box-containing 2	No	No	-
Pcdh19	0.00130835	-2.17059	protocadherin 19	No	No	-
Uba1	9.69834e-05	-2.16985	ubiquitin-like modifier activating enzyme 1	No	No	1
Cltc	7.6667e-06	-2.16858	clathrin, heavy polypeptide (Hc)	No	No	-
Atp1a1	0.00194637	-2.16745	ATPase, Na+/K+ transporting, alpha 1 polypeptide	No	No	-
Cep95	0.033189	-2.16667	centrosomal protein 95	No	No	-
Eea1	0.00861392	-2.16667	early endosome antigen 1	No	No	11
Sdccag8	0.0330905	-2.16667	serologically defined colon cancer antigen 8	No	No	-
Flnb	1.72526e-05	-2.16601	filamin, beta	No	No	-
Peli2	0.0138645	-2.16471	pellino 2	No	No	-
Ipo5	7.90743e-05	-2.16425	importin 5	No	No	-
Foxn3	0.00278274	-2.16418	forkhead box N3	No	No	-
Aldh4a1	0.00229434	-2.16364	aldehyde dehydrogenase 4 family, member A1	No	No	-
Hdlbp	0.000370405	-2.16361	high density lipoprotein (HDL) binding protein	No	No	-
Ctnnb1	9.3629e-05	-2.16329	catenin (cadherin associated protein), beta 1	Yes	No	3
Sf3b3	0.000527882	-2.16263	splicing factor 3b, subunit 3	No	No	-
Akt1s1	0.0116738	-2.16216	AKT1 substrate 1 (proline-rich)	No	No	-
Pdp2	0.00458931	-2.16092	pyruvate dehyrogenase phosphatase catalytic subunit 2	No	No	-
Epb41	0.0015002	-2.16071	erythrocyte membrane protein band 4.1	No	No	-
Zfp469	0.031466	-2.16071	zinc finger protein 469	No	No	-
Sltm	0.002564	-2.16049	SAFB-like, transcription modulator	No	No	-
Efcab14	0.0436448	-2.16	EF-hand calcium binding domain 14	No	No	-
Os9	0.0434729	-2.15789	amplified in osteosarcoma	No	No	-
Tcf7l2	0.00743682	-2.15686	transcription factor 7 like 2, T cell specific, HMG box	No	Yes	1
Rpl26	9.91189e-07	-2.15568	ribosomal protein L26	No	No	-
Pnma2	0.0127195	-2.15517	paraneoplastic antigen MA2	No	No	-
Rpp38	0.0171566	-2.15517	ribonuclease P/MRP 38 subunit	No	No	-
Mybbp1a	0.00198063	-2.15488	MYB binding protein (P160) 1a	No	No	-
Ap3d1	0.000821839	-2.15444	adaptor-related protein complex 3, delta 1 subunit	No	No	-
Fxr2	0.00141522	-2.15278	fragile X mental retardation, autosomal homolog 2	No	No	-
Gga2	0.00132239	-2.15254	golgi associated, gamma adaptin ear containing, ARF binding protein 2	No	No	-
Zfp212	0.027021	-2.15217	Zinc finger protein 212	No	No	-
Mir100hg	0.00497902	-2.15162	Mir100 Mirlet7a-2 Mir125b-1 cluster host gene	No	No	-
Wdfy2	0.0160424	-2.15116	WD repeat and FYVE domain containing 2	No	No	-
Pdgfrb	0.00333582	-2.15087	platelet derived growth factor receptor, beta polypeptide	No	No	7
Ate1	0.00045081	-2.15084	arginyltransferase 1	No	No	-
Arhgap29	0.00206965	-2.15	Rho GTPase activating protein 29	No	No	-
Ncf2	0.0137792	-2.15	neutrophil cytosolic factor 2	No	No	5
Pcyt1a	0.000711552	-2.14865	phosphate cytidylyltransferase 1, choline, alpha isoform	No	No	-
Parp3	8.63733e-06	-2.14847	poly (ADP-ribose) polymerase family, member 3	No	No	-
Prpf4b	0.043256	-2.14634	pre-mRNA processing factor 4B	No	No	-
Pik3cd	0.000994018	-2.14469	phosphatidylinositol-4,5-bisphosphate 3-kinase catalytic subunit delta	No	No	2
Pdia3	0.000370405	-2.14454	protein disulfide isomerase associated 3	No	No	12
Tnfaip1	0.000535382	-2.14377	tumor necrosis factor, alpha-induced protein 1 (endothelial)	No	No	-
Gorasp2	0.000494112	-2.14335	golgi reassembly stacking protein 2	No	No	-
Podn	0.022222	-2.14286	podocan	No	No	-
Abhd17c	0.00103561	-2.14235	abhydrolase domain containing 17C	No	No	-
Dnajc10	0.00166688	-2.13913	DnaJ heat shock protein family (Hsp40) member C10	No	No	-
Dlg1	0.00532893	-2.13878	discs large MAGUK scaffold protein 1	No	No	-
Bms1	0.00262894	-2.13855	BMS1, ribosome biogenesis factor	No	No	-
Spns2	0.00231334	-2.13851	spinster homolog 2	No	No	2
Rassf1	0.00224559	-2.13661	Ras association (RalGDS/AF-6) domain family member 1	No	No	1
Bnip2	0.000198109	-2.13621	BCL2/adenovirus E1B interacting protein 2	No	No	-
Atp6v0a2	0.00124745	-2.13605	ATPase, H+ transporting, lysosomal V0 subunit A2	No	No	-
Pgd	0.0011003	-2.13588	phosphogluconate dehydrogenase	No	No	169
Supt6	0.00461362	-2.13386	SPT6, histone chaperone and transcription elongation factor	No	No	-
Cped1	0.0237507	-2.13333	cadherin-like and PC-esterase domain containing 1	No	No	-
Trim56	0.00726431	-2.13208	tripartite motif-containing 56	No	No	-
Dkk3	0.00041422	-2.13187	dickkopf WNT signaling pathway inhibitor 3	No	No	-
Zfp652	0.0315781	-2.13043	zinc finger protein 652	No	No	-
Hyou1	0.00238354	-2.13008	hypoxia up-regulated 1	No	No	-
Isoc2a	0.0236119	-2.13	isochorismatase domain containing 2a	No	No	-
Preb	0.00698925	-2.12921	prolactin regulatory element binding	No	No	-
Slc51a	0.000849467	-2.12755	solute carrier family 51, alpha subunit	No	No	-
Brd4	0.00357078	-2.12698	bromodomain containing 4	No	No	22
Ssb	0.000610606	-2.12687	Sjogren syndrome antigen B	No	No	2
Exoc5	0.00339585	-2.12632	exocyst complex component 5	No	No	-
Acox3	0.00412522	-2.12587	acyl-Coenzyme A oxidase 3, pristanoyl	No	No	-
Crlf2	0.000716265	-2.12585	cytokine receptor-like factor 2	No	No	-
Celf2	0.00307884	-2.12371	CUGBP, Elav-like family member 2	No	No	-
Ythdf3	0.00176138	-2.12145	YTH N6-methyladenosine RNA binding protein 3	No	No	-
Synpo	0.000940177	-2.12048	synaptopodin	No	No	-
Creld1	0.0257288	-2.12	cysteine-rich with EGF-like domains 1	No	No	-
Drosha	0.0119154	-2.11765	drosha, ribonuclease type III	No	No	7
Fxr1	0.00856005	-2.11765	fragile X mental retardation gene 1, autosomal homolog	No	No	-
Gtpbp4	0.0483586	-2.11765	GTP binding protein 4	No	No	-
Ppp2r5b	0.0146747	-2.11765	protein phosphatase 2, regulatory subunit B', beta	No	No	-
Cacul1	0.000386441	-2.11395	CDK2 associated, cullin domain 1	No	No	-
Iqsec2	0.0152068	-2.11392	IQ motif and Sec7 domain 2	No	No	-
Ogdh	0.0163997	-2.11392	oxoglutarate (alpha-ketoglutarate) dehydrogenase (lipoamide)	No	No	-
Slc30a1	0.0292642	-2.11321	solute carrier family 30 (zinc transporter), member 1	No	No	-
1700017B05Rik	0.00163693	-2.1131	RIKEN cDNA 1700017B05 gene	No	No	-
Mia3	0.00142849	-2.11111	MIA SH3 domain ER export factor 3	No	No	-
Atp11a	0.00733305	-2.10976	ATPase, class VI, type 11A	No	No	1
Ccdc9b	0.0241688	-2.10938	coiled-coil domain containing 9B	No	No	-
Ddb1	0.000145946	-2.10887	damage specific DNA binding protein 1	No	No	-
Pdpn	4.95198e-05	-2.10836	podoplanin	No	No	-
Zfp219	0.00378935	-2.10833	zinc finger protein 219	No	No	-
Pmaip1	0.00907824	-2.10656	phorbol-12-myristate-13-acetate-induced protein 1	Yes	No	-
Htra3	0.0484524	-2.10526	HtrA serine peptidase 3	No	No	-
Tram2	0.00716106	-2.10484	translocating chain-associating membrane protein 2	No	No	-
Akap8	0.0251844	-2.10345	A kinase (PRKA) anchor protein 8	No	No	-
Aif1l	0.00872372	-2.1027	allograft inflammatory factor 1-like	No	No	-
Lnpep	0.0113558	-2.10227	leucyl/cystinyl aminopeptidase	No	No	-
Npm1	0.00370061	-2.10209	nucleophosmin 1	No	No	2
Arrdc1	0.0209763	-2.10169	arrestin domain containing 1	No	No	-
Tmem248	0.000478097	-2.1016	transmembrane protein 248	No	No	-
Mmp3	0.00634491	-2.10153	matrix metallopeptidase 3	No	No	21
Adck5	0.0170595	-2.1	aarF domain containing kinase 5	No	No	-
Gss	0.00559372	-2.1	glutathione synthetase	No	No	2
Rtf2	0.00203842	-2.09787	replication termination factor 2	No	No	-
Zfp148	0.025921	-2.09615	zinc finger protein 148	No	No	-
Fubp1	0.000475303	-2.09569	far upstream element (FUSE) binding protein 1	No	No	-
Cdc42bpa	0.00387549	-2.09548	CDC42 binding protein kinase alpha	No	No	-
Qsox1	5.83422e-06	-2.09451	quiescin Q6 sulfhydryl oxidase 1	Yes	No	-
Csgalnact1	0.00493119	-2.09346	chondroitin sulfate N-acetylgalactosaminyltransferase 1	No	No	-
Camsap2	0.0136203	-2.09302	calmodulin regulated spectrin-associated protein family, member 2	No	No	-
Ehd2	0.00250549	-2.09264	EH-domain containing 2	No	No	-
Haus7	0.0128899	-2.09259	HAUS augmin-like complex, subunit 7	No	No	-
Septin7	0.001803	-2.09112	septin 7	No	No	-
Smg5	0.0360162	-2.08929	SMG5 nonsense mediated mRNA decay factor	No	No	-
Neu1	0.00398626	-2.08917	neuraminidase 1	No	No	11
4930442H23Rik	3.12492e-05	-2.08869	RIKEN cDNA 4930442H23 gene	No	No	-
Cds2	0.00323451	-2.08696	CDP-diacylglycerol synthase (phosphatidate cytidylyltransferase) 2	No	No	-
Gpam	0.0326059	-2.08696	glycerol-3-phosphate acyltransferase, mitochondrial	No	No	-
Mfap5	0.000269796	-2.08582	microfibrillar associated protein 5	No	No	-
Grk6	0.0041215	-2.08547	G protein-coupled receptor kinase 6	No	No	-
Cd248	0.00176138	-2.08197	CD248 antigen, endosialin	No	No	12
Orai1	0.000630379	-2.08178	ORAI calcium release-activated calcium modulator 1	No	No	-
Prpf6	0.0039261	-2.08163	pre-mRNA splicing factor 6	No	No	-
Sae1	0.00435501	-2.08158	SUMO1 activating enzyme subunit 1	No	No	3
Zfx	0.0315057	-2.08	zinc finger protein X-linked	No	No	-
Atp13a1	0.021403	-2.07937	ATPase type 13A1	No	No	-
Zbtb7a	0.00162689	-2.07767	zinc finger and BTB domain containing 7a	No	No	-
Elp1	0.0407478	-2.07692	elongator complex protein 1	No	No	-
Jak2	0.0205051	-2.07692	Janus kinase 2	Yes	No	46
Eef2	4.63762e-05	-2.07509	eukaryotic translation elongation factor 2	No	No	1
B230219D22Rik	0.00917494	-2.07143	RIKEN cDNA B230219D22 gene	No	No	-
Phc3	0.00822369	-2.07143	polyhomeotic 3	No	No	-
Zmat3	0.00321555	-2.07143	zinc finger matrin type 3	No	No	-
Abhd1	0.0127379	-2.06962	abhydrolase domain containing 1	No	No	-
Anapc7	0.0198266	-2.06944	anaphase promoting complex subunit 7	No	No	-
Polr2a	0.00453842	-2.06849	polymerase (RNA) II (DNA directed) polypeptide A	No	No	-
Arhgap35	0.00366925	-2.06757	Rho GTPase activating protein 35	No	No	-
Slc41a2	0.0059825	-2.06569	solute carrier family 41, member 2	No	No	-
Ugt1a2	0.00123909	-2.06504	UDP glucuronosyltransferase 1 family, polypeptide A2	No	No	-
Naa50	0.000180739	-2.06454	N(alpha)-acetyltransferase 50, NatE catalytic subunit	No	No	-
Mast2	0.0289832	-2.06349	microtubule associated serine/threonine kinase 2	No	No	-
Ski	0.000567476	-2.06304	ski sarcoma viral oncogene homolog (avian)	No	No	1
Mprip	0.000232986	-2.06295	myosin phosphatase Rho interacting protein	No	No	-
Ppp6r1	0.0101712	-2.06122	protein phosphatase 6, regulatory subunit 1	No	No	-
Junb	0.000816083	-2.06078	jun B proto-oncogene	Yes	No	1
Rxra	0.0276886	-2.05747	retinoid X receptor alpha	No	No	-
Gm6222	0.00486487	-2.05204	predicted pseudogene 6222	No	No	-
Fuca1	0.00116602	-2.052	fucosidase, alpha-L- 1, tissue	No	No	-
Gak	0.00467336	-2.05181	cyclin G associated kinase	No	No	-
Abcf1	0.00629874	-2.05172	ATP-binding cassette, sub-family F (GCN20), member 1	No	No	-
Ugt1a1	0.00133461	-2.05135	UDP glucuronosyltransferase 1 family, polypeptide A1	No	No	-
Birc6	0.017124	-2.05128	baculoviral IAP repeat-containing 6	No	No	-
Kif1c	0.00153826	-2.05095	kinesin family member 1C	No	No	-
Mfn2	0.00888142	-2.05063	mitofusin 2	No	No	4
Sbno1	0.0289377	-2.05	strawberry notch 1	No	No	2
Mvp	0.029729	-2.04839	major vault protein	Yes	No	8
Hspa8	4.99025e-06	-2.04826	heat shock protein 8	No	No	-
Atg2b	0.0199422	-2.04762	autophagy related 2B	No	No	-
Mtss2	0.0154061	-2.04651	MTSS I-BAR domain containing 2	No	No	-
Telo2	0.00880821	-2.04301	telomere maintenance 2	No	No	-
Asap1	0.00295607	-2.04286	ArfGAP with SH3 domain, ankyrin repeat and PH domain1	No	No	-
Rfc5	0.00131091	-2.04284	replication factor C (activator 1) 5	No	No	-
Fads1	0.000850721	-2.0412	fatty acid desaturase 1	No	No	-
Arhgef12	0.00465909	-2.04065	Rho guanine nucleotide exchange factor (GEF) 12	No	No	-
Srprb	0.00416501	-2.03947	signal recognition particle receptor, B subunit	No	No	-
Samhd1	0.00136927	-2.03859	SAM domain and HD domain, 1	No	No	2
Myof	0.00585665	-2.03722	myoferlin	No	No	-
Pank3	0.00514044	-2.03704	pantothenate kinase 3	No	No	-
Arih1	0.00076339	-2.03673	ariadne RBR E3 ubiquitin protein ligase 1	No	No	-
Tgoln1	0.00147574	-2.03626	trans-golgi network protein	No	No	-
Vat1	0.000558231	-2.03448	vesicle amine transport 1	No	No	-
Paf1	0.00142262	-2.03419	Paf1, RNA polymerase II complex component	No	No	-
Prpf40a	0.00317932	-2.03205	pre-mRNA processing factor 40A	No	No	-
Srpk2	0.00278539	-2.03182	serine/arginine-rich protein specific kinase 2	No	No	-
Parg	0.0051508	-2.03175	poly (ADP-ribose) glycohydrolase	No	No	-
Hspb8	0.0055384	-2.03147	heat shock protein 8	No	No	-
Zc3h4	0.0104842	-2.02878	zinc finger CCCH-type containing 4	No	No	29
Tuba1c	0.000146242	-2.02869	tubulin, alpha 1C	No	No	-
Palm	0.0476743	-2.02778	paralemmin	No	No	-
Cct8	0.00095411	-2.02753	chaperonin containing Tcp1, subunit 8 (theta)	No	No	-
Gm5835	0.0271589	-2.02564	predicted gene 5835	No	No	-
Nop2	0.0116674	-2.025	NOP2 nucleolar protein	No	No	-
Clptm1	0.00426945	-2.02432	cleft lip and palate associated transmembrane protein 1	No	No	-
Nsun4	0.0114964	-2.02381	NOL1/NOP2/Sun domain family, member 4	No	No	-
Lyl1	0.00875676	-2.0237	lymphoblastomic leukemia 1	No	No	-
Irf7	0.0152959	-2.02198	interferon regulatory factor 7	Yes	No	2
Zfp775	0.0369227	-2.02174	zinc finger protein 775	No	No	-
Wipi2	0.00107251	-2.02077	WD repeat domain, phosphoinositide interacting 2	No	No	-
Hif1an	0.00097487	-2.02055	hypoxia-inducible factor 1, alpha subunit inhibitor	No	No	-
Smc6	0.0296517	-2.02041	structural maintenance of chromosomes 6	No	No	-
Abcc5	0.00613458	-2.02027	ATP-binding cassette, sub-family C (CFTR/MRP), member 5	No	No	-
Nceh1	0.0266071	-2.01786	neutral cholesterol ester hydrolase 1	No	No	-
Hspa5	1.03657e-05	-2.01781	heat shock protein 5	Yes	No	-
Ccdc71	0.00521505	-2.01571	coiled-coil domain containing 71	No	No	-
Anapc5	0.000252159	-2.01513	anaphase-promoting complex subunit 5	No	No	-
Dcbld2	0.00201241	-2.01471	discoidin, CUB and LCCL domain containing 2	No	No	-
Sipa1l1	0.0193389	-2.01124	signal-induced proliferation-associated 1 like 1	No	No	-
Vcp	0.000535382	-2.01083	valosin containing protein	No	No	-
Myo6	0.001616	-2.00862	myosin VI	No	No	-
Capns1	5.86766e-05	-2.00835	calpain, small subunit 1	No	No	-
Plaa	0.00600431	-2.00649	phospholipase A2, activating protein	No	No	-
Epha1	0.00509227	-2.00644	Eph receptor A1	No	No	-
Ganab	0.00400922	-2.00587	alpha glucosidase 2 alpha neutral subunit	No	No	-
Hsd17b7	0.00220322	-2.00562	hydroxysteroid (17-beta) dehydrogenase 7	No	No	-
Kmt2e	0.00378799	-2.00505	lysine (K)-specific methyltransferase 2E	No	No	-
Tmem151a	0.00289672	-2.005	transmembrane protein 151A	No	No	-
Lats2	0.000728709	-2.00448	large tumor suppressor 2	No	No	1
Ier3	0.00771179	-2.00057	immediate early response 3	No	No	-
Dst	0.00904009	-2	dystonin	No	No	-
Elovl6	0.0157056	-2	ELOVL family member 6, elongation of long chain fatty acids (yeast)	No	No	-
Exoc1	0.00409044	-2	exocyst complex component 1	No	No	-
Gdf15	0.0339596	-2	growth differentiation factor 15	No	No	29
Mycbp2	0.0122467	-2	MYC binding protein 2, E3 ubiquitin protein ligase	No	No	-
Ptp4a1	0.0305768	-2	protein tyrosine phosphatase 4a1	No	No	-
Yars	0.0207835	-2	tyrosyl-tRNA synthetase	No	No	-
Wdr26	0.00517866	-1.9973	WD repeat domain 26	No	No	-
Eif3d	3.85267e-05	-1.99553	eukaryotic translation initiation factor 3, subunit D	No	No	-
Mfsd5	0.0022061	-1.9951	major facilitator superfamily domain containing 5	No	No	-
Zc3h15	0.00280422	-1.99505	zinc finger CCCH-type containing 15	No	No	-
B2m	0.000110806	-1.99483	beta-2 microglobulin	Yes	No	-
Ugt1a6b	0.0016862	-1.99467	UDP glucuronosyltransferase 1 family, polypeptide A6B	No	No	-
Ubap2l	0.00551632	-1.99451	ubiquitin-associated protein 2-like	No	No	-
Ipo7	0.00314007	-1.9927	importin 7	No	No	-
Ube3b	0.00599745	-1.99237	ubiquitin protein ligase E3B	No	No	-
Hipk3	0.00326372	-1.99219	homeodomain interacting protein kinase 3	No	No	-
Ugt1a7c	0.0017472	-1.992	UDP glucuronosyltransferase 1 family, polypeptide A7C	No	No	-
Ugt1a8	0.00174504	-1.992	UDP glucuronosyltransferase 1 family, polypeptide A8	No	No	-
Picalm	0.000189894	-1.99063	phosphatidylinositol binding clathrin assembly protein	No	No	-
S100a4	1.00477e-06	-1.98919	S100 calcium binding protein A4	No	No	62
Irgq	0.00700365	-1.9887	immunity-related GTPase family, Q	No	No	-
Ap2s1	0.00585203	-1.98743	adaptor-related protein complex 2, sigma 1 subunit	No	No	-
Parp12	0.0445618	-1.98551	poly (ADP-ribose) polymerase family, member 12	No	No	-
Plekhg3	0.00408975	-1.98536	pleckstrin homology domain containing, family G (with RhoGef domain) member 3	No	No	-
Ubap2	0.0261572	-1.98529	ubiquitin-associated protein 2	No	No	-
Spryd3	0.00868784	-1.98434	SPRY domain containing 3	No	No	-
Scap	0.00445965	-1.98361	SREBF chaperone	Yes	No	-
Avl9	0.0315716	-1.98333	AVL9 cell migration associated	No	No	-
Srebf2	0.00600991	-1.98222	sterol regulatory element binding factor 2	Yes	Yes	-
Nrbp1	0.017207	-1.98214	nuclear receptor binding protein 1	No	No	-
Dido1	0.0314576	-1.98148	death inducer-obliterator 1	No	No	-
Ugt1a6a	0.00183651	-1.98143	UDP glucuronosyltransferase 1 family, polypeptide A6A	No	No	-
Sgta	0.000729671	-1.98124	small glutamine-rich tetratricopeptide repeat (TPR)-containing, alpha	No	No	-
Hnrnpa3	0.0437015	-1.98113	heterogeneous nuclear ribonucleoprotein A3	No	No	-
Gtf3c6	0.0151657	-1.98077	general transcription factor IIIC, polypeptide 6, alpha	No	No	-
Zc3h7a	0.0214911	-1.98058	zinc finger CCCH type containing 7 A	No	No	-
Ugt1a10	0.00184555	-1.97889	UDP glycosyltransferase 1 family, polypeptide A10	No	No	-
Hspa13	0.0185029	-1.97727	heat shock protein 70 family, member 13	No	No	-
Cavin1	0.000185544	-1.97704	caveolae associated 1	No	No	-
Clic1	0.00489488	-1.97653	chloride intracellular channel 1	No	No	-
Ddx49	0.0190396	-1.97647	DEAD box helicase 49	No	No	-
Ugt1a5	0.001846	-1.97632	UDP glucuronosyltransferase 1 family, polypeptide A5	No	No	-
Lnpk	0.0183519	-1.97561	lunapark, ER junction formation factor	No	No	-
Ifitm3	1.53471e-05	-1.97552	interferon induced transmembrane protein 3	No	No	-
Fam166a	0.000371168	-1.97551	family with sequence similarity 166, member A	No	No	-
Tnpo3	0.00510815	-1.97485	transportin 3	No	No	-
St3gal6	0.00315925	-1.97297	ST3 beta-galactoside alpha-2,3-sialyltransferase 6	No	No	-
Cryab	2.33386e-05	-1.97195	crystallin, alpha B	No	No	-
Ugt1a9	0.00192454	-1.97105	UDP glucuronosyltransferase 1 family, polypeptide A9	No	No	-
Matr3	0.0105066	-1.9708	matrin 3	No	No	-
Nmt1	0.00454077	-1.97024	N-myristoyltransferase 1	No	No	-
Tcerg1	0.0243926	-1.9697	transcription elongation regulator 1 (CA150)	No	No	-
Ap2a2	0.00196745	-1.96927	adaptor-related protein complex 2, alpha 2 subunit	No	No	-
Rora	0.0335476	-1.96809	RAR-related orphan receptor alpha	No	No	1
Ptgfrn	0.015645	-1.96714	prostaglandin F2 receptor negative regulator	No	No	2
Arhgap42	0.0270617	-1.96629	Rho GTPase activating protein 42	No	No	8
Osbpl9	0.00182715	-1.9635	oxysterol binding protein-like 9	No	No	-
Trub2	0.0145326	-1.9633	TruB pseudouridine (psi) synthase family member 2	No	No	-
Dnajc7	0.0405171	-1.96296	DnaJ heat shock protein family (Hsp40) member C7	No	No	-
Tbc1d15	0.0352317	-1.96226	TBC1 domain family, member 15	No	No	-
Eif3a	0.00302213	-1.96154	eukaryotic translation initiation factor 3, subunit A	No	No	9
Pde7a	0.00459278	-1.96	phosphodiesterase 7A	No	No	-
Uri1	0.00666368	-1.96	URI1, prefoldin-like chaperone	No	No	-
Snd1	0.002633	-1.95833	staphylococcal nuclease and tudor domain containing 1	Yes	No	-
Ilvbl	0.00102582	-1.95588	ilvB (bacterial acetolactate synthase)-like	No	No	-
Mvk	0.00152375	-1.95517	mevalonate kinase	No	No	2
Cars	0.00428316	-1.95513	cysteinyl-tRNA synthetase	No	No	-
Plod3	0.000134489	-1.95507	procollagen-lysine, 2-oxoglutarate 5-dioxygenase 3	No	No	4
Ncor1	0.00695812	-1.95455	nuclear receptor co-repressor 1	No	No	-
Lrp10	0.00673298	-1.95305	low-density lipoprotein receptor-related protein 10	No	No	-
Neo1	0.00869383	-1.95192	neogenin	No	No	-
Psmc6	0.00243741	-1.95118	proteasome (prosome, macropain) 26S subunit, ATPase, 6	No	No	-
Slc39a6	0.0054047	-1.95092	solute carrier family 39 (metal ion transporter), member 6	No	No	-
Fam50a	0.00690084	-1.95021	family with sequence similarity 50, member A	No	No	-
Mindy2	0.0113347	-1.95	MINDY lysine 48 deubiquitinase 2	No	No	-
Specc1l	0.00606784	-1.94944	sperm antigen with calponin homology and coiled-coil domains 1-like	No	No	-
Snrpd3	0.0157046	-1.94933	small nuclear ribonucleoprotein D3	No	No	-
Vegfb	0.0124091	-1.94853	vascular endothelial growth factor B	No	No	-
Zcchc7	0.037229	-1.94805	zinc finger, CCHC domain containing 7	No	No	-
Mn1	0.0493324	-1.94737	meningioma 1	No	No	-
Dhx38	0.0187596	-1.94505	DEAH (Asp-Glu-Ala-His) box polypeptide 38	No	No	-
Rragc	0.0026176	-1.94465	Ras-related GTP binding C	No	No	-
Ptprs	0.00677893	-1.94444	protein tyrosine phosphatase, receptor type, S	No	No	-
Wdr43	0.0298422	-1.94444	WD repeat domain 43	No	No	-
Cd3eap	0.00378155	-1.94175	CD3E antigen, epsilon polypeptide associated protein	No	No	-
Pde2a	0.0343898	-1.94161	phosphodiesterase 2A, cGMP-stimulated	No	No	-
Rai14	0.028475	-1.94118	retinoic acid induced 14	No	No	-
Gpr108	0.00441372	-1.94063	G protein-coupled receptor 108	No	No	-
Borcs6	0.00720285	-1.93966	BLOC-1 related complex subunit 6	No	No	-
Ptpn1	0.00360183	-1.93878	protein tyrosine phosphatase, non-receptor type 1	No	No	-
Adgrl1	0.0101425	-1.93694	adhesion G protein-coupled receptor L1	No	No	-
Myo1c	0.00616603	-1.93528	myosin IC	No	No	-
Mical2	0.0059774	-1.93501	microtubule associated monooxygenase, calponin and LIM domain containing 2	No	No	-
Ap1g1	0.00231334	-1.93462	adaptor protein complex AP-1, gamma 1 subunit	No	No	-
Piezo1	0.00446044	-1.93429	piezo-type mechanosensitive ion channel component 1	No	No	11
Anapc4	0.00338881	-1.93262	anaphase promoting complex subunit 4	No	No	-
Vps35	0.00906744	-1.93243	VPS35 retromer complex component	No	No	-
Ctu2	0.00690883	-1.9324	cytosolic thiouridylase subunit 2	No	No	-
Cul4b	0.0120776	-1.93151	cullin 4B	No	No	-
Gars	0.00201362	-1.93019	glycyl-tRNA synthetase	No	No	-
Tead1	0.00378372	-1.92964	TEA domain family member 1	No	No	-
1110008P14Rik	0.0263678	-1.92941	bublin coiled coil protein	No	No	-
Psmd3	0.00433129	-1.92922	proteasome (prosome, macropain) 26S subunit, non-ATPase, 3	No	No	-
Prnp	0.00144534	-1.92787	prion protein	No	No	-
Trim25	0.0302832	-1.92771	tripartite motif-containing 25	Yes	No	-
Gm45837	0.0359006	-1.92701	predicted gene 45837	No	No	-
Dpagt1	0.00640606	-1.92614	dolichyl-phosphate (UDP-N-acetylglucosamine) acetylglucosaminephosphotransferase 1 (GlcNAc-1-P transferase)	No	No	-
Nod1	0.0079661	-1.92424	nucleotide-binding oligomerization domain containing 1	No	No	4
Etf1	0.00444357	-1.9242	eukaryotic translation termination factor 1	No	No	-
Cpsf1	0.025628	-1.92308	cleavage and polyadenylation specific factor 1	No	No	-
Nab1	0.00850733	-1.92308	Ngfi-A binding protein 1	No	No	-
Oga	0.017929	-1.92188	O-GlcNAcase	No	No	-
Dag1	0.00898719	-1.92157	dystroglycan 1	No	No	-
Vax2	0.0155323	-1.92035	ventral anterior homeobox 2	No	No	-
Cd99l2	0.0220902	-1.92	CD99 antigen-like 2	No	No	-
2200002D01Rik	0.00702494	-1.91954	RIKEN cDNA 2200002D01 gene	No	No	-
Fam160b1	0.0331367	-1.91935	FHF complex subunit HOOK interacting protein 2A	No	No	-
Tor3a	0.0287875	-1.91919	torsin family 3, member A	No	No	-
Gstt1	0.0448147	-1.91892	glutathione S-transferase, theta 1	No	No	-
Tns2	0.0139696	-1.91874	tensin 2	No	No	-
Dcaf7	0.0209559	-1.91538	DDB1 and CUL4 associated factor 7	No	No	-
Edc3	0.00456238	-1.91534	enhancer of mRNA decapping 3	No	No	-
Vcl	0.0150791	-1.91489	vinculin	No	No	3
Dnajc5	0.00400825	-1.91379	DnaJ heat shock protein family (Hsp40) member C5	No	No	-
Colgalt1	0.000376443	-1.91314	collagen beta(1-O)galactosyltransferase 1	No	No	-
Raly	0.0317863	-1.91139	hnRNP-associated with lethal yellow	No	No	-
Psme4	0.016012	-1.91129	proteasome (prosome, macropain) activator subunit 4	No	No	-
Kmt2c	0.0442372	-1.90984	lysine (K)-specific methyltransferase 2C	No	No	-
Uqcrc1	0.0084506	-1.9086	ubiquinol-cytochrome c reductase core protein 1	No	No	-
Rgl1	0.024115	-1.90833	ral guanine nucleotide dissociation stimulator,-like 1	No	No	-
Agl	0.0394595	-1.90789	amylo-1,6-glucosidase, 4-alpha-glucanotransferase	No	No	-
Csk	0.0152974	-1.90654	c-src tyrosine kinase	No	No	2
Hspa4	0.000952785	-1.9048	heat shock protein 4	Yes	No	-
Rpn1	0.000119263	-1.90459	ribophorin I	No	No	-
Tecr	0.00267766	-1.90342	trans-2,3-enoyl-CoA reductase	No	No	-
Eif5	0.00147497	-1.9009	eukaryotic translation initiation factor 5	No	No	-
Birc2	0.0252082	-1.9	baculoviral IAP repeat-containing 2	No	No	-
Mgat1	0.00123857	-1.89978	mannoside acetylglucosaminyltransferase 1	No	No	-
Gpaa1	0.00857361	-1.89952	GPI anchor attachment protein 1	No	No	-
Amd2	0.0358071	-1.89796	S-adenosylmethionine decarboxylase 2	No	No	-
Ldlrap1	0.00404153	-1.89787	low density lipoprotein receptor adaptor protein 1	No	No	-
Gm13680	0.00613458	-1.89759	predicted gene 13680	No	No	-
Klhl21	0.0442456	-1.89744	kelch-like 21	No	No	-
Pum2	0.00629294	-1.89634	pumilio RNA-binding family member 2	No	No	-
Atp6v1c1	0.00537042	-1.89474	ATPase, H+ transporting, lysosomal V1 subunit C1	No	No	-
Cat	0.0186641	-1.89474	catalase	Yes	No	142
Tanc1	0.00550279	-1.89474	tetratricopeptide repeat, ankyrin repeat and coiled-coil containing 1	No	No	-
Tspan2	0.0383379	-1.89474	tetraspanin 2	No	No	-
Slc4a2	0.00936899	-1.89412	solute carrier family 4 (anion exchanger), member 2	No	No	-
N4bp1	0.0158768	-1.89394	NEDD4 binding protein 1	No	No	-
Sptan1	0.00616603	-1.8937	spectrin alpha, non-erythrocytic 1	No	No	-
Cygb	0.0294753	-1.8913	cytoglobin	No	No	-
Dhx29	0.02577	-1.8913	DEAH (Asp-Glu-Ala-His) box polypeptide 29	No	No	-
Unc13a	0.00176138	-1.8912	unc-13 homolog A	No	No	-
Washc2	0.0467396	-1.89041	WASH complex subunit 2	No	No	-
Maco1	0.00513132	-1.89011	macoilin 1	No	No	-
Purb	0.0123795	-1.89011	purine rich element binding protein B	No	No	-
Phf3	0.028981	-1.88971	PHD finger protein 3	No	No	-
Syngr2	0.00424007	-1.88942	synaptogyrin 2	No	No	-
Psmf1	0.0362037	-1.88889	proteasome (prosome, macropain) inhibitor subunit 1	No	No	-
Mak16	0.0361672	-1.88732	MAK16 homolog	No	No	-
Hgsnat	0.0488785	-1.88462	heparan-alpha-glucosaminide N-acetyltransferase	No	No	-
Zfp768	0.0217661	-1.88312	zinc finger protein 768	No	No	-
Atp6v1b2	0.000651922	-1.88311	ATPase, H+ transporting, lysosomal V1 subunit B2	No	No	1
Rps4x-ps	0.0039001	-1.88276	Rps4x retrotransposed pseudogene	No	No	-
Ndufb7	0.00391858	-1.88265	NADH:ubiquinone oxidoreductase subunit B7	No	No	-
Sox4	0.00305994	-1.88235	SRY (sex determining region Y)-box 4	Yes	No	5
Prpsap1	0.0117494	-1.88199	phosphoribosyl pyrophosphate synthetase-associated protein 1	No	No	-
Ptp4a1	0.0442368	-1.88119	protein tyrosine phosphatase 4a1	No	No	-
Krit1	0.0379913	-1.87963	KRIT1, ankyrin repeat containing	No	No	2
Actr1a	0.0117485	-1.87868	ARP1 actin-related protein 1A, centractin alpha	No	No	-
Tsr1	0.00497902	-1.87866	TSR1 20S rRNA accumulation	No	No	-
Ftsj3	0.00804972	-1.87805	FtsJ RNA methyltransferase homolog 3 (E. coli)	No	No	-
Mbtps1	0.00217376	-1.87778	membrane-bound transcription factor peptidase, site 1	No	No	-
Arrb1	0.0137472	-1.8777	arrestin, beta 1	No	No	-
Ccl7	0.00694158	-1.87535	chemokine (C-C motif) ligand 7	No	No	-
Ddx54	0.0376653	-1.875	DEAD box helicase 54	No	No	-
Klhl13	0.0249255	-1.87342	kelch-like 13	No	No	-
Pxdn	0.0198915	-1.87313	peroxidasin	No	No	-
Ifitm2	0.00908221	-1.87273	interferon induced transmembrane protein 2	No	No	-
Gmppb	0.00440151	-1.87103	GDP-mannose pyrophosphorylase B	No	No	-
Eif4g3	0.00509439	-1.86859	eukaryotic translation initiation factor 4 gamma, 3	No	No	-
Prss57	0.00875551	-1.86722	protease, serine 57	No	No	-
Fam210b	0.0080446	-1.86667	family with sequence similarity 210, member B	No	No	-
Adipor2	0.00636995	-1.86616	adiponectin receptor 2	No	No	-
Rsrc2	0.0063092	-1.86592	arginine/serine-rich coiled-coil 2	No	No	-
Heca	0.0323278	-1.86486	hdc homolog, cell cycle regulator	No	No	-
Syde1	0.00267766	-1.86375	synapse defective 1, Rho GTPase, homolog 1 (C. elegans)	No	No	-
Fech	0.0416541	-1.86111	ferrochelatase	No	No	-
Dusp3	0.00308819	-1.86102	dual specificity phosphatase 3 (vaccinia virus phosphatase VH1-related)	No	No	-
Vps33a	0.0201654	-1.86066	VPS33A CORVET/HOPS core subunit	No	No	-
Fam120a	0.00516029	-1.86042	family with sequence similarity 120, member A	No	No	-
Zyx	0.00957904	-1.85906	zyxin	No	No	1
Ankrd1	0.000445805	-1.85819	ankyrin repeat domain 1 (cardiac muscle)	No	No	-
Whamm	0.0381365	-1.85714	WAS protein homolog associated with actin, golgi membranes and microtubules	No	No	-
Mrtfa	0.0082149	-1.85657	myocardin related transcription factor A	No	No	-
Arhgef40	0.00582743	-1.85214	Rho guanine nucleotide exchange factor (GEF) 40	No	No	-
Ctps	0.00305636	-1.85143	cytidine 5'-triphosphate synthase	No	No	-
Gpc4	0.012876	-1.85019	glypican 4	No	No	-
Ap1b1	0.0192313	-1.84956	adaptor protein complex AP-1, beta 1 subunit	No	No	-
Rnf123	0.00435422	-1.84929	ring finger protein 123	No	No	-
Mob4	0.00276885	-1.84781	MOB family member 4, phocein	No	No	-
Nomo1	0.0105752	-1.84677	nodal modulator 1	No	No	-
Eif2s2	0.00463787	-1.84671	eukaryotic translation initiation factor 2, subunit 2 (beta)	No	No	-
Gm8960	0.0137988	-1.84661	predicted gene 8960	No	No	-
Lmcd1	0.0391675	-1.84615	LIM and cysteine-rich domains 1	No	No	-
Hp1bp3	0.000180739	-1.84434	heterochromatin protein 1, binding protein 3	No	No	-
Trmt2a	0.0182949	-1.84422	TRM2 tRNA methyltransferase 2A	No	No	-
Acta2	0.0049885	-1.84395	actin alpha 2, smooth muscle, aorta	No	No	15
Smarca4	0.0201457	-1.84375	SWI/SNF related, matrix associated, actin dependent regulator of chromatin, subfamily a, member 4	Yes	No	6
Arfgap1	0.00751798	-1.84348	ADP-ribosylation factor GTPase activating protein 1	No	No	-
Arhgef2	0.0150289	-1.84314	rho/rac guanine nucleotide exchange factor (GEF) 2	No	No	-
Pa2g4	0.00818733	-1.843	proliferation-associated 2G4	No	No	-
Rnf20	0.0152068	-1.84036	ring finger protein 20	No	No	-
Ogfr	0.0152518	-1.84034	opioid growth factor receptor	No	No	-
Stip1	0.00523872	-1.83987	stress-induced phosphoprotein 1	No	No	-
Erlin2	0.0353216	-1.83871	ER lipid raft associated 2	No	No	-
Bag3	0.0163046	-1.83839	BCL2-associated athanogene 3	No	No	-
Sulf2	0.0334864	-1.83761	sulfatase 2	No	No	-
Afap1	0.00847745	-1.83736	actin filament associated protein 1	No	No	-
Tesk1	0.00760233	-1.83562	testis specific protein kinase 1	Yes	No	-
Rlim	0.00527397	-1.83534	ring finger protein, LIM domain interacting	No	No	-
Rbck1	0.0305583	-1.83505	RanBP-type and C3HC4-type zinc finger containing 1	No	No	-
Tm9sf4	0.0166596	-1.83429	transmembrane 9 superfamily member 4	No	No	-
Dnajc18	0.033406	-1.83333	DnaJ heat shock protein family (Hsp40) member C18	No	No	-
Uvrag	0.0334988	-1.83333	UV radiation resistance associated gene	No	No	-
Tmem259	0.028309	-1.83178	transmembrane protein 259	No	No	-
Col16a1	0.00510815	-1.83	collagen, type XVI, alpha 1	No	No	-
Tsn	0.000110419	-1.82911	translin	No	No	-
Serinc1	0.0084847	-1.828	serine incorporator 1	No	No	-
Myo5a	0.0216438	-1.8255	myosin VA	No	No	-
Dnajc3	0.00923714	-1.82456	DnaJ heat shock protein family (Hsp40) member C3	No	No	-
Ikbkb	0.0185427	-1.82424	inhibitor of kappaB kinase beta	No	No	-
Spag9	0.0125472	-1.82424	sperm associated antigen 9	No	No	-
Cd72	0.00878778	-1.82422	CD72 antigen	No	No	-
Cxcl14	0.00766236	-1.82308	chemokine (C-X-C motif) ligand 14	No	No	28
Actb	0.000443959	-1.82004	actin, beta	No	No	-
Tbx5	0.00583796	-1.81749	T-box 5	No	No	2
Tubb4b	0.000129964	-1.81657	tubulin, beta 4B class IVB	No	No	-
Fstl3	0.0131215	-1.81648	follistatin-like 3	No	No	-
Itgav	0.014254	-1.81609	integrin alpha V	No	No	3
Gatad2a	0.0099736	-1.81545	GATA zinc finger domain containing 2A	No	No	-
Cul7	0.0260069	-1.81538	cullin 7	No	No	-
Pole3	0.0109911	-1.81481	polymerase (DNA directed), epsilon 3 (p17 subunit)	No	No	-
Kpna4	0.0228395	-1.81421	karyopherin (importin) alpha 4	No	No	-
Cnppd1	0.0107753	-1.81377	cyclin Pas1/PHO80 domain containing 1	No	No	-
Ehbp1l1	0.00877228	-1.81334	EH domain binding protein 1-like 1	No	No	-
Anxa3	0.00013639	-1.81332	annexin A3	No	No	1
Naf1	0.0168541	-1.8125	nuclear assembly factor 1 ribonucleoprotein	No	No	11
Pcolce	0.00616603	-1.81212	procollagen C-endopeptidase enhancer protein	No	No	-
P3h1	0.00782049	-1.8118	prolyl 3-hydroxylase 1	No	No	-
Klhdc4	0.0172184	-1.81081	kelch domain containing 4	No	No	-
Med13l	0.039877	-1.81034	mediator complex subunit 13-like	No	No	-
Mtdh	0.0239579	-1.81004	metadherin	No	No	-
Ggcx	0.0316609	-1.80992	gamma-glutamyl carboxylase	No	No	-
Snx33	0.0408251	-1.80952	sorting nexin 33	No	No	-
Ubr2	0.0388717	-1.80851	ubiquitin protein ligase E3 component n-recognin 2	No	No	-
Zmat2	0.030738	-1.8082	zinc finger, matrin type 2	No	No	-
Gm50241	0.0155039	-1.80444	DERPC proline and glycine rich nuclear protein	No	No	-
Atp2a2	0.00894107	-1.803	ATPase, Ca++ transporting, cardiac muscle, slow twitch 2	No	No	-
Ankrd50	0.0041438	-1.80247	ankyrin repeat domain 50	No	No	-
Capn2	0.00426629	-1.80171	calpain 2	No	No	-
Clcn4	0.0205053	-1.80144	chloride channel, voltage-sensitive 4	No	No	-
Chtf8	0.0158807	-1.8	CTF8, chromosome transmission fidelity factor 8	No	No	-
Grin3b	0.0380172	-1.8	glutamate receptor, ionotropic, NMDA3B	No	No	-
Brox	0.027729	-1.79861	BRO1 domain and CAAX motif containing	No	No	-
Pi4k2a	0.0249625	-1.79832	phosphatidylinositol 4-kinase type 2 alpha	No	No	-
Jund	0.0201753	-1.79692	jun D proto-oncogene	No	Yes	-
Pigs	0.0355228	-1.79612	phosphatidylinositol glycan anchor biosynthesis, class S	No	No	-
Tnpo1	0.00378799	-1.79607	transportin 1	No	No	-
Sgsm3	0.0101712	-1.79554	small G protein signaling modulator 3	No	No	-
Ddi2	0.0113847	-1.79422	DNA-damage inducible protein 2	No	No	-
Rftn2	0.0336598	-1.79348	raftlin family member 2	No	No	-
Zdhhc9	0.0220902	-1.79323	zinc finger, DHHC domain containing 9	No	No	-
Nufip2	0.0259426	-1.79204	nuclear fragile X mental retardation protein interacting protein 2	No	No	-
Cast	0.0167031	-1.79167	calpastatin	No	No	-
Synj2	0.0366545	-1.79167	synaptojanin 2	No	No	-
Letm1	0.032308	-1.78947	leucine zipper-EF-hand containing transmembrane protein 1	No	No	-
Eif5b	0.0458002	-1.78889	eukaryotic translation initiation factor 5B	No	No	-
Txlna	0.0323278	-1.78846	taxilin alpha	No	No	-
Ptges3	0.00933927	-1.78797	prostaglandin E synthase 3	No	No	-
Ap3m1	0.020397	-1.78676	adaptor-related protein complex 3, mu 1 subunit	No	No	-
Acaa1a	0.0108147	-1.78571	acetyl-Coenzyme A acyltransferase 1A	No	No	-
Hadha	0.0187595	-1.78481	hydroxyacyl-CoA dehydrogenase trifunctional multienzyme complex subunit alpha	No	No	-
Rnf185	0.0343582	-1.78448	ring finger protein 185	No	No	-
Plcg1	0.0270836	-1.78431	phospholipase C, gamma 1	No	No	-
Zdhhc16	0.0349789	-1.78431	zinc finger, DHHC domain containing 16	No	No	-
Creg1	0.0337346	-1.78146	cellular repressor of E1A-stimulated genes 1	No	No	-
Large1	0.0231281	-1.78109	LARGE xylosyl- and glucuronyltransferase 1	No	No	-
Cops5	0.00934141	-1.77716	COP9 signalosome subunit 5	No	No	-
Olfr77	0.0391675	-1.77655	olfactory receptor 77	No	No	-
Mras	0.0240771	-1.77604	muscle and microspikes RAS	No	No	-
Gm15500	0.0117479	-1.77523	predicted pseudogene 15500	No	No	-
Zc2hc1c	0.0228043	-1.77451	zinc finger, C2HC-type containing 1C	No	No	-
Blmh	0.0394788	-1.77437	bleomycin hydrolase	No	No	11
Arhgef17	0.00831073	-1.77366	Rho guanine nucleotide exchange factor (GEF) 17	No	No	-
Clk3	0.0147653	-1.77316	CDC-like kinase 3	No	No	1
Parp14	0.0270801	-1.77273	poly (ADP-ribose) polymerase family, member 14	Yes	No	-
Nfib	0.0386624	-1.76652	nuclear factor I/B	No	No	-
Paqr7	0.0269746	-1.76582	progestin and adipoQ receptor family member VII	No	No	-
Scd2	0.0162258	-1.7651	stearoyl-Coenzyme A desaturase 2	Yes	No	54
Reep5	0.00868966	-1.76154	receptor accessory protein 5	No	No	-
Zfp513	0.0190396	-1.76101	zinc finger protein 513	No	No	-
Ptpn23	0.017124	-1.75962	protein tyrosine phosphatase, non-receptor type 23	No	No	-
Cul1	0.0381834	-1.75806	cullin 1	No	No	-
Fastk	0.0202186	-1.75477	Fas-activated serine/threonine kinase	No	No	-
Cald1	0.0144903	-1.75413	caldesmon 1	No	No	-
Dyrk1a	0.036624	-1.75333	dual-specificity tyrosine-(Y)-phosphorylation regulated kinase 1a	No	No	-
Bag1	0.0106804	-1.75248	BCL2-associated athanogene 1	No	No	-
Trmt1	0.0255605	-1.75	tRNA methyltransferase 1	No	No	-
Hsp90b1	0.00357116	-1.74786	heat shock protein 90, beta (Grp94), member 1	No	No	-
Plekha1	0.0381151	-1.74742	pleckstrin homology domain containing, family A (phosphoinositide binding specific) member 1	No	No	-
Bicc1	0.00703344	-1.74646	BicC family RNA binding protein 1	No	No	-
Ddx42	0.0155769	-1.74611	DEAD box helicase 42	No	No	-
Actn1	0.00456408	-1.74516	actinin, alpha 1	No	No	-
Anxa9	0.0352604	-1.74497	annexin A9	No	No	-
Mfhas1	0.0312999	-1.74436	malignant fibrous histiocytoma amplified sequence 1	No	No	-
Prmt5	0.0211375	-1.74405	protein arginine N-methyltransferase 5	No	No	-
Zfp512	0.0154061	-1.7418	zinc finger protein 512	No	No	-
Ubp1	0.0193389	-1.74161	upstream binding protein 1	No	No	-
Gng12	0.000680356	-1.74096	guanine nucleotide binding protein (G protein), gamma 12	No	No	-
Add1	0.0201708	-1.73988	adducin 1 (alpha)	No	No	-
Oaz2	0.00686707	-1.73854	ornithine decarboxylase antizyme 2	No	No	-
Rex1bd	0.00866233	-1.73774	required for excision 1-B domain containing	No	No	-
Foxp1	0.0182776	-1.73684	forkhead box P1	No	No	1
Snx17	0.0216439	-1.73684	sorting nexin 17	No	No	-
Slc29a3	0.00868966	-1.7358	solute carrier family 29 (nucleoside transporters), member 3	No	No	-
Prr13	0.0094214	-1.73523	proline rich 13	No	No	-
Rab3gap1	0.0335403	-1.7346	RAB3 GTPase activating protein subunit 1	No	No	-
Ubb-ps	0.0100606	-1.73412	ubiquitin B, pseudogene	No	No	-
Eif3f	0.00209138	-1.73326	eukaryotic translation initiation factor 3, subunit F	No	No	-
Map4k4	0.00670012	-1.7331	mitogen-activated protein kinase kinase kinase kinase 4	No	No	-
Spsb1	0.0299642	-1.73222	splA/ryanodine receptor domain and SOCS box containing 1	No	No	-
Slc27a4	0.0380172	-1.73134	solute carrier family 27 (fatty acid transporter), member 4	No	No	-
Fto	0.0170826	-1.72973	fat mass and obesity associated	No	No	-
Tamm41	0.0486494	-1.72973	TAM41 mitochondrial translocator assembly and maintenance homolog	No	No	-
Osbpl5	0.0246462	-1.72955	oxysterol binding protein-like 5	No	No	-
Tor1b	0.0134129	-1.72934	torsin family 1, member B	No	No	-
H13	0.00426201	-1.72867	histocompatibility 13	No	No	-
Znhit2	0.048829	-1.728	zinc finger, HIT domain containing 2	No	No	-
Sh3bp5l	0.022316	-1.72727	SH3 binding domain protein 5 like	No	No	-
Tsc22d2	0.022581	-1.72569	TSC22 domain family, member 2	No	No	-
Flot2	0.0401506	-1.72561	flotillin 2	No	No	-
Saraf	0.00603848	-1.72475	store-operated calcium entry-associated regulatory factor	No	No	-
Vcam1	0.0105645	-1.72051	vascular cell adhesion molecule 1	No	No	10
Copg1	0.0169472	-1.72032	coatomer protein complex, subunit gamma 1	No	No	-
Fbxl2	0.0229917	-1.71914	F-box and leucine-rich repeat protein 2	No	No	-
Vamp5	0.0291935	-1.7191	vesicle-associated membrane protein 5	No	No	-
Ube3a	0.0216438	-1.71875	ubiquitin protein ligase E3A	No	No	-
Slc48a1	0.00057249	-1.71745	solute carrier family 48 (heme transporter), member 1	No	No	-
Pcdhga1	0.0271932	-1.71519	protocadherin gamma subfamily A, 1	No	No	-
Gm3571	0.0426354	-1.71429	predicted gene 3571	No	No	-
Ltbp3	0.0125472	-1.71316	latent transforming growth factor beta binding protein 3	No	No	1
Cand1	0.0172825	-1.7126	cullin associated and neddylation disassociated 1	No	No	-
Mylk	0.0192481	-1.71255	myosin, light polypeptide kinase	No	No	-
Pcdhga9	0.0275844	-1.7124	protocadherin gamma subfamily A, 9	No	No	-
Hsp25-ps1	0.0301221	-1.71139	heat shock protein 25, pseudogene 1	No	No	-
Sec16a	0.043256	-1.71053	SEC16 homolog A, endoplasmic reticulum export factor	No	No	-
Dnajb11	0.0301212	-1.71008	DnaJ heat shock protein family (Hsp40) member B11	No	No	-
Pcdhga8	0.0281582	-1.70991	protocadherin gamma subfamily A, 8	No	No	-
Pcdhgb6	0.0278766	-1.70905	protocadherin gamma subfamily B, 6	No	No	-
Mindy1	0.0405412	-1.70861	MINDY lysine 48 deubiquitinase 1	No	No	-
Yif1b	0.0289212	-1.70833	Yip1 interacting factor homolog B (S. cerevisiae)	No	No	-
Kank1	0.0339007	-1.70811	KN motif and ankyrin repeat domains 1	No	No	-
Pcdhgb7	0.0281481	-1.70769	protocadherin gamma subfamily B, 7	No	No	-
Pcdhga12	0.0284069	-1.70764	protocadherin gamma subfamily A, 12	No	No	-
Gba	0.00585602	-1.7074	glucosidase, beta, acid	No	No	3
Pcdhga11	0.0283964	-1.70558	protocadherin gamma subfamily A, 11	No	No	-
Pcdhga10	0.0285174	-1.70552	protocadherin gamma subfamily A, 10	No	No	-
Pcdhga7	0.0283821	-1.70522	protocadherin gamma subfamily A, 7	No	No	-
Pcdhgb5	0.0285679	-1.70498	protocadherin gamma subfamily B, 5	No	No	-
Slc1a5	0.0317863	-1.70482	solute carrier family 1 (neutral amino acid transporter), member 5	No	No	-
Pcdhga6	0.0287875	-1.70436	protocadherin gamma subfamily A, 6	No	No	-
Cyba	0.0281481	-1.70387	cytochrome b-245, alpha polypeptide	No	No	7
Eif3j1	0.028475	-1.7033	eukaryotic translation initiation factor 3, subunit J1	No	No	-
Gm21982	0.0404109	-1.70323	predicted gene 21982	No	No	-
Ccng1	0.00648308	-1.70032	cyclin G1	No	No	-
Pcdhgb4	0.0295527	-1.69939	protocadherin gamma subfamily B, 4	No	No	-
Gab2	0.00843735	-1.69933	growth factor receptor bound protein 2-associated protein 2	No	No	1
Pcdhgb8	0.0292632	-1.69918	protocadherin gamma subfamily B, 8	No	No	-
Arpc1b	0.0110092	-1.69903	actin related protein 2/3 complex, subunit 1B	No	No	-
Mtmr4	0.0198266	-1.69828	myotubularin related protein 4	No	No	-
Nbl1	0.0169071	-1.69674	NBL1, DAN family BMP antagonist	No	No	1
Lima1	0.0323274	-1.69621	LIM domain and actin binding 1	No	No	-
Rpn2	0.00760509	-1.69618	ribophorin II	No	No	-
Pcdhgb2	0.0292577	-1.69611	protocadherin gamma subfamily B, 2	No	No	-
Tmtc3	0.0428086	-1.69512	transmembrane and tetratricopeptide repeat containing 3	No	No	-
Septin8	0.0270836	-1.69486	septin 8	No	No	-
Plxnb2	0.0163115	-1.69258	plexin B2	No	No	-
Nek9	0.0380082	-1.69231	NIMA (never in mitosis gene a)-related expressed kinase 9	No	No	-
Pcdhga3	0.0298422	-1.6919	protocadherin gamma subfamily A, 3	No	No	-
Tom1l2	0.0213039	-1.69171	target of myb1-like 2 (chicken)	No	No	-
Mbd6	0.0119154	-1.69107	methyl-CpG binding domain protein 6	No	No	-
Pard3	0.0221579	-1.69077	par-3 family cell polarity regulator	No	No	-
Pcdhga2	0.0303522	-1.68868	protocadherin gamma subfamily A, 2	No	No	-
Pcdhga5	0.0306167	-1.68809	protocadherin gamma subfamily A, 5	No	No	-
Msmo1	0.00960286	-1.68796	methylsterol monoxygenase 1	No	No	-
Scyl1	0.0156988	-1.68767	SCY1-like 1 (S. cerevisiae)	No	No	-
Psmc5	0.000495374	-1.68563	protease (prosome, macropain) 26S subunit, ATPase 5	No	No	-
Por	0.0147653	-1.68421	cytochrome p450 oxidoreductase	No	No	2
Pcdhgb1	0.0312676	-1.68239	protocadherin gamma subfamily B, 1	No	No	-
Sod1	0.0139339	-1.6813	superoxide dismutase 1, soluble	Yes	No	5
Pcdhga4	0.031466	-1.68034	protocadherin gamma subfamily A, 4	No	No	-
Crlf1	0.0135874	-1.68015	cytokine receptor-like factor 1	No	No	-
Rbm42	0.0389421	-1.67836	RNA binding motif protein 42	No	No	1
Fgf2	0.0124751	-1.67832	fibroblast growth factor 2	Yes	No	62
Slc3a2	0.0428211	-1.67742	solute carrier family 3 (activators of dibasic and neutral amino acid transport), member 2	No	No	-
Dcn	0.00579886	-1.67722	decorin	No	No	6
Cep170b	0.030241	-1.67717	centrosomal protein 170B	No	No	-
Nfix	0.0210456	-1.67428	nuclear factor I/X	No	No	-
Sdc2	0.0301212	-1.67358	syndecan 2	No	No	21
Bax	0.0269541	-1.67281	BCL2-associated X protein	Yes	No	22
Dctn2	0.011313	-1.67149	dynactin 2	No	No	-
Pip5k1a	0.0405412	-1.67097	phosphatidylinositol-4-phosphate 5-kinase, type 1 alpha	No	No	-
Tmf1	0.0444761	-1.67081	TATA element modulatory factor 1	No	No	-
Cggbp1	0.025921	-1.67045	CGG triplet repeat binding protein 1	No	No	-
Gm5586	0.0413959	-1.66923	predicted gene 5586	No	No	-
Golga2	0.0130369	-1.66856	golgi autoantigen, golgin subfamily a, 2	No	No	3
Mtch1	0.0109841	-1.66667	mitochondrial carrier 1	No	No	-
Ppm1f	0.0289638	-1.66667	protein phosphatase 1F (PP2C domain containing)	No	No	-
Ankrd17	0.0299162	-1.66554	ankyrin repeat domain 17	No	No	-
Swi5	0.0453239	-1.66391	SWI5 recombination repair homolog (yeast)	No	No	-
Slc15a4	0.0272365	-1.6639	solute carrier family 15, member 4	No	No	-
Trip12	0.0229604	-1.66358	thyroid hormone receptor interactor 12	No	No	-
Trak1	0.0368216	-1.66254	trafficking protein, kinesin binding 1	No	No	1
Uhmk1	0.0353216	-1.66142	U2AF homology motif (UHM) kinase 1	No	No	-
Anxa6	0.0212152	-1.66033	annexin A6	No	No	-
Dcaf12	0.0230326	-1.65708	DDB1 and CUL4 associated factor 12	No	No	-
Hgs	0.044196	-1.65333	HGF-regulated tyrosine kinase substrate	No	No	8
Phldb2	0.0217661	-1.65319	pleckstrin homology like domain, family B, member 2	No	No	-
Usf2	0.000934932	-1.65029	upstream transcription factor 2	No	Yes	-
Ptpra	0.0490323	-1.64943	protein tyrosine phosphatase, receptor type, A	No	No	-
Cdon	0.0395912	-1.64835	cell adhesion molecule-related/down-regulated by oncogenes	No	No	-
Vdac2	0.0163349	-1.64738	voltage-dependent anion channel 2	No	No	-
Stk16	0.016386	-1.64682	serine/threonine kinase 16	No	No	-
Otud5	0.032864	-1.64486	OTU domain containing 5	No	No	-
Foxs1	0.0361162	-1.64444	forkhead box S1	No	No	-
Ptbp3	0.0358071	-1.64126	polypyrimidine tract binding protein 3	No	No	-
Wdr34	0.0357165	-1.6391	dynein 2 intermediate chain 2	No	No	-
Unc5b	0.0219874	-1.63902	unc-5 netrin receptor B	No	No	-
Tcf25	0.0174268	-1.6366	transcription factor 25 (basic helix-loop-helix)	No	No	-
Ehd1	0.0113558	-1.63656	EH-domain containing 1	No	No	-
Cav1	0.0333137	-1.63534	caveolin 1, caveolae protein	Yes	No	19
Arhgdia	0.0370585	-1.63259	Rho GDP dissociation inhibitor (GDI) alpha	No	No	-
Uaca	0.0466258	-1.62979	uveal autoantigen with coiled-coil domains and ankyrin repeats	No	No	-
Rnh1	0.0141606	-1.6286	ribonuclease/angiogenin inhibitor 1	No	No	-
Wnk1	0.0391986	-1.62774	WNK lysine deficient protein kinase 1	No	No	-
Eif4a3	0.0241883	-1.62689	eukaryotic translation initiation factor 4A3	No	No	-
Cdc20	0.0124042	-1.62676	cell division cycle 20	No	No	1
Igsf8	0.0276886	-1.62194	immunoglobulin superfamily, member 8	No	No	-
Rab7	0.0175449	-1.61978	RAB7, member RAS oncogene family	No	No	-
Ubb	0.000752241	-1.61947	ubiquitin B	No	No	9
Hmgcr	0.0337967	-1.61905	3-hydroxy-3-methylglutaryl-Coenzyme A reductase	Yes	No	4
Mbnl2	0.0426354	-1.61905	muscleblind like splicing factor 2	No	No	-
Habp4	0.0499936	-1.6186	hyaluronic acid binding protein 4	No	No	-
Rabgef1	0.0460479	-1.61622	RAB guanine nucleotide exchange factor (GEF) 1	No	No	-
Tuba4a	0.020397	-1.61616	tubulin, alpha 4A	No	No	-
Ddr2	0.0443245	-1.61497	discoidin domain receptor family, member 2	Yes	No	14
Usp4	0.039175	-1.61215	ubiquitin specific peptidase 4 (proto-oncogene)	No	No	-
Mtx1	0.0396837	-1.61009	metaxin 1	No	No	-
Slc2a10	0.0343639	-1.60952	solute carrier family 2 (facilitated glucose transporter), member 10	No	No	-
Tnrc6a	0.0276894	-1.60843	trinucleotide repeat containing 6a	No	No	-
Vamp3	0.0199147	-1.60676	vesicle-associated membrane protein 3	No	No	-
Fnbp1	0.0393931	-1.6056	formin binding protein 1	No	No	-
Rhoc	0.0205552	-1.60449	ras homolog family member C	No	No	1
Dhx15	0.0345198	-1.60444	DEAH (Asp-Glu-Ala-His) box polypeptide 15	Yes	No	-
Pip4k2b	0.0468903	-1.60406	phosphatidylinositol-5-phosphate 4-kinase, type II, beta	No	No	-
Atf4	0.00390209	-1.60312	activating transcription factor 4	No	Yes	12
Rhoq	0.017124	-1.6014	ras homolog family member Q	No	No	-
Nrd1	0.029729	-1.6	nardilysin, N-arginine dibasic convertase, NRD convertase 1	No	No	-
Pon2	0.0202615	-1.59932	paraoxonase 2	No	No	-
Rae1	0.0405231	-1.59932	ribonucleic acid export 1	No	No	-
Elovl1	0.016386	-1.59916	elongation of very long chain fatty acids (FEN1/Elo2, SUR4/Elo3, yeast)-like 1	No	No	-
Acot9	0.0356316	-1.5983	acyl-CoA thioesterase 9	No	No	-
Dynlt3	0.0363348	-1.59413	dynein light chain Tctex-type 3	No	No	-
Tpm1	0.0051508	-1.59	tropomyosin 1, alpha	No	No	-
Efr3a	0.0458236	-1.58716	EFR3 homolog A	No	No	-
Arl8b	0.0491359	-1.57983	ADP-ribosylation factor-like 8B	No	No	-
Irf9	0.0448147	-1.57692	interferon regulatory factor 9	Yes	No	-
Hipk1	0.0425649	-1.5767	homeodomain interacting protein kinase 1	No	No	-
Lamp2	0.0331367	-1.57519	lysosomal-associated membrane protein 2	No	No	3
Prdx6	0.0251958	-1.57332	peroxiredoxin 6	No	No	-
Ss18	0.0405363	-1.56937	SS18, nBAF chromatin remodeling complex subunit	No	No	-
Rpl7	0.0489414	-1.56787	ribosomal protein L7	No	No	-
P3h4	0.0378397	-1.56518	prolyl 3-hydroxylase family member 4 (non-enzymatic)	No	No	-
Tmem120a	0.0361524	-1.56208	transmembrane protein 120A	No	No	-
Sh3rf1	0.0490323	-1.56046	SH3 domain containing ring finger 1	No	No	-
Gm5905	0.0443376	-1.55601	predicted gene 5905	No	No	-
Csnk1d	0.039877	-1.55526	casein kinase 1, delta	No	No	-
Arf5	0.0410701	-1.5549	ADP-ribosylation factor 5	No	No	-
Inf2	0.0323534	-1.55086	inverted formin, FH2 and WH2 domain containing	No	No	-
F2r	0.0440499	-1.55027	coagulation factor II (thrombin) receptor	No	No	1
Arpc4	0.0338083	-1.548	actin related protein 2/3 complex, subunit 4	No	No	-
Nudt3	0.0302752	-1.54657	nudix (nucleotide diphosphate linked moiety X)-type motif 3	No	No	-
Eif3b	0.0318506	-1.54545	eukaryotic translation initiation factor 3, subunit B	No	No	-
Pgls	0.0313166	-1.54514	6-phosphogluconolactonase	No	No	-
Serpinf1	0.0396837	-1.54232	serine (or cysteine) peptidase inhibitor, clade F, member 1	No	No	-
Eva1b	0.0456715	-1.53429	eva-1 homolog B (C. elegans)	No	No	-
Sh3glb1	0.0301464	-1.53358	SH3-domain GRB2-like B1 (endophilin)	No	No	-
Mapre1	0.031745	-1.53219	microtubule-associated protein, RP/EB family, member 1	No	No	-
Usp50	0.0293833	-1.53066	ubiquitin specific peptidase 50	No	No	-
Spr	0.0267958	-1.52734	sepiapterin reductase	No	No	4
Eif4g2	0.0413002	-1.52683	eukaryotic translation initiation factor 4, gamma 2	No	No	-
Gdi2	0.043853	-1.5183	guanosine diphosphate (GDP) dissociation inhibitor 2	No	No	-
Tpm3	0.0466258	-1.50053	tropomyosin 3, gamma	No	No	-
S100a6	0.00131817	-1.49565	S100 calcium binding protein A6 (calcyclin)	No	No	7
Mfsd1	0.0383255	-1.49235	major facilitator superfamily domain containing 1	No	No	-
Puf60	0.0389614	-1.49054	poly-U binding splicing factor 60	No	No	-
Myl9	0.00378687	-1.45255	myosin, light polypeptide 9, regulatory	No	No	-
Dbi	0.00415371	-1.43167	diazepam binding inhibitor	Yes	No	-
P4hb	0.029958	-1.28659	prolyl 4-hydroxylase, beta polypeptide	No	No	-
Cd63	0.003596	1.35493	CD63 antigen	No	No	18
Laptm4a	0.0048433	1.37242	lysosomal-associated protein transmembrane 4A	No	No	-
Eef1a1	0.0482715	1.4476	eukaryotic translation elongation factor 1 alpha 1	No	No	-
Ubl5	0.0470306	1.45415	ubiquitin-like 5	No	No	-
Hnrnpa0	0.0420865	1.45952	heterogeneous nuclear ribonucleoprotein A0	No	No	-
Eif4b	0.0448147	1.46556	eukaryotic translation initiation factor 4B	No	No	-
H3f3b	0.0405363	1.46797	H3.3 histone B	No	No	-
Rbbp7	0.0388717	1.47403	retinoblastoma binding protein 7, chromatin remodeling factor	No	No	-
Rps10	0.00166688	1.48453	ribosomal protein S10	No	No	-
Ndufb9	0.0337967	1.48466	NADH:ubiquinone oxidoreductase subunit B9	No	No	-
Romo1	0.0313339	1.48821	reactive oxygen species modulator 1	No	No	3
Rpl11	0.0352586	1.4889	ribosomal protein L11	No	No	-
Slirp	0.0330426	1.49662	SRA stem-loop interacting RNA binding protein	No	No	-
Fam32a	0.0432056	1.50439	family with sequence similarity 32, member A	No	No	-
Akirin2	0.0419436	1.50488	akirin 2	No	No	-
Rps3	0.0143145	1.50632	ribosomal protein S3	No	No	-
Rps29	0.0345657	1.50956	ribosomal protein S29	No	No	-
Dctn3	0.0395481	1.51667	dynactin 3	No	No	-
Ggn	0.0391675	1.51782	gametogenetin	No	No	2
Rpl31	0.0333812	1.51953	ribosomal protein L31	No	No	-
Cdc42	0.0215133	1.52554	cell division cycle 42	No	No	3
Rps26	0.0352604	1.52716	ribosomal protein S26	No	No	-
Atp5g3	0.0438961	1.53033	ATP synthase, H+ transporting, mitochondrial F0 complex, subunit C3 (subunit 9)	No	No	-
Cox5a	0.0273506	1.53057	cytochrome c oxidase subunit 5A	No	No	-
Psmd8	0.0152959	1.53472	proteasome (prosome, macropain) 26S subunit, non-ATPase, 8	No	No	-
Spg21	0.0380262	1.53798	SPG21, maspardin	No	No	-
Rplp1	0.00720285	1.54314	ribosomal protein, large, P1	No	No	-
Rabac1	0.018233	1.54432	Rab acceptor 1 (prenylated)	No	No	-
Rpl37	0.0071845	1.54851	ribosomal protein L37	No	No	-
Ndufa8	0.028309	1.54936	NADH:ubiquinone oxidoreductase subunit A8	No	No	-
Slc35b2	0.0358567	1.55032	solute carrier family 35, member B2	No	No	-
Isca1	0.0416806	1.55072	iron-sulfur cluster assembly 1	No	No	-
Atox1	0.0346768	1.55814	antioxidant 1 copper chaperone	No	No	-
Pgam1	0.0375996	1.55841	phosphoglycerate mutase 1	No	No	-
Rab29	0.0447423	1.55891	RAB29, member RAS oncogene family	No	No	-
Erp44	0.0445713	1.56071	endoplasmic reticulum protein 44	No	No	-
Rpl3	0.0214929	1.56329	ribosomal protein L3	No	No	-
Clns1a	0.0352965	1.56436	chloride channel, nucleotide-sensitive, 1A	No	No	-
Cst3	0.0307421	1.56627	cystatin C	No	No	2
Gm11478	0.0289638	1.5675	predicted gene 11478	No	No	-
Lpcat3	0.0425898	1.56911	lysophosphatidylcholine acyltransferase 3	No	No	-
Cdk4	0.0446472	1.57045	cyclin-dependent kinase 4	No	No	14
Atraid	0.0478238	1.57104	all-trans retinoic acid induced differentiation factor	No	No	-
Mtf1	0.0292365	1.57763	metal response element binding transcription factor 1	No	No	-
Nemf	0.0476528	1.57992	nuclear export mediator factor	No	No	-
Vma21	0.0382116	1.58056	VMA21 vacuolar H+-ATPase homolog (S. cerevisiae)	No	No	-
Yeats4	0.0442819	1.58252	YEATS domain containing 4	No	No	-
Gtf2e2	0.0279907	1.58282	general transcription factor II E, polypeptide 2 (beta subunit)	No	No	-
Snhg12	0.0290214	1.58645	small nucleolar RNA host gene 12	No	No	-
Ccdc84	0.00610884	1.58699	coiled-coil domain containing 84	No	No	-
Mrps7	0.0352317	1.58984	mitchondrial ribosomal protein S7	No	No	-
Hnrnpab	0.014127	1.59463	heterogeneous nuclear ribonucleoprotein A/B	No	No	1
Lmod1	0.0481667	1.5974	leiomodin 1 (smooth muscle)	No	No	-
Dok4	0.0201588	1.59916	docking protein 4	No	No	-
Gm3226	0.0482401	1.60119	predicted gene 3226	No	No	-
Mmd	0.0380227	1.60322	monocyte to macrophage differentiation-associated	No	No	3
Mrpl24	0.0224852	1.6037	mitochondrial ribosomal protein L24	No	No	-
Sub1	0.0239579	1.6046	SUB1 homolog, transcriptional regulator	No	No	-
Etfb	0.046745	1.60656	electron transferring flavoprotein, beta polypeptide	No	No	-
Rpl23	0.000639528	1.60765	ribosomal protein L23	No	No	-
Lsm6	0.02116	1.60811	LSM6 homolog, U6 small nuclear RNA and mRNA degradation associated	No	No	-
Ppp1r18	0.0167714	1.6092	protein phosphatase 1, regulatory subunit 18	No	No	-
Polr2c	0.0184193	1.61123	polymerase (RNA) II (DNA directed) polypeptide C	No	No	-
Llgl1	0.0242707	1.61139	LLGL1 scribble cell polarity complex component	No	No	-
Tpd52l2	0.049795	1.61194	tumor protein D52-like 2	No	No	-
Rbm8a	0.015634	1.616	RNA binding motif protein 8a	No	No	-
Trappc5	0.0395912	1.61702	trafficking protein particle complex 5	No	No	-
Ldha	0.00787458	1.61768	lactate dehydrogenase A	No	No	22
Rpl19	0.0226254	1.61786	ribosomal protein L19	No	No	-
F11r	0.041973	1.62062	F11 receptor	No	No	-
Nkiras1	0.0270503	1.62116	NFKB inhibitor interacting Ras-like protein 1	No	No	-
Fkbp4	0.0143145	1.6214	FK506 binding protein 4	No	No	-
Atp5e	0.0324878	1.62148	ATP synthase, H+ transporting, mitochondrial F1 complex, epsilon subunit	No	No	-
Cdc16	0.0281757	1.62182	CDC16 cell division cycle 16	No	No	-
Dnajc8	0.0301482	1.62242	DnaJ heat shock protein family (Hsp40) member C8	No	No	-
Grcc10	0.0270924	1.62455	gene rich cluster, C10 gene	No	No	-
Prdx1	0.0339007	1.62481	peroxiredoxin 1	No	No	-
Flii	0.0210352	1.63251	flightless I actin binding protein	No	No	-
Rab2a	0.0138561	1.63286	RAB2A, member RAS oncogene family	No	No	-
Enah	0.0240771	1.63333	ENAH actin regulator	No	No	-
Polr1d	0.0174607	1.63415	polymerase (RNA) I polypeptide D	No	No	1
Cct2	0.0110478	1.63569	chaperonin containing Tcp1, subunit 2 (beta)	No	No	-
Hnrnpa2b1	0.0258406	1.63933	heterogeneous nuclear ribonucleoprotein A2/B1	No	No	-
Commd3	0.0301482	1.6402	COMM domain containing 3	No	No	-
Dusp1	0.0274457	1.64158	dual specificity phosphatase 1	No	No	9
Skap2	0.0198185	1.64206	src family associated phosphoprotein 2	No	No	-
Atp5g1	0.0192375	1.64231	ATP synthase, H+ transporting, mitochondrial F0 complex, subunit C1 (subunit 9)	No	No	-
Ero1l	0.0157357	1.64238	endoplasmic reticulum oxidoreductase 1 alpha	No	No	-
Mettl23	0.0226907	1.64461	methyltransferase like 23	No	No	-
Rsu1	0.0289983	1.64596	Ras suppressor protein 1	No	No	-
Ppib	0.0469527	1.64598	peptidylprolyl isomerase B	No	No	-
Pttg1	0.0396362	1.64628	pituitary tumor-transforming gene 1	No	No	-
Gm3375	0.0221843	1.64674	predicted gene 3375	No	No	-
Sdc4	0.0352317	1.65145	syndecan 4	No	No	-
Mbd2	0.0487213	1.65161	methyl-CpG binding domain protein 2	No	No	2
Psma7	0.0192866	1.65165	proteasome subunit alpha 7	No	No	-
Wdfy1	0.0352691	1.65191	WD repeat and FYVE domain containing 1	No	No	-
0610012G03Rik	0.0339271	1.65476	RIKEN cDNA 0610012G03 gene	No	No	-
Cstb	0.0190848	1.65502	cystatin B	No	No	-
Tvp23b	0.0365144	1.65591	trans-golgi network vesicle protein 23B	No	No	-
Myd88	0.0248449	1.65686	myeloid differentiation primary response gene 88	No	No	3
Tsc22d1	0.0258705	1.65705	TSC22 domain family, member 1	No	No	-
Abracl	0.00961828	1.65781	ABRA C-terminal like	No	No	-
Ndufb8	0.0125601	1.65839	NADH:ubiquinone oxidoreductase subunit B8	No	No	-
Gm4735	0.0109201	1.65876	predicted gene 4735	No	No	-
Polr2f	0.0377793	1.65909	polymerase (RNA) II (DNA directed) polypeptide F	No	No	-
Gm45713	0.00426061	1.66021	predicted gene 45713	No	No	-
Sppl2a	0.04553	1.66216	signal peptide peptidase like 2A	No	No	-
Tomm7	0.00878821	1.66262	translocase of outer mitochondrial membrane 7	No	No	-
Snx1	0.0351694	1.66452	sorting nexin 1	No	No	-
Rpl38	0.0208421	1.66634	ribosomal protein L38	No	No	-
Slc35f5	0.0413002	1.66667	solute carrier family 35, member F5	No	No	-
[truncated: 1,657 more rows]

## Sheet: Supplementary Data 2
Supplementary Data 2: Deregulated pathways upon Tks5 haploinsufficiency and treatment with TGFb
Ontology	GO ID	Description	setSize	NES	p.adjust	core_enrichment
CC	62023	collagen-containing extracellular matrix	203	-2.70769	5.18795e-18	Lgals9/Il16/Ltbp2/Tgfb1/Col5a3/Ctsd/Ctsz/Timp2/Sparc/Lama4/Lama2/Ntn4/Timp3/Efemp1/Fbln5/Hsp90aa1/Aspn/Fgf10/Ctsb/Fgf9/Bmp1/Col14a1/Adamts1/Adamts5/Serping1/Thbs2/Smoc2/Lox/Col7a1/Fn1/Serpine2/Lamc1/Plxdc2/Egfl7/Fbn1/Ecm1/Col15a1/Hspg2/Pf4/Eln/Pcsk6/Mfge8/Bgn/Col4a1/Col4a2/Sfrp1/Slit2/Adamts8/Col12a1/Loxl1/Trf/Cspg4/Ssc5d/Tgfbi/Adamts2/Tgfb2/Ltbp4/Fmod/Prelp/Agrn/Cilp/Mfap4/Col6a6/Adamtsl5/Efna5/…
MF	5201	extracellular matrix structural constituent	83	-2.54702	1.58515e-09	Ltbp2/Lamb1/Col5a3/Sparc/Lama4/Lama2/Efemp1/Fbln5/Aspn/Col14a1/Col7a1/Fn1/Lamc1/Fbn1/Ecm1/Col15a1/Hspg2/Eln/Mfge8/Bgn/Col4a1/Col4a2/Slit2/Col12a1/Tgfbi/Ltbp4/Prelp/Agrn/Mfap4/Col6a6/Lamb2/Col8a2/Fbln2
CC	30312	external encapsulating structure	246	-2.54439	2.51708e-16	Lgals9/Il16/Ltbp2/Tgfb1/Apoe/Glg1/Col5a3/Ccn4/Mmp8/Ctsd/Ctsz/Timp2/Sparc/Lama4/Lama2/Ccn2/Ntn4/Timp3/Efemp1/Fbln5/Hsp90aa1/Aspn/Fgf10/Ctsb/Fgf9/Bmp1/Col14a1/Adamts1/Adamts5/Serping1/Thbs2/Smoc2/Lox/Col7a1/Fn1/Serpine2/Lamc1/Plxdc2/Egfl7/Fbn1/Ccn5/Ecm1/Col15a1/Svep1/Hspg2/Mmp23/Pf4/Eln/Pcsk6/Mfge8/Bgn/Col4a1/Col4a2/Sfrp1/Slit2/Mmp2/Adamts8/Col12a1/Loxl1/Trf/Cspg4/Ssc5d/Tgfbi/Adamts2/Tgfb2/Ltbp4/Fm…
CC	31012	extracellular matrix	246	-2.54439	2.51708e-16	Lgals9/Il16/Ltbp2/Tgfb1/Apoe/Glg1/Col5a3/Ccn4/Mmp8/Ctsd/Ctsz/Timp2/Sparc/Lama4/Lama2/Ccn2/Ntn4/Timp3/Efemp1/Fbln5/Hsp90aa1/Aspn/Fgf10/Ctsb/Fgf9/Bmp1/Col14a1/Adamts1/Adamts5/Serping1/Thbs2/Smoc2/Lox/Col7a1/Fn1/Serpine2/Lamc1/Plxdc2/Egfl7/Fbn1/Ccn5/Ecm1/Col15a1/Svep1/Hspg2/Mmp23/Pf4/Eln/Pcsk6/Mfge8/Bgn/Col4a1/Col4a2/Sfrp1/Slit2/Mmp2/Adamts8/Col12a1/Loxl1/Trf/Cspg4/Ssc5d/Tgfbi/Adamts2/Tgfb2/Ltbp4/Fm…
MF	8201	heparin binding	81	-2.53378	1.78252e-09	Ltbp2/Apoe/Col5a3/Ccn4/Fgfrl1/Ccl8/Lpl/Ccn2/Fgf10/Bmp4/Fgf9/Ccdc80/App/Adamts1/Adamts5/Thbs2/Smoc2/Hbegf/Nrp2/Fn1/Serpine2/Cfh/Fbn1/Ccn5/Rspo1/Pf4/Gpnmb/Pcsk6/Sfrp1/Slit2/Adamts8/Aplp2/Ccl2/Ncam1/Prelp/Adamtsl5
CC	5604	basement membrane	65	-2.48819	5.24709e-08	Lamb1/Timp2/Sparc/Lama4/Lama2/Ntn4/Timp3/Efemp1/Fgf9/Ccdc80/Dlg1/Adamts1/Thbs2/Smoc2/Col7a1/Fn1/Lamc1/Fbn1/Col15a1/Hspg2/Col4a1/Col4a2/Loxl1/Trf/Tgfbi/Tgfb2/Agrn/Efna5/Lamb2/Col8a2
MF	5539	glycosaminoglycan binding	106	-2.47148	1.69435e-09	Ltbp2/Apoe/Col5a3/Sgsh/Ccn4/Fgfrl1/Ccl8/Lpl/Sulf1/Ccn2/Fgf10/Bmp4/Fgf9/Ccdc80/App/Adamts1/Adamts5/Thbs2/Smoc2/Hbegf/Nrp2/Fn1/Serpine2/Cfh/Eng/Fbn1/Ccn5/Rspo1/Pf4/Gpnmb/Pcsk6/Bgn/Sfrp1/Slit2/Adamts8/Aplp2/Gns/Ccl2/Ncam1/Prelp/Agrn/Adamtsl5
BP	71621	granulocyte chemotaxis	54	-2.35344	2.78497e-06	Il17ra/Ccl8/Csf1/Lbp/Ccl6/Dpep1/Dnm1l/Csf1r/Gbf1/Pf4/Cxcl1/Slit2/Cx3cl1/Ccl17/Ccl2/Itga9/Cmklr1/Itga1/Prkca/S100a8/Fcer1g/Fcgr3/Tnfsf18
BP	97530	granulocyte migration	65	-2.32789	2.75957e-06	Il17ra/Ccl8/Csf1/Lbp/Ccl6/Dpep1/Dnm1l/Csf1r/Gbf1/Adam8/Pf4/Cxcl1/Slit2/Cx3cl1/Ccl17/Ccl2/Sirpa/Itga9/Ptger4/Cmklr1/Itga1/Prkca/S100a8/Fcer1g/Fcgr3/Tnfsf18
MF	1901681	sulfur compound binding	142	-2.30549	4.96436e-09	Ltbp2/Apoe/Col5a3/Ccn4/Insr/Fgfrl1/Ccl8/Ptprs/Lpl/Pank3/Ccn2/Prss57/Ogdh/Acaca/Fgf10/Bmp4/Tkt/Fgf9/Ccdc80/App/Adamts1/Adamts5/Thbs2/Smoc2/Hbegf/Vegfb/Nrp2/Fn1/Serpine2/Cfh/Fbn1/Gss/Ccn5/Rspo1/Pf4/Acads/Gpnmb/Pcsk6/Sult1a1/Chst15/Sfrp1/Slit2/Adamts8/Aplp2/Ilvbl/Gns/Ccl7/Ccl2/Cep104/Ncam1/Gstm2/Prelp/Agrn/Adamtsl5/Kmt5b/Grem2/Gstm1
BP	32103	positive regulation of response to external stimulus	212	-2.28887	6.80017e-10	Lgals9/Il16/Tgfb1/Il17ra/Pgf/Ccn4/Igf1r/Mmp8/Ifi35/Csf1/Sash1/Lpl/Lbp/Usp15/Tnip1/Pum2/Hsp90aa1/Edn1/Fgf10/Dnm1l/App/Parp9/Smoc2/Pla2g7/C3/Pdgfrb/Csf1r/Jak2/Vegfb/Adam8/Irf7/Fn1/Optn/Lrsam1/Nmi/Traf6/Zbp1/Clock/Ereg/Cxcl1/Zc3hav1/Tyrobp/Gm45837/Nupr1/Fadd/Flna/Lamp1/Gas6/Slit2/Tlr3/Ap1g1/Mmp2/Cx3cl1/Pdgfd/Tirap/Ldlr/Polr3b/Grn/Gpsm3/Cebpa/Ccl2/Matr3/Nod1/Ctss/Ptger4/Lrp1/Cmklr1/Mmp12/Prkca/Pde5a/…
BP	43277	apoptotic cell clearance	24	-2.26236	9.97796e-05	Axl/Itgb3/C3/Pear1/Tyrobp/Mfge8/Gas6/Spg11/Ccl2/Lrp1/Trex1
BP	30198	extracellular matrix organization	178	-2.26112	7.88216e-09	Cav2/Fkbp10/Tgfb1/Lamb1/Ddr1/Col5a3/Mmp8/Tgfbr1/Sulf1/Myh11/Ccn2/Ntn4/Aebp1/Itgb3/Vipas39/Fbln5/Lcp1/Col14a1/Ccdc80/App/Adamts1/Adamts5/Smoc2/Lox/Nfkb2/Fn1/Lamc1/Abl2/Eng/Col15a1/B4galt1/Pdpn/Hspg2/Mmp23/Eln/Col4a1/Col4a2/Mmp2/Adamts8/Aplp2/Loxl1/Qsox1/Tgfbi/Csgalnact1/Adamts2/Ctss/Tgfb2/Ltbp4/Mfap4/Mmp3/Adamtsl5/Flrt2/Adamts12/Phldb1/Mmp12/Lamb2/Mia3/Col8a2/Ero1lb/Fbln2
BP	43062	extracellular structure organization	178	-2.26112	7.88216e-09	Cav2/Fkbp10/Tgfb1/Lamb1/Ddr1/Col5a3/Mmp8/Tgfbr1/Sulf1/Myh11/Ccn2/Ntn4/Aebp1/Itgb3/Vipas39/Fbln5/Lcp1/Col14a1/Ccdc80/App/Adamts1/Adamts5/Smoc2/Lox/Nfkb2/Fn1/Lamc1/Abl2/Eng/Col15a1/B4galt1/Pdpn/Hspg2/Mmp23/Eln/Col4a1/Col4a2/Mmp2/Adamts8/Aplp2/Loxl1/Qsox1/Tgfbi/Csgalnact1/Adamts2/Ctss/Tgfb2/Ltbp4/Mfap4/Mmp3/Adamtsl5/Flrt2/Adamts12/Phldb1/Mmp12/Lamb2/Mia3/Col8a2/Ero1lb/Fbln2
BP	45229	external encapsulating structure organization	178	-2.26112	7.88216e-09	Cav2/Fkbp10/Tgfb1/Lamb1/Ddr1/Col5a3/Mmp8/Tgfbr1/Sulf1/Myh11/Ccn2/Ntn4/Aebp1/Itgb3/Vipas39/Fbln5/Lcp1/Col14a1/Ccdc80/App/Adamts1/Adamts5/Smoc2/Lox/Nfkb2/Fn1/Lamc1/Abl2/Eng/Col15a1/B4galt1/Pdpn/Hspg2/Mmp23/Eln/Col4a1/Col4a2/Mmp2/Adamts8/Aplp2/Loxl1/Qsox1/Tgfbi/Csgalnact1/Adamts2/Ctss/Tgfb2/Ltbp4/Mfap4/Mmp3/Adamtsl5/Flrt2/Adamts12/Phldb1/Mmp12/Lamb2/Mia3/Col8a2/Ero1lb/Fbln2
BP	97242	amyloid-beta clearance	22	-2.25987	0.000187021	Cyp51/Apoe/Igf1r/Insr/Rab5a/Clu/App/C3/Rock1/Msr1/Lrp2/Ldlr/Picalm/Lrp1/Cltc/Ide
CC	9986	cell surface	345	-2.25808	2.99159e-13	Cav2/Axl/Tgfb1/Clptm1/Apoe/Insr/Neu1/Tgfbr1/Notch4/Lpl/Hspa8/Lbp/Ctsz/Sulf1/Timp2/Cd40/Ada/Trpv2/Sparc/Psen1/Itgb3/Hsp90aa1/Fgf10/Il6st/Ctsb/Clu/Tnfrsf10b/Boc/Itgb5/App/Krt18/C3/Fam234a/Hbegf/Pdgfrb/Csf1r/Msr1/Adam8/Ifitm3/Slco3a1/Ncl/Serpine2/Pam/Cfh/Cd55/Eng/Hspa5/Egfl7/Lrp2/Pdia3/Cd93/Ccn5/Slc7a11/Chrnb2/Adam15/B4galt1/Pdpn/P2rx7/Adcyap1r1/Pcsk6/Furin/Tyrobp/Mfge8/Itgax/Atp6ap2/Enox2/Msn/Bgn/L…
BP	45087	innate immune response	316	-2.25344	8.74966e-13	Trim25/Ddx3x/Lgals9/Axl/Il17ra/Apoe/Pld3/Kif5b/Ccl8/Apobec3/Ifi35/Csf1/Cybb/Lbp/Slpi/Cd40/Myo1c/Cxcl16/Ccl6/Frk/Hsp90aa1/Traf3/Gsdmd/Masp1/App/Parp9/Serping1/Clec4n/Akap8/Eif2ak2/C3/Csf1r/Slc15a3/Jak2/Flnb/Adam8/Ifitm3/Irf7/Stat1/Cfh/Cd55/Optn/Nmi/Zbp1/Samhd1/Adar/Adam15/Gbp2/Ereg/Oasl2/Zc3hav1/Zyx/Clec4d/Tyrobp/Trim30a/Fadd/Fam3a/Lamp1/Tlr3/Ap1g1/Mmp2/Cx3cl1/Ccl17/Tirap/Nlrx1/Pstpip1/Zbtb1/Casp4…
MF	50840	extracellular matrix binding	37	-2.25186	4.39158e-05	Sparc/Ntn4/Itgb3/Adamts5/Smoc2/Ncl/Ecm1/B4galt1/Eln/Bgn/Slit2/Ssc5d/Tgfbi/Ctss/Itga9/Cd248/Fbln2
MF	4867	serine-type endopeptidase inhibitor activity	24	-2.2316	0.000159799	Slpi/Serpina3n/App/Serping1/Crim1/Col7a1/Serpine2/Furin/Serpina3g/Wfdc17
BP	6935	chemotaxis	277	-2.22351	4.02022e-11	Lgals9/Il16/Tsc2/Tgfb1/Il17ra/Pgf/Ephb3/Kif5b/Ccl8/Csf1/Lbp/Etv4/Cxcl16/Ccl6/Dpep1/Lama2/Itgb3/Foxg1/Fgf10/Zswim8/Boc/Dnm1l/App/Smoc2/Pla2g7/Hbegf/Lox/Pdgfrb/Csf1r/Ablim1/Gbf1/Adam8/Nrp2/Fn1/Eng/Lrp2/Pf4/Cxcl1/Plxna4/Plxna1/Plxnd1/Parva/Gas6/Slit2/Cx3cl1/Ccl17/Pdgfd/Slc8b1/Arhgef5/Ccl2/Egr2/Notch3/Sema7a/Nexn/Itga9/Tgfb2/Ncam1/Plekhg5/Pik3cd/Saa3/Lrp1/Sema3d/Amot/Agrn/Cmklr1/Itga1/Hsd3b7/Mtus1/Fl…
BP	1568	blood vessel development	460	-2.2185	1.92621e-15	Tbx4/Ccm2/Itga5/Krit1/Serpinf1/Mapk7/Epn2/Luzp1/Jup/Fkbp10/Brpf1/Rin2/Tgfb1/Apoe/Klf4/Bax/Aqp1/Pgf/Hmox1/Ephb3/Ctnnb1/Tgfbr1/Cav1/Rhoa/Emc10/Mrtfb/Vav2/Ubp1/Prox1/Fuz/Aldh1a2/Sash1/Cybb/Notch4/Rxra/Sulf1/Plcg1/Cd40/Stk4/Vezf1/Sparc/Lama4/Dcn/Psen1/Ccn2/Sgpl1/Unc5b/Mdm2/Ggnbp2/Rock2/Itgb3/Hif1a/Fbln5/Tnfaip2/Edn1/Smad5/Rasa1/Erap1/Aggf1/Fgf10/Bmp4/Fgf9/Wnt5a/Mtdh/Tab1/Myh9/Rapgef3/Hdac7/Mylk/Adamt…
MF	5509	calcium ion binding	261	-2.20784	4.65381e-10	S100a4/Fkbp10/Capns1/Aif1l/Ltbp2/Braf/Prkcsh/Mmp8/Fbln1/Sulf2/Cdh23/Slc25a13/Actn1/Notch4/Lpl/Anxa9/Pls3/Sulf1/Plcg1/Sparc/Rcn3/Canx/Efemp1/Itsn2/Fbln5/Aspn/Nkd2/Anxa8/Tkt/Lcp1/Bmp1/Masp1/Runx1/Itsn1/Clec4n/Thbs2/Smoc2/Ehd3/Pitpnm1/Ltbp3/Capn1/Adam8/Fam20c/Dst/Ncl/Pam/Capn2/Slc25a25/Egfl7/Lrp2/Pamr1/Fbn1/Syt13/Jag1/Ehd4/Cd93/Svep1/Macf1/Hspg2/Cgref1/Pitpnm2/Atp2a2/Anxa3/Itpr1/Creld1/Itpr2/Iqgap1/…
BP	30595	leukocyte chemotaxis	103	-2.20699	2.32411e-06	Il16/Il17ra/Pgf/Ccl8/Csf1/Lbp/Cxcl16/Ccl6/Dpep1/Dnm1l/App/Pla2g7/Csf1r/Gbf1/Adam8/Pf4/Cxcl1/Gas6/Slit2/Cx3cl1/Ccl17/Slc8b1/Arhgef5/Ccl2/Itga9/Cmklr1/Itga1/Hsd3b7/Mtus1/Prkca/S100a8/Fcer1g/Ptk2b/Fcgr3/Tnfsf18
CC	34358	plasma lipoprotein particle	15	-2.1993	0.00025584	Apoe/Lpl/Pltp/Clu/App/Pla2g7/Apom/Msr1/Ldlr/Hdlbp/Saa3
CC	1990777	lipoprotein particle	15	-2.1993	0.00025584	Apoe/Lpl/Pltp/Clu/App/Pla2g7/Apom/Msr1/Ldlr/Hdlbp/Saa3
BP	30316	osteoclast differentiation	64	-2.19826	3.25783e-05	Tfe3/Tgfb1/Ccn4/Apc/Ctnnb1/Csf1/Lrrk1/Atp6ap1/Itgb3/Gpr137b/Gsk3b/Csf1r/Adam8/Fam20c/Traf6/Fbn1/Fbxw7/Tyrobp/Sfrp1/Trf/Nfatc1/Zbtb7a/Asxl2/Pik3r1/Junb/Fcer1g
BP	98542	defense response to other organism	428	-2.19617	3.76513e-14	Trim25/Ddx3x/Lgals9/Mov10/Axl/Tgfb1/Il17ra/Apoe/Pld3/Aqp1/Kif5b/Bcl2l1/Ccl8/Apobec3/Ifi35/Csf1/Cybb/Lbp/Slpi/Cd40/Myo1c/Cxcl16/Ccl6/Frk/Usp15/Pum2/Map3k14/Hsp90aa1/Traf3/Drosha/Gsdmd/Masp1/App/Adamts5/Parp9/Serping1/Clec4n/Akap8/Eif2ak2/C3/Csf1r/Slc15a3/Jak2/Gpam/Flnb/Adam8/Ifitm3/Irf7/Stat1/Cfh/Cd55/Optn/Lrsam1/Nmi/Zbp1/Samhd1/Adar/Adam15/Gbp2/Pf4/Ereg/Cxcl1/P2rx7/Oasl2/Wipi2/Zc3hav1/Zyx/Clec4d/…
BP	1944	vasculature development	484	-2.19034	4.49286e-15	Tbx4/Ccm2/Itga5/Krit1/Serpinf1/Mapk7/Epn2/Luzp1/Jup/Fkbp10/Brpf1/Rin2/Tgfb1/Apoe/Klf4/Bax/Aqp1/Pgf/Hmox1/Ephb3/Ctnnb1/Tgfbr1/Cav1/Rhoa/Emc10/Mrtfb/Vav2/Ubp1/Prox1/Fuz/Aldh1a2/Sash1/Cybb/Notch4/Rxra/Sulf1/Plcg1/Cd40/Stk4/Vezf1/Sparc/Lama4/Dcn/Psen1/Ccn2/Sgpl1/Unc5b/Mdm2/Ggnbp2/Rock2/Itgb3/Hif1a/Fbln5/Tnfaip2/Edn1/Smad5/Rasa1/Erap1/Aggf1/Fgf10/Slc4a7/Bmp4/Fgf9/Wnt5a/Mtdh/Tab1/Myh9/Rapgef3/Hdac7/Myl…
BP	6953	acute-phase response	12	-2.19019	0.000211656	Lbp/Serpina3n/Fn1/Hp/Saa3
BP	42330	taxis	280	-2.18946	2.53215e-10	Lgals9/Il16/Tsc2/Tgfb1/Il17ra/Dusp3/Pgf/Ephb3/Kif5b/Ccl8/Csf1/Lbp/Etv4/Cxcl16/Ccl6/Dpep1/Lama2/Itgb3/Foxg1/Edn1/Fgf10/Zswim8/Boc/Dnm1l/App/Smoc2/Pla2g7/Hbegf/Lox/Pdgfrb/Csf1r/Vegfb/Ablim1/Gbf1/Adam8/Pikfyve/Nrp2/Fn1/Eng/Lrp2/Maco1/Pf4/Cxcl1/Plxna4/Epha1/Plxna1/Plxnd1/Parva/Gas6/Slit2/Cx3cl1/Ccl17/Pdgfd/Tirap/Neo1/Slc8b1/Mycbp2/Arhgef5/Gpsm3/Ccl7/Ccl2/Egr2/Notch3/Sema7a/Nexn/Itga9/Tgfb2/Ncam1/Plek…
BP	2062	chondrocyte differentiation	68	-2.18433	3.25647e-05	Wnt9a/Sox9/Tgfb1/Glg1/Ccn4/Por/Sulf2/Ctnnb1/Tgfbr1/Nfib/Lnpk/Sulf1/Anxa6/Ccn2/Efemp1/Rflnb/Trip11/Bmp4/Fgf9/Runx1/Ltbp3/Ecm1/Hspg2/Snx19/Creb3l2/Trps1/Adamts12/Osr1/Zfp219/Prkca/Gdf6/Mia3/Fgf18/Bmpr2
BP	60326	cell chemotaxis	144	-2.17956	4.78388e-07	Il16/Il17ra/Pgf/Ccl8/Csf1/Lbp/Cxcl16/Ccl6/Dpep1/Dnm1l/App/Smoc2/Pla2g7/Hbegf/Lox/Csf1r/Gbf1/Adam8/Eng/Pf4/Cxcl1/Parva/Gas6/Slit2/Cx3cl1/Ccl17/Pdgfd/Slc8b1/Arhgef5/Ccl2/Itga9/Saa3/Cmklr1/Itga1/Hsd3b7/Mtus1/Prkca/S100a8/Fcer1g/Ptk2b/Fcgr3/Arrb2/Kdr/Tnfsf18
MF	43394	proteoglycan binding	23	-2.17236	0.00032066	Apoe/Col5a3/Lpl/Ctsb/App/Fn1/Cfh/Mfn2/Gpnmb/Slit2/Ctss/Agrn
MF	5178	integrin binding	85	-2.16118	2.4486e-05	Lamb1/Ccn4/Timp2/Ccn2/Itgb3/Fbln5/Lcp1/Myh9/Gsk3b/Itgb5/App/Adam8/Fn1/Fbn1/Ccn5/Adam15/Tln1/Gpnmb/Mfge8/Cx3cl1/Tgfbi/Isg15/Icam1/Sema7a/Prkca/Lamb2/Kdr
BP	1525	angiogenesis	333	-2.16011	2.55058e-11	Mapk7/Jup/Klf4/Aqp1/Pgf/Hmox1/Ephb3/Ctnnb1/Tgfbr1/Vav2/Sash1/Cybb/Notch4/Sulf1/Cd40/Sparc/Ccn2/Rock2/Itgb3/Fbln5/Erap1/Bmp4/Fgf9/Myh9/Rapgef3/Adamts1/Nfatc4/Thbs2/Smoc2/Epas1/C3/Rock1/Hbegf/Pdgfrb/Adam8/Jmjd8/Nrp2/Stat1/Fn1/Ncl/Cfh/Atp2b4/Glul/Eng/Egfl7/Adam15/Fbxw7/Ecm1/Col15a1/B4galt1/Hspg2/Pf4/Ereg/Plxnd1/Mfge8/Pik3c2a/Parva/Itgax/Stim1/Flna/Col4a1/Col4a2/Slit2/Tlr3/Mmp2/Cx3cl1/Cspg4/Grn/Tbxa2…
CC	9925	basal plasma membrane	121	-2.15629	7.95766e-07	Slc1a5/Ddr1/Aqp1/Slc1a3/Ctnnb1/Tgfbr1/Cav1/Slc3a2/Myo1c/Arrb1/Atp2b1/Akap5/Hsp90aa1/Nkd2/Slc4a7/Rapgef3/Plec/Dlg1/Abcc5/Slc29a1/Grk2/Slco3a1/Atp2b4/Lin7c/Spef1/B4galt1/Slc6a9/Eps15/Pdpn/Slc9a1/Epb41/Slc4a2/Slc6a6/Msn/Heph/Ldlr/Trf/Abcc4/Pkd1/Atp1a1/Atp7a/Pkd2/Slc51a/Palm/Ldlrap1/Best1/Nod1/Itga9/Slc39a5/Dag1/Slc7a5/Lrp1/Slc7a1/Dstyk/Cldn4/P2ry6/Orai1/Ezr/Slc51b/Slc8a1/Ide/Flot1/Arrb2/Ap2a1/Flot2/…
BP	2526	acute inflammatory response	41	-2.15486	0.000237237	Lbp/Serpina3n/C3/Adam8/Fn1/Nupr1/Hp/Icam1/Saa3/Fcer1g/Fcgr3
BP	48514	blood vessel morphogenesis	397	-2.15415	3.46782e-12	Mapk7/Jup/Fkbp10/Tgfb1/Apoe/Klf4/Aqp1/Pgf/Hmox1/Ephb3/Ctnnb1/Tgfbr1/Vav2/Prox1/Sash1/Cybb/Notch4/Sulf1/Cd40/Sparc/Ccn2/Sgpl1/Rock2/Itgb3/Fbln5/Rasa1/Erap1/Fgf10/Bmp4/Fgf9/Myh9/Rapgef3/Adamts1/Nfatc4/Thbs2/Smoc2/Epas1/C3/Rock1/Hbegf/Lox/Pdgfrb/Adam8/Jmjd8/Nrp2/Stat1/Fn1/Ncl/Cfh/Atp2b4/Glul/Eng/Egfl7/Lrp2/Jag1/Adam15/Fbxw7/Ecm1/Col15a1/B4galt1/Hspg2/Pf4/Ereg/Plxnd1/Mfge8/Pik3c2a/Parva/Itgax/Stim1/F…
MF	50839	cell adhesion molecule binding	145	-2.14827	6.60322e-07	Jup/Lamb1/Ccn4/Ctnnb1/Cdh23/Timp2/Psen1/Ccn2/Itgb3/Fbln5/Lcp1/Myh9/Gsk3b/Itgb5/App/Adam8/Fn1/Fbn1/Ccn5/Adam15/Ptprd/B4galt1/Tln1/Gpnmb/Mfge8/Msn/Cx3cl1/Itga11/Tgfbi/Isg15/Icam1/Cpe/Sirpa/Sema7a/Nexn/Cdh6/Itga1/Prkca/Ezr/Lamb2/Kdr/Bmpr2/Afdn
MF	30546	signaling receptor activator activity	150	-2.144	2.20901e-07	Wnt9a/Il16/Tgfb1/Il11/Pgf/Dgkq/Ccl8/Csf1/Tnfsfm13/Cxcl16/Ccl6/Ccn2/Efemp1/Fgf10/Bmp4/Fgf9/Bmp1/App/Hbegf/Fbn1/Jag1/Ccn5/Pf4/Ereg/Cxcl1/Gpnmb/Gas6/Slit2/Cx3cl1/Ccl17/Pdgfd/Grn/Ccl2/Sema7a/Prl3a1/Tgfb2/Saa3/Sema3d/Inhba/Flrt2/Erfe/Efna5/Gdf6/Sema3b/Tnfsf18/Tnfsf13
BP	50729	positive regulation of inflammatory response	77	-2.14132	3.40653e-05	Il16/Il17ra/Ccn4/Mmp8/Ifi35/Lpl/Lbp/Tnip1/App/C3/Adam8/Nmi/Zbp1/Nupr1/Tlr3/Ldlr/Grn/Cebpa/Ctss/Ptger4/Prkca/Pde5a/S100a8/Fcer1g/Fcgr3/Tnfsf18
MF	48018	receptor ligand activity	146	-2.14003	5.04833e-07	Wnt9a/Il16/Tgfb1/Il11/Pgf/Ccl8/Csf1/Tnfsfm13/Cxcl16/Ccl6/Ccn2/Efemp1/Fgf10/Bmp4/Fgf9/Bmp1/App/Hbegf/Fbn1/Jag1/Ccn5/Pf4/Ereg/Cxcl1/Gpnmb/Gas6/Slit2/Cx3cl1/Ccl17/Pdgfd/Grn/Ccl2/Sema7a/Prl3a1/Tgfb2/Saa3/Sema3d/Inhba/Flrt2/Erfe/Efna5/Gdf6/Sema3b/Tnfsf18/Tnfsf13
BP	19221	cytokine-mediated signaling pathway	180	-2.13503	2.35287e-07	Il16/Axl/Il17ra/Pias4/Ctr9/Ccl8/Csf1/Ccl6/Traf3/Edn1/Il6st/Parp9/Krt18/Csf1r/Jak2/Ifitm3/Irf7/Stat1/Ptprn/Nmi/Zc3h15/Traf6/Zbp1/Samhd1/Adar/Ecm1/Laptm5/Pf4/Ereg/Cxcl1/Adipor2/Fadd/Gas6/Slit2/Cx3cl1/Ccl17/Crlf2/Casp4/Cebpa/Ccl7/Ccl2/Cyld/Stat2/Appl1/Ythdf3/Rbm15/Crebrf/Foxo3/Mmp12/Trex1/Grem2/Ghr/Fcer1g/Ptk2b/Ifitm2/Tnfsf18/Il3ra
BP	1990266	neutrophil migration	51	-2.13334	0.000199533	Ccl8/Lbp/Ccl6/Dpep1/Edn1/Dnm1l/Gbf1/Adam8/Pikfyve/Pf4/Cxcl1/Slit2/Cx3cl1/Ccl17/Tirap/Ccl7/Ccl2/Cd99l2/Itga9/Ptger4/Itga1/Prkca/S100a8/Fcer1g/Fcgr3
CC	45178	basal part of cell	132	-2.1292	7.58662e-07	Slc1a5/Ddr1/Homer3/Aqp1/Slc1a3/Ctnnb1/Tgfbr1/Cav1/Slc3a2/Myo1c/Arrb1/Atp2b1/Akap5/Hsp90aa1/Edn1/Nkd2/Slc4a7/Rapgef3/Plec/Dlg1/Abcc5/Slc29a1/Grk2/Slco3a1/Atp2b4/Lin7c/Spef1/B4galt1/Slc6a9/Eps15/Pdpn/Slc9a1/Epb41/Slc4a2/Slc6a6/Msn/Heph/Ldlr/Trf/Abcc4/Pkd1/Phldb2/Atp1a1/Atp7a/Pkd2/Slc51a/Palm/Ldlrap1/Best1/Nod1/Itga9/Slc39a5/Dag1/Slc7a5/Lrp1/Slc7a1/Dstyk/Itga1/Cldn4/Phldb1/P2ry6/Orai1/Ezr/Slc51b/Slc…
BP	71622	regulation of granulocyte chemotaxis	24	-2.11969	0.000780617	Csf1/Lbp/Dnm1l/Csf1r/Slit2/Cx3cl1/Ccl2/Cmklr1/Tnfsf18
BP	97529	myeloid leukocyte migration	102	-2.11783	2.35092e-05	Il17ra/Pgf/Ccl8/Csf1/Lbp/Ccl6/Dpep1/Dnm1l/App/Pla2g7/Csf1r/Gbf1/Adam8/Pf4/Cxcl1/Slit2/Cx3cl1/Ccl17/Pdgfd/Arhgef5/Ccl2/Sirpa/Itga9/Ptger4/Cmklr1/Itga1/Mtus1/Prkca/S100a8/Fcer1g/Ptk2b/Fcgr3/Tnfsf18
BP	30335	positive regulation of cell migration	360	-2.11713	4.02022e-11	Itga5/Sox9/Lgals9/Rhoc/Tsc2/Tgfb1/Lamb1/Gab2/Aqp1/Pgf/Ccn4/Hmox1/Igf1r/Insr/Apc/Fbln1/Tgfbr1/Cav1/Emc10/Prox1/Csf1/Sash1/Lbp/Plcg1/Cd40/Myo1c/Crk/Rab5a/Stk4/Smurf2/Sparc/Cxcl16/Aoc3/Ccar1/Vsir/Mdm2/Rock2/Itgb3/Spag9/Hif1a/Gcnt2/Nedd9/Edn1/Cxcl14/Fgf10/Il6st/Bmp4/Capn7/Fgf9/Wnt5a/Rapgef3/Dnm1l/Mylk/App/Adamts1/Smoc2/Pla2g7/Cyp1b1/Washc1/Hbegf/Pdgfrb/Csf1r/Pcsk5/Jak2/Vegfb/Fermt3/Adam8/Cpeb1/Nrp1/P…
BP	1945	lymph vessel development	20	-2.1168	0.000849841	Prox1/Tmem204/Ptpn14/Svep1/Pdpn/Pkd1/Nfatc1/Kdr/Bmpr2
BP	6954	inflammatory response	336	-2.11671	1.21447e-10	Ddx3x/Lgals9/Il16/Axl/Tgfb1/Il17ra/Apoe/Pld3/Ccn4/Hmox1/Mmp8/Ccl8/Bcr/Ifi35/Csf1/Cybb/Lpl/Lbp/Cd40/Ada/Cd68/Ccl6/Dpep1/Tnip1/Serpina3n/Nr1d2/Drosha/Gsdmd/App/Pla2g7/C3/Csf1r/Jak2/Adam8/Fn1/Cfh/Nmi/Zbp1/Ecm1/B4galt1/Pf4/Cxcl1/Aldh2/P2rx7/Usp18/Olr1/Nupr1/Slit2/Slc7a2/Tlr3/Adcy7/Hp/Cx3cl1/Ccl17/Nlrx1/Ldlr/Pstpip1/Cspg4/Mgll/Crlf2/Casp4/Grn/Tbxa2r/Cebpa/Ccl2/Cyld/Icam1/Sirpa/Sema7a/Ctss/Pik3cd/Ptger…
BP	30593	neutrophil chemotaxis	41	-2.10646	0.000485389	Ccl8/Lbp/Ccl6/Dpep1/Edn1/Dnm1l/Gbf1/Pikfyve/Pf4/Cxcl1/Slit2/Cx3cl1/Ccl17/Tirap/Ccl7/Ccl2/Itga9/Itga1/Prkca/S100a8/Fcer1g/Fcgr3
BP	43410	positive regulation of MAPK cascade	274	-2.10433	4.70662e-09	Cav2/Tgfb1/Apoe/Map3k20/Psap/Il11/Igf1r/Insr/Mmp8/Ctnnb1/Ccl8/Bnip2/Sash1/Taok1/Timp2/Cd40/Ccl6/Atp6ap1/Psen1/Ccn2/Rock2/Itgb3/Ern1/Traf3/Gcnt2/Gadd45g/Fgf10/Bmp4/Peli2/Fgf9/Stk3/Tab1/App/Eif2ak2/C3/Rock1/Pdgfrb/Csf1r/Plce1/Adam8/Rb1cc1/Gpr39/Abl2/Traf6/Fbxw7/Laptm5/P2rx7/Gpnmb/Ltbr/Iqgap1/Nox4/Denn2b/Gas6/Tlr3/Cx3cl1/Ccl17/Pdgfd/Trf/Cspg4/Arhgef5/Eda2r/Tmem106a/Ccl2/Icam1/Sema7a/Tgfb2/Lrp1/Dstyk…
CC	43235	receptor complex	155	-2.10219	1.60208e-06	Gria3/Axl/Ddr1/Mcoln1/Igf1r/Insr/Ephb3/Tgfbr1/Rxra/Nbr1/Cd40/Stxbp5/Itgb3/Traf3/Il6st/Dlg1/Itgb5/App/Pdgfrb/Csf1r/Sacm1l/Eng/Olfm1/Lrp2/Traf6/Pex5l/Chrnb2/Gabrb1/Plxna4/Adcyap1r1/Epha1/Plxna1/Plxnd1/Olr1/Itpr2/Itgax/Ldlr/Itga11/Trf/Crlf2/Notch3/Itga9/Lrp1/Itga1/Gprc5a/Ghr/Ptk2b/B2m/Kdr/Bmpr2/Il3ra
BP	48771	tissue remodeling	111	-2.10217	1.10934e-05	Tcirg1/Axl/Bax/Tmbim1/P3h4/Ctnnb1/Cav1/Bcr/Lrrk1/Rab3d/Atp6ap1/Mdm2/Rock2/Itgb3/Gpr137b/Fgf10/Vdr/Gsk3b/Epas1/Rock1/Csf1r/Lipa/Ltbp3/Capn1/Adam8/Ddr2/Itgav/Traf6/Jag1/Notch2/B4galt1/P2rx7/Gpnmb/Lrp6/Nox4/Tpp1/Flna/Angpt2/Sfrp1/Mmp2/Csk/Trf/Cspg4/Idua/Atp7a/Plekhm1/Pml/Enpp1/Ctss/Rbpj/Tgfb2/Ptger4/Suco/F2r/Prkca/Bak1/Ptk2b/Tnfrsf11b/Bmpr2/Rab7
BP	1901342	regulation of vasculature development	181	-2.10199	7.7756e-07	Mapk7/Jup/Klf4/Aqp1/Pgf/Hmox1/Ctnnb1/Sash1/Cybb/Notch4/Sulf1/Cd40/Sparc/Rock2/Itgb3/Fbln5/Erap1/Rapgef3/Adamts1/Thbs2/Smoc2/C3/Rock1/Jmjd8/Stat1/Atp2b4/Glul/Eng/Ecm1/Pf4/Plxnd1/Itgax/Stim1/Col4a2/Tlr3/Cx3cl1/Grn/Tbxa2r/Ccl2/Pml/Lrg1/Tgfb2/Pik3cd/Ptger4/Amot/Zc3h12a/Prkca/Ptk2b/Kdr/Ism1
BP	40017	positive regulation of locomotion	372	-2.10121	7.63281e-11	Itga5/Lgals9/Il16/Tsc2/Tgfb1/Lamb1/Cavin1/Aqp1/Pgf/Ccn4/Hmox1/Igf1r/Insr/Apc/Tgfbr1/Prox1/Csf1/Sash1/Lbp/Cd40/Myo1c/Rab5a/Sparc/Cxcl16/Mdm2/Rock2/Itgb3/Spag9/Gcnt2/Nedd9/Edn1/Cxcl14/Fgf10/Il6st/Bmp4/Fgf9/Rapgef3/Dnm1l/App/Adamts1/Smoc2/Pla2g7/Hbegf/Pdgfrb/Csf1r/Pcsk5/Jak2/Vegfb/Adam8/Cpeb1/Ptp4a1/Fn1/Hdac4/Hspa5/Itgav/Fubp1/Arhgef2/Plaa/Pdpn/Anxa3/Gpnmb/Tcaf2/Epha1/Furin/Iqgap1/Nox4/Pik3c2a/Itgax…
BP	6956	complement activation	18	-2.1001	0.000827169	Masp1/Serping1/C3/Cfh/C1qa/C1s1/Mfap4/C1ra/C4b/Cfb
BP	50817	coagulation	77	-2.09878	6.47977e-05	Axl/Apoe/Psen1/Anxa8/Serping1/Enpp4/C3/Papss2/Fn1/Serpine2/Cfh/Slc7a11/Pear1/Pf4/Gas6/Cx3cl1/Tbxa2r/Hps4/Gp1bb/Prkca/Prkg1/Fcer1g
MF	5044	scavenger receptor activity	16	-2.09326	0.00113323	Cxcl16/Msr1/Lgals3bp/Ssc5d/Enpp1
BP	45765	regulation of angiogenesis	179	-2.09205	1.40978e-06	Mapk7/Jup/Klf4/Aqp1/Pgf/Hmox1/Ctnnb1/Sash1/Cybb/Notch4/Sulf1/Cd40/Sparc/Rock2/Itgb3/Fbln5/Erap1/Rapgef3/Adamts1/Thbs2/Smoc2/C3/Rock1/Jmjd8/Stat1/Atp2b4/Glul/Eng/Ecm1/Pf4/Plxnd1/Itgax/Stim1/Col4a2/Tlr3/Cx3cl1/Grn/Tbxa2r/Ccl2/Pml/Lrg1/Tgfb2/Pik3cd/Amot/Zc3h12a/Prkca/Ptk2b/Kdr/Ism1
CC	32994	protein-lipid complex	18	-2.09179	0.000892794	Apoe/Lpl/Pltp/Clu/App/Pla2g7/Apom/Msr1/Ldlr/Hdlbp/Saa3
BP	16322	neuron remodeling	10	-2.08743	0.000682384	Ntn4/App/C3/Gnaq/Abl2/Cspg4/C1qa
BP	43087	regulation of GTPase activity	193	-2.08725	4.93693e-07	Cav2/Sipa1l2/Tsc2/Coro1c/Myo9b/Ephb3/Ccl8/Vav2/Bcr/Evi5/Cd40/Crk/Arrb1/Ccl6/Tbc1d15/Eif5/Gpr137b/Nedd9/Rasa1/Wnt5a/Asap1/Rapgef3/Bcl6/Gsk3b/Sod1/Arap3/Fgd1/Als2/Map4k4/Srgap2/Rabgap1l/Tsc1/Gapvd1/Ralgapb/Tbck/Pip5k1a/Arhgef19/Eif2b4/Plxna4/Epha1/Plxna1/Plxnd1/Iqgap1/Arhgef7/Cx3cl1/Ccl17/Rdx/Rasgrp2/Arhgef5/Mtss2/Iqsec1/Tbc1d10a/Ccpg1/Ccl7/Ccl2/Rabgap1/Rab3gap1/Sh3bp4/Plxnb2/Icam1/Sgsm2/Grtp1/Tbc1…
BP	2000147	positive regulation of cell motility	367	-2.08257	2.53215e-10	Itga5/Lgals9/Tsc2/Tgfb1/Lamb1/Cavin1/Aqp1/Pgf/Ccn4/Hmox1/Igf1r/Insr/Apc/Tgfbr1/Prox1/Csf1/Sash1/Lbp/Cd40/Myo1c/Rab5a/Sparc/Cxcl16/Mdm2/Rock2/Itgb3/Spag9/Gcnt2/Nedd9/Edn1/Cxcl14/Fgf10/Il6st/Bmp4/Fgf9/Rapgef3/Dnm1l/App/Adamts1/Smoc2/Pla2g7/Hbegf/Pdgfrb/Csf1r/Pcsk5/Jak2/Vegfb/Adam8/Cpeb1/Ptp4a1/Fn1/Hdac4/Hspa5/Itgav/Fubp1/Arhgef2/Plaa/Pdpn/Anxa3/Gpnmb/Tcaf2/Epha1/Furin/Iqgap1/Nox4/Pik3c2a/Itgax/Fadd…
CC	45177	apical part of cell	200	-2.07948	6.60322e-07	Hip1r/Tcirg1/Slc9a3r2/Clcn5/Arhgef18/Aqp1/Atp6v1b2/Cyba/Ctnnb1/Tgfbr1/Cav1/Slc3a2/Psen2/Cdh23/Atp6v0d1/Anxa6/Dpep1/Psen1/Itgb3/Mpp5/Hsp90aa1/Slc4a7/Ctsb/Osmr/Mtdh/Atp6v1c1/Rapgef3/Plec/Abcc5/App/Pdgfrb/Grk2/Slc6a20b/Ifitm3/Podxl/Slco3a1/Pard3/Fn1/Cd55/Ddr2/Itga8/Lrp2/Pdia3/Jag1/Spef1/Pld1/Slc7a11/Vcam1/Mpdz/Slc6a9/Pdpn/Vamp3/Slc4a2/Shroom3/Slc6a6/Nox4/Myo7a/Atp6ap2/Msn/Rdx/Ldlr/Trf/Abcc4/Atp1a1/M…
MF	4713	protein tyrosine kinase activity	64	-2.07279	0.000225503	Axl/Baz1b/Ddr1/Igf1r/Insr/Ephb3/Fgfrl1/Hipk1/Frk/Efemp1/Prkcd/Dyrk1a/Eif2ak2/Pdgfrb/Csf1r/Jak2/Nrp1/Nrp2/Stk16/Abl2/Ddr2/Abl1/Hipk3/Tyro3/Tesk1/Jak1/Flt1/Epha1/Fgfr2/Tyk2/Csk/Clk3/Map2k4/Map2k2/Dstyk/Lyn/Map2k5/Ptk2b/Kdr/Peak1
BP	1903555	regulation of tumor necrosis factor superfamily cytokine production	97	-2.07072	1.95253e-05	Lgals9/Axl/Mmp8/Cybb/Lpl/Lbp/Psen1/Clu/Zbtb20/App/Nfatc4/Akap8/Jak2/Adam8/Ncl/Pf4/Gpnmb/Tyrobp/Trim30a/Fadd/Gas6/Tlr3/Cx3cl1/Ccl2/Sirpa/Ptger4/Ddx58/Dicer1/Pik3r1/Nfkbil1/Zc3h12a/Trex1/Fcer1g/Fcgr3/Arrb2
CC	5903	brush border	58	-2.06968	0.000388805	Gna12/Myo18a/Ddr1/Aqp1/Actn1/Myo1c/Myh11/Hsp90aa1/Myh9/Slc38a2/Rapgef3/Plec/Dnm1l/Lima1/Slc6a20b/Flnb/Lrp2/Slc7a11/B4galt1/Flna/Treh/Pik3cb/Myo6/Atp7a/Dcxr/Atp8b1/Itpr3/Ezr/Slc27a4
MF	30545	receptor regulator activity	163	-2.06868	4.1019e-06	Wnt9a/Il16/Tgfb1/Il11/Pgf/Dgkq/Ccl8/Csf1/Tnfsfm13/Cxcl16/Ccl6/Ccn2/Efemp1/Fgf10/Bmp4/Gdf10/Fgf9/Bmp1/Ly6e/App/Hbegf/Gpha2/Fbn1/Jag1/Ccn5/Pf4/Ereg/Cxcl1/Gpnmb/Dkk3/Gas6/Slit2/Cx3cl1/Ccl17/Pdgfd/Crlf2/Grn/Ccl2/Sema7a/Prl3a1/Tgfb2/Saa3/Sema3d/Inhba/Agrn/Pcsk9/Flrt2/Erfe/Efna5/Gdf6/Sema3b/Tnfsf18/Tnfsf13
BP	7596	blood coagulation	75	-2.0671	0.000110962	Axl/Apoe/Anxa8/Serping1/Enpp4/C3/Papss2/Fn1/Serpine2/Cfh/Slc7a11/Pear1/Pf4/Gas6/Cx3cl1/Tbxa2r/Hps4/Gp1bb/Prkca/Prkg1/Fcer1g
BP	51272	positive regulation of cellular component movement	378	-2.0658	2.61137e-10	Itga5/Sox9/Lgals9/Rhoc/Tsc2/Tgfb1/Lamb1/Cavin1/Gab2/Aqp1/Pgf/Ccn4/Hmox1/Igf1r/Insr/Apc/Fbln1/Tgfbr1/Cav1/Emc10/Prox1/Csf1/Map2/Sash1/Lbp/Plcg1/Cd40/Myo1c/Crk/Rab5a/Stk4/Smurf2/Sparc/Cxcl16/Aoc3/Ccar1/Vsir/Mdm2/Rock2/Itgb3/Spag9/Hif1a/Gcnt2/Nedd9/Edn1/Cxcl14/Fgf10/Il6st/Bmp4/Capn7/Fgf9/Wnt5a/Rapgef3/Bcl6/Dnm1l/Mylk/App/Adamts1/Smoc2/Pla2g7/Cyp1b1/Washc1/Hbegf/Pdgfrb/Csf1r/Pcsk5/Jak2/Vegfb/Fermt3/A…
BP	50921	positive regulation of chemotaxis	81	-2.06331	9.9616e-05	Il16/Tgfb1/Pgf/Csf1/Lbp/Edn1/Cxcl14/Fgf10/Wnt5a/Dnm1l/App/Smoc2/Pla2g7/Pdgfrb/Csf1r/Vegfb/Nrp1/Ppm1f/Fn1/Vegfd/Gas6/Slit2/Cx3cl1/Cdh13/Pdgfd/Tirap/Gpsm3/Ccl2/Fgf2/Cmklr1/Wnk1/Prkca/Fgf18/Ptk2b/Kdr/Ano6/Tnfsf18/Bmpr2
BP	2252	immune effector process	371	-2.06255	4.67194e-10	Trim25/Lgals9/Supt6/Mov10/Tgfb1/Hmox1/Bcl2l1/Apobec3/Bcr/Ifi35/Hspa8/Lbp/Cd40/Ada/Tnfsfm13/Psen1/Usp15/Pum2/Map3k14/Hsp90aa1/Traf3/Gadd45g/Lcp1/Clu/Dlg1/Masp1/App/Parp9/Serping1/Parp3/Eif2ak2/C3/Gpam/Gbf1/Ifitm3/Irf7/Stat1/Cfh/Cd55/Tsc1/Nmi/Traf6/Jag1/Zbp1/Samhd1/Adar/Laptm5/Kmt2e/Cxcl1/P2rx7/Oasl2/Zc3hav1/Clec4d/Atg7/Tyrobp/Itgax/Trim30a/Fadd/Lamp1/Irf2/Tlr3/Ap1g1/Nlrx1/Rora/Rtp4/Zbtb1/Crlf2/Atp…
BP	42060	wound healing	197	-2.06206	8.44487e-07	Fkbp10/Axl/Tgfb1/Apoe/Ddr1/Aqp1/Ccn4/Hmox1/Lnpk/Itgb3/Fgf10/Anxa8/Myh9/Plec/Cdkn1a/Serping1/Smoc2/Enpp4/C3/Hbegf/Lox/Papss2/Vegfb/Dst/Fn1/Serpine2/Cfh/Eng/Slc7a11/Pear1/B4galt1/Pdpn/Macf1/Arhgef19/Pf4/Flna/Gas6/Cx3cl1/Tbxa2r/Dcbld2/Ccl2/Tgfb2/Ppl/Ptger4/Hps4/Cldn4/Myof/Tsku/Mmp12/Gp1bb/Prkca/Prkg1/Mia3/Arhgap35/Fcer1g/Kdr/Ano6/Clasp1/Clec7a
BP	71706	tumor necrosis factor superfamily cytokine production	102	-2.06077	5.71933e-05	Lgals9/Axl/Mmp8/Cybb/Lpl/Lbp/Psen1/Clu/Zbtb20/App/Nfatc4/Akap8/Jak2/Adam8/Ncl/Pf4/Gpnmb/Tyrobp/Trim30a/Fadd/Gas6/Tlr3/Cx3cl1/Tmem106a/Ccl2/Sirpa/Ptger4/Ddx58/Dicer1/Pik3r1/Nfkbil1/Zc3h12a/Trex1/Fcer1g/Fcgr3/Arrb2
MF	19199	transmembrane receptor protein kinase activity	35	-2.05991	0.000980417	Axl/Ddr1/Igf1r/Insr/Ephb3/Tgfbr1/Fgfrl1/Efemp1/Pdgfrb/Csf1r/Nrp2/Eng/Epha1/Kdr/Bmpr2
CC	31594	neuromuscular junction	50	-2.0587	0.000464853	Dnajc5/Psen2/Pls3/Stxbp5/Lama4/Lama2/Psen1/Syngr1/Myh9/Dlg1/App/Des/Serpine2/Hdac4/Lamc1/P2rx7/Stx1b/Unc13a/Syngr2/Lamb2/Dlgap4
BP	2573	myeloid leukocyte differentiation	118	-2.05854	1.42172e-05	Tfe3/Tgfb1/Ccn4/Apc/Ctnnb1/Csf1/Lrrk1/Atp6ap1/Psen1/Itgb3/Bmp4/Gsk3b/App/Csf1r/Fasn/Adam8/Fam20c/Traf6/Fbn1/Zbtb46/Fbxw7/Pf4/Ltbr/Tyrobp/Fadd/Sfrp1/Trib1/Trf/Nfatc1/Cebpa/Zbtb7a/Asxl2/L3mbtl3/Cdk6/Pik3r1/Zfpm1/Prkca/Junb/Fcer1g/Il3ra
BP	60840	artery development	68	-2.05728	0.0002092	Luzp1/Fkbp10/Apoe/Ctnnb1/Tgfbr1/Prox1/Fuz/Notch4/Bmp4/Tab1/Mylk/Lox/Pdgfrb/Nrp1/Eng/Lrp2/Jag1/Snx17/Plxnd1/Gm45837/Smarca4/Ldlr/Arid2/Smad6/Notch3/Tgfb2/Ptger4/Lrp1/Ndst1/Bmpr2/Sox4/Pde2a
BP	90630	activation of GTPase activity	61	-2.05681	0.000336799	Sipa1l2/Coro1c/Bcr/Evi5/Crk/Tbc1d15/Eif5/Nedd9/Rasa1/Wnt5a/Rabgap1l/Tsc1/Ralgapb/Tbck/Pip5k1a/Arhgef19/Epha1/Arhgef5/Mtss2/Tbc1d10a/Rabgap1/Sgsm2/Grtp1/Tbc1d17/Usp6nl/Arhgap29/Rapgef1/Sgsm1/Sgsm3/Sipa1l1/Arhgap42/Tbc1d22a/Slc27a4/Bcas3/Ptk2b/Rhog
CC	98862	cluster of actin-based cell projections	79	-2.05622	0.000146398	Gna12/Myo18a/Rhoc/Slc9a3r2/Ddr1/Aqp1/Cdh23/Actn1/Pls3/Myo1c/Myh11/Hsp90aa1/Slc4a7/Myh9/Slc38a2/Rapgef3/Plec/Dnm1l/Lima1/Slc6a20b/Flnb/Lrp2/Slc7a11/B4galt1/Myo7a/Flna/Rdx/Treh/Pik3cb/Myo6/Atp7a/Whrn/Dcxr/Atp8b1/Itpr3/Ezr/Slc27a4
CC	5765	lysosomal membrane	100	-2.05606	5.12269e-05	Clcn4/Uba1/Pld3/Mcoln1/Ctns/Tmbim1/Ctsd/Psen2/Atp6v0d1/Hspa8/Lamp2/Ctsa/Anxa6/Cd68/Psen1/Slc29a3/Spag9/Gpr137b/Slc15a3/Tmem63a/Abca2/Vps39/Gba/Laptm5/Pqlc2/Slc35f6/Slc15a4/Arl8b/Cln3/Myo7a/Atp6ap2/Lamp1/Tpcn1/Grn/Sppl2b/Fnip1/Atp13a2/Hgsnat/Vps41/Hps4/Mios/Wdr81/Tecpr1/Rab7/H2-DMb1/Slc48a1
CC	98852	lytic vacuole membrane	100	-2.05606	5.12269e-05	Clcn4/Uba1/Pld3/Mcoln1/Ctns/Tmbim1/Ctsd/Psen2/Atp6v0d1/Hspa8/Lamp2/Ctsa/Anxa6/Cd68/Psen1/Slc29a3/Spag9/Gpr137b/Slc15a3/Tmem63a/Abca2/Vps39/Gba/Laptm5/Pqlc2/Slc35f6/Slc15a4/Arl8b/Cln3/Myo7a/Atp6ap2/Lamp1/Tpcn1/Grn/Sppl2b/Fnip1/Atp13a2/Hgsnat/Vps41/Hps4/Mios/Wdr81/Tecpr1/Rab7/H2-DMb1/Slc48a1
BP	31349	positive regulation of defense response	132	-2.05343	5.4001e-06	Lgals9/Il16/Il17ra/Ccn4/Mmp8/Ifi35/Lpl/Lbp/Tnip1/Hsp90aa1/App/Parp9/C3/Jak2/Adam8/Irf7/Optn/Lrsam1/Nmi/Zbp1/Clock/Ereg/Cxcl1/Tyrobp/Gm45837/Nupr1/Fadd/Lamp1/Tlr3/Ap1g1/Mmp2/Tirap/Ldlr/Polr3b/Grn/Gpsm3/Cebpa/Matr3/Nod1/Ctss/Ptger4/Mmp12/Prkca/Pde5a/S100a8/Fcer1g/Fcgr3/Tnfsf18/Pde2a
BP	9615	response to virus	167	-2.05205	2.09311e-06	Trim25/Ddx3x/Lgals9/Mov10/Bcl2l1/Apobec3/Cd40/Usp15/Pum2/Map3k14/Hsp90aa1/Traf3/Parp9/Eif2ak2/Gpam/Gbf1/Ifitm3/Irf7/Stat1/Nmi/Zbp1/Samhd1/Adar/Ago3/Oasl2/Zc3hav1/Atg7/Uri1/Itgax/Trim30a/Fadd/Irf2/Tlr3/Nlrx1/Rtp4/Tkfc/Polr3b/Ifit1/Isg15/Pml/Nploc4/Stat2/Ddx58/Dicer1/Zc3h12a/Trim56/Rnf216/Bst2/Mmp12/Trex1/Mapk11/Bcl2/Rrp1b/Ifitm2/Ppm1b/Exosc5/Ifit3b/Trim12a/Aup1/Ifit3/Ifi27l2a
BP	42552	myelination	86	-2.052	0.000106847	Tgfb1/Nab1/Eif2b5/Psap/Ctnnb1/Rxra/Lpin1/Galc/Mpp5/Tppp/Clu/Dlg1/Tcf7l2/Hexa/Pikfyve/Tsc1/Abca2/Tspan2/Mpdz/Ski/Eif2b4/Itgax/Zpr1/Trf/Myo5a/Tmem98/Egr2/Dag1/Dicer1/Mbp/Zfp24
CC	16323	basolateral plasma membrane	106	-2.05173	3.29031e-05	Ddr1/Aqp1/Slc1a3/Ctnnb1/Tgfbr1/Cav1/Slc3a2/Arrb1/Atp2b1/Akap5/Hsp90aa1/Nkd2/Slc4a7/Dlg1/Abcc5/Grk2/Atp2b4/Lin7c/Spef1/B4galt1/Slc6a9/Pdpn/Slc9a1/Epb41/Slc4a2/Slc6a6/Msn/Heph/Ldlr/Abcc4/Pkd1/Atp1a1/Atp7a/Slc51a/Palm/Best1/Nod1/Slc39a5/Dag1/Slc7a5/Lrp1/Slc7a1/Dstyk/P2ry6/Orai1/Ezr/Slc51b/Slc8a1/Ide/Flot1/Arrb2/Ap2a1/Flot2
BP	45766	positive regulation of angiogenesis	109	-2.05109	1.66885e-05	Itga5/Jup/Klf4/Aqp1/Pgf/Hmox1/Emc10/Sash1/Cybb/Notch4/Plcg1/Cd40/Itgb3/Hif1a/Erap1/Aggf1/Wnt5a/Mtdh/Rapgef3/Runx1/Smoc2/Cyp1b1/C3/Vegfb/Jmjd8/Nrp1/Eng/Abl1/Nras/Ecm1/Jak1/Add1/Anxa3/Flt1/Epha1/Itgax/Stim1/Vegfd/Angpt2/Tlr3/Gab1/Cx3cl1/Ctsh/Grn/Tbxa2r/Ago2/Hspb6/Lrg1/Fgf2/Serpine1/Vash2/Pik3cd/Prkd2/Zc3h12a/Igf2/Lgals3/Prkca/Fgf18/Ptk2b/Kdr
BP	1904018	positive regulation of vasculature development	109	-2.05109	1.66885e-05	Itga5/Jup/Klf4/Aqp1/Pgf/Hmox1/Emc10/Sash1/Cybb/Notch4/Plcg1/Cd40/Itgb3/Hif1a/Erap1/Aggf1/Wnt5a/Mtdh/Rapgef3/Runx1/Smoc2/Cyp1b1/C3/Vegfb/Jmjd8/Nrp1/Eng/Abl1/Nras/Ecm1/Jak1/Add1/Anxa3/Flt1/Epha1/Itgax/Stim1/Vegfd/Angpt2/Tlr3/Gab1/Cx3cl1/Ctsh/Grn/Tbxa2r/Ago2/Hspb6/Lrg1/Fgf2/Serpine1/Vash2/Pik3cd/Prkd2/Zc3h12a/Igf2/Lgals3/Prkca/Fgf18/Ptk2b/Kdr
BP	35455	response to interferon-alpha	13	-2.04957	0.00136659	Axl/Ro60/Eif2ak2/Ifitm3/Adar/Gas6/Ifit1/Bst2/Ifitm2/Ifit3
BP	10758	regulation of macrophage chemotaxis	16	-2.04919	0.00204258	Csf1/Csf1r/Cx3cl1/Ccl2/Cmklr1/Mtus1/Ptk2b/Tnfsf18
BP	32680	regulation of tumor necrosis factor production	96	-2.04891	0.000110179	Lgals9/Axl/Mmp8/Cybb/Lpl/Lbp/Psen1/Clu/Zbtb20/App/Nfatc4/Akap8/Jak2/Ncl/Pf4/Gpnmb/Tyrobp/Trim30a/Fadd/Gas6/Tlr3/Cx3cl1/Ccl2/Sirpa/Ptger4/Ddx58/Dicer1/Pik3r1/Nfkbil1/Zc3h12a/Trex1/Fcer1g/Fcgr3/Arrb2
MF	45499	chemorepellent activity	12	-2.04846	0.00265359	Slit2/Sema7a/Sema3d/Flrt2/Efna5/Sema3b
BP	2690	positive regulation of leukocyte chemotaxis	47	-2.04725	0.000437599	Pgf/Csf1/Lbp/Edn1/Cxcl14/Dnm1l/App/Pla2g7/Csf1r/Vegfb/Vegfd/Gas6/Cx3cl1/Tirap/Gpsm3/Ccl2/Cmklr1/Ptk2b/Ano6/Tnfsf18
BP	7599	hemostasis	77	-2.04689	0.000140654	Axl/Apoe/Anxa8/Serping1/Enpp4/C3/Papss2/Fn1/Serpine2/Cfh/Slc7a11/Pear1/Pf4/Gas6/Cx3cl1/Tbxa2r/Hps4/Gp1bb/Prkca/Prkg1/Fcer1g
BP	33209	tumor necrosis factor-mediated signaling pathway	45	-2.04654	0.000885081	Traf3/Krt18/Stat1/Traf6/Laptm5/Gas6/Casp4/Cyld/Foxo3/Ptk2b/Tnfsf18
BP	50900	leukocyte migration	163	-2.04299	7.7526e-06	Lgals9/Il16/Tgfb1/Il17ra/Pgf/Ccl8/Bcr/Csf1/Lbp/Ada/Cxcl16/Ccl6/Dpep1/Itgb3/Dnm1l/App/Pla2g7/Rock1/Csf1r/Capn1/Gbf1/Adam8/Podxl/Ecm1/B4galt1/Pf4/Cxcl1/Fadd/Msn/Gas6/Slit2/Cx3cl1/Ccl17/Pdgfd/Slc8b1/Arhgef5/Ccl2/Icam1/Sirpa/Itga9/Ptger4/Spns2/Cmklr1/Itga1/Hsd3b7/Mtus1/Prkca/Mia3/S100a8/Fcer1g/Ptk2b/Fcgr3/Ano6/Tnfsf18
BP	1952	regulation of cell-matrix adhesion	87	-2.04298	8.73605e-05	Jup/Dusp3/Ddr1/Coro1c/Csf1/Itgb3/Rasa1/Vcl/Bcl6/Gsk3b/Rock1/Pcsk5/Nrp1/Map4k4/Ppm1f/Tsc1/Jag1/Ptpra/Adam15/Macf1/Epha1/Iqgap1/Dlc1/Cdh13/Pik3cb/Phldb2/Limch1/Dag1/Lrp1/Cdk6/Col16a1/Pik3r1/Efna5/Mmp12/Bcl2/Bcas3/Ptk2b/Kdr/Clasp1/Peak1
BP	30501	positive regulation of bone mineralization	22	-2.04273	0.00400566	Bmp4/Fam20c/P2rx7/Isg15/Asxl2/Osr1/Slc8a1/Mia3/Ano6/Bmpr2
MF	15020	glucuronosyltransferase activity	18	-2.04169	0.00161564	Large1/Chpf/Csgalnact1/Ugt1a6a/Ugt1a8/Ugt1a5/Ugt1a1/Ugt1a7c/Ugt1a6b/Ugt1a10/Ugt1a2/Ugt1a9
MF	43236	laminin binding	19	-2.03793	0.00287241	Ntn4/Ncl/Ecm1/Slit2/Ssc5d/Ctss/Itga9
BP	2683	negative regulation of immune system process	202	-2.03715	2.32411e-06	Lgals9/Axl/Tgfb1/Hmox1/Ctnnb1/Bcr/Ada/Cd68/Dlg5/Bmp4/Dlg1/Serping1/Parp3/Tmem176a/Gpam/Nmi/Marchf7/Fbn1/Zbtb46/Adar/Fbxw7/Laptm5/Tmem176b/Gpnmb/Tyrobp/Fadd/Fam3a/Sfrp1/Slit2/Cx3cl1/Nlrx1/Ldlr/Trib1/Grn/Cyld/Tap1/Tapbpl/Tgfb2/Nploc4/Ptger4/Cdk6/Dgkz/Appl1/Pik3r1/Zc3h12a/Ythdf3/Zfpm1/Mmp12/Trex1/Ezr/Pde5a/Mia3/Pkn1/Fcer1g/Arrb2/Ppm1b/Zfp35/Tnfsf18/Rc3h2
BP	45670	regulation of osteoclast differentiation	37	-2.03638	0.00111063	Tfe3/Apc/Ctnnb1/Csf1/Atp6ap1/Itgb3/Gpr137b/Gsk3b/Csf1r/Adam8/Traf6/Fbn1/Fbxw7/Tyrobp/Sfrp1/Zbtb7a/Asxl2/Pik3r1
BP	8347	glial cell migration	42	-2.0357	0.00102214	Lamb1/Ctnnb1/Csf1/Efemp1/Foxg1/Fn1/Fubp1/Cx3cl1/Cspg4/Ccl2/Tgfb2/Lrp1/Sun2/Syne2
BP	1817	regulation of cytokine production	356	-2.03269	1.2276e-09	Ddx3x/Lgals9/Il16/Axl/Tgfb1/Il17ra/Klf4/Pld3/Mast2/Ccn4/Hmox1/Mmp8/Cybb/Lpl/Lbp/Sulf1/Cd40/Psen1/Sptbn1/Rock2/Hsp90aa1/Traf3/Clu/Gsdmd/Zbtb20/App/Clec4n/Nfatc4/Akap8/Eif2ak2/C3/Csf1r/Jak2/Gpam/Adam8/Stat1/Fn1/Ncl/Abl2/Optn/Nmi/Traf6/Laptm5/Pf4/Ereg/P2rx7/Gpnmb/Zc3hav1/Furin/Iqgap1/Tyrobp/Trim30a/Atp6ap2/Fadd/Gas6/Tlr3/Adcy7/Cx3cl1/Panx1/Nlrx1/Crlf2/Casp4/Ssc5d/Ccl2/Isg15/Pml/Sirpa/Sema7a/Otud7b/T…
BP	32640	tumor necrosis factor production	101	-2.03081	0.000106847	Lgals9/Axl/Mmp8/Cybb/Lpl/Lbp/Psen1/Clu/Zbtb20/App/Nfatc4/Akap8/Jak2/Ncl/Pf4/Gpnmb/Tyrobp/Trim30a/Fadd/Gas6/Tlr3/Cx3cl1/Tmem106a/Ccl2/Sirpa/Ptger4/Ddx58/Dicer1/Pik3r1/Nfkbil1/Zc3h12a/Trex1/Fcer1g/Fcgr3/Arrb2
BP	2888	positive regulation of myeloid leukocyte mediated immunity	13	-2.03003	0.00195752	C3/Cxcl1/Tyrobp/Ddx58/Fcer1g/Fcgr3
CC	16324	apical plasma membrane	146	-2.02908	7.7526e-06	Hip1r/Tcirg1/Slc9a3r2/Aqp1/Atp6v1b2/Cyba/Tgfbr1/Cav1/Slc3a2/Psen2/Atp6v0d1/Anxa6/Psen1/Itgb3/Hsp90aa1/Slc4a7/Ctsb/Osmr/Mtdh/Plec/Abcc5/Pdgfrb/Grk2/Slc6a20b/Podxl/Slco3a1/Pard3/Fn1/Cd55/Ddr2/Lrp2/Pdia3/Jag1/Spef1/Pld1/Mpdz/Slc6a9/Pdpn/Vamp3/Slc4a2/Shroom3/Slc6a6/Nox4/Myo7a/Atp6ap2/Msn/Rdx/Trf/Abcc4/Atp1a1/BC034090/Atp7a/Slc26a2/Exoc1/Igfbp2/Atp8b1/Slc7a5/Slc7a1/Dstyk/Shroom2/Bst2/Cldn4/P2ry6/Upk1b…
BP	7178	transmembrane receptor protein serine/threonine kinase signaling pathway	221	-2.02868	1.04649e-06	Cav2/Lgals9/Tgfb1/Glg1/Tgfbr1/Sulf1/Usp15/Sptbn1/Mpp5/Gcnt2/Aspn/Fgf10/Bmp4/Gdf10/Lats2/Fgf9/Tab1/Itgb5/Lnpep/Crim1/Lox/Ldlrad4/Jak2/Tcf7l2/Hexa/Eng/Hspa5/Lrp2/Fbn1/Skil/Nceh1/Ppm1l/Ski/Htra3/Furin/Sfrp1/Neo1/Trf/Zfyve9/Zbtb7a/Ccl2/Pml/Lrg1/Pmepa1/Gdf15/Trps1/Pakap/Smurf1/Tgfb2/Stub1/Slc39a5/Ltbp4/Il17rd/Appl1/Inhba/Zfp451/Cilp/Tsku/Grem2/Gdf6/Ep300/Arrb2/Kdr/Numa1/Bmpr2/Pakap
BP	43900	regulation of multi-organism process	20	-2.02696	0.00207017	Sash1/Ada/Traf6/Cx3cl1/Trib1/Nfkbil1/Ar/Bst2/Prkca
BP	32801	receptor catabolic process	22	-2.02527	0.00504016	Tgfb1/Apoe/Git1/Capn1/Abca2/Ptpn1/Laptm5/Furin/Pik3r4/Uvrag/Smurf1/Pcsk9
BP	50731	positive regulation of peptidyl-tyrosine phosphorylation	91	-2.02465	0.000159799	Cav2/Itga5/Tgfb1/Il11/Dgkq/Lrrk1/Cd40/Itgb3/Nedd9/Rasa1/Fgf10/Il6st/App/Parp9/Hbegf/Csf1r/Jak2/Vegfb/Ehd4/Ptpn1/Arhgef2/Fbxw7/Ereg/Iqgap1/Nox4/Gas6/Cspg4/Icam1/Ptger4/Agrn/Igf2/Efna5/Rictor/Ghr/Ptk2b/Arrb2/Tnfsf18/Prnp
CC	42641	actomyosin	72	-2.0226	0.000397475	Myo18a/Septin7/Mprip/Cyba/Stx1a/Actn1/Myh11/Cdc42bpb/Vcl/Lcp1/Myh9/Mylk/Lima1/Ablim1/Flnb/Dst/Hdac4/Cdc42bpa/Actb/Zyx/Nox4/Bag3/Dlc1/Pstpip1/Myo5a/Acta2/Limch1/Amot/Coro2b/Synpo/Synpo2/Septin11/Septin5
BP	50920	regulation of chemotaxis	117	-2.02025	6.93143e-05	Il16/Tgfb1/Dusp3/Pgf/Csf1/Lbp/Edn1/Cxcl14/Fgf10/Zswim8/Wnt5a/Dnm1l/App/Smoc2/Pla2g7/Pdgfrb/Csf1r/Vegfb/Nrp1/Ppm1f/Fn1/Plxna4/Vegfd/Gas6/Angpt2/Slit2/Cx3cl1/Cdh13/Pdgfd/Tirap/Slc8b1/Mycbp2/Gpsm3/Ccl2/Fgf2/Sema7a/Sema3d/Nbl1/Agrn/Cmklr1/Mtus1/Wnk1/Prkca/Fgf18/Sema3b/Ptk2b/Kdr/Ano6/Tnfsf18/Bmpr2
BP	9593	detection of chemical stimulus	12	-2.01919	0.00364225	Lbp/Eng/Stim1/Rtp4/Ssc5d/Clec7a
BP	45071	negative regulation of viral genome replication	26	-2.01754	0.00244462	Apobec3/Prox1/Slpi/Eif2ak2/Ifitm3/Adar/Oasl2/Zc3hav1/Isg15/Tasor/Bst2/Ifitm2/Srpk2/Mphosph8
BP	7160	cell-matrix adhesion	137	-2.01635	2.24002e-05	Jup/Dusp3/Ddr1/Col5a3/Coro1c/Ctnnb1/Bcr/Csf1/Actn1/Ccn2/Itgb3/Rasa1/Vcl/Bcl6/Gsk3b/Itgb5/Rock1/Pcsk5/Adam8/Nrp1/Map4k4/Ppm1f/Fn1/Tsc1/Itgav/Jag1/Ptpra/Trpm7/Vcam1/Adam15/Pip5k1a/B4galt1/Macf1/Epha1/Zyx/Iqgap1/Dlc1/Cdh13/Itga11/Pik3cb/Phldb2/Limch1/Sirpa/Dag1/Lrp1/Cdk6/Col16a1/Pik3r1/Coro2b/Itga1/Whamm/Adamts12/Efna5/Mmp12/Bcl2/Bcas3/Ptk2b/Kdr/Clasp1/Peak1
CC	5925	focal adhesion	120	-2.016	6.83417e-05	Cav2/Itga5/Il16/Aif1l/Cyba/Cav1/Git1/Actn1/Anxa6/Itgb3/Vcl/Lcp1/Myh9/Plec/Itgb5/Lima1/Jak2/Flnb/Nrp1/Map4k4/Dst/Capn2/Itgav/Ptpra/Tln1/Afap1/Mtf2/Zyx/Iqgap1/Nox4/Parva/Msn/Dlc1/Irf2/Itga11/Phldb2/Tns2/Nexn/Dag1/Coro2b/Itga1/Flrt2/Prag1/Synpo2/Ezr/Tln2/Tns1/Ptk2b/Syne2/Clasp1/Peak1
BP	71711	basement membrane organization	20	-2.01514	0.00228904	Cav2/Lamb1/Plod3/Ntn4/Col4a1/Ctss/Dag1/Flrt2/Phldb1/Lamb2/Clasp1
BP	71675	regulation of mononuclear cell migration	60	-2.01454	0.000635432	Lgals9/Tgfb1/Csf1/Itgb3/App/Pla2g7/Csf1r/Adam8/Ecm1/Fadd/Msn/Gas6/Slit2/Cx3cl1/Pdgfd/Slc8b1/Ccl2/Cmklr1/Mia3/Ptk2b/Ano6/Tnfsf18
BP	31644	regulation of nervous system process	65	-2.01382	0.00062773	Homer3/Stx1a/Rock2/Lpin1/Edn1/Tppp/Tymp/Gsk3b/App/Grk2/Eif4a3/Pard3/Gba/Itgax/Stx1b/Trf/Mgll/Igsf9b/Tmem98/Egr2/Rgs4/Ctss/Ncam1/Dag1/Dicer1/Ssh1/F2r/Nlgn2/Ptk2b/Dlgap4/Afdn/Bscl2
BP	1905521	regulation of macrophage migration	23	-2.01193	0.00210507	Csf1/Csf1r/Cx3cl1/Ccl2/Cmklr1/Mtus1/Ptk2b/Tnfsf18
BP	6898	receptor-mediated endocytosis	137	-2.01139	2.47052e-05	Cav2/Gpr107/Hip1r/Ap2a2/Apoe/Insr/Cav1/Rab5a/Arrb1/Cxcl16/Canx/Itsn2/Itgb3/Akap5/Clu/App/Itsn1/C3/Grk2/Msr1/Rabgef1/Ifitm3/Pard3/Pikfyve/Abca2/Lrp2/Itgav/Hspg2/Rspo1/Snx17/Lrp6/Cln3/Ophn1/Ap1g1/Ldlr/Trf/Myo6/Iqsec1/Ldlrap1/Picalm/Lrp1/Inpp5f/Pcsk9/Cltc/Prkca/Ezr/Fcer1g/Arrb2/Ap2a1/B2m/Gak
BP	3279	cardiac septum development	79	-2.01118	0.00025584	Luzp1/Tgfbr1/Fgfrl1/Prox1/Fuz/Tbx5/Mdm2/Trip11/Bmp4/Tab1/Pcsk5/Nrp1/Nrp2/Eng/Lrp2/Jag1/Notch2/Snx17/Plxnd1/Lrp6/Gm45837/Parva/Slit2/Smarca4/Nfatc1/Smad6/Matr3/Tgfb2/Lrp1/Rbm15/Zfpm1/Ndst1/Slit3/Bmpr2/Sox4/Pde2a
BP	150115	cell-substrate junction organization	79	-2.01013	0.000265792	Itga5/Dusp3/Coro1c/Bcr/Actn1/Itgb3/Vcl/Plec/Rock1/Nrp1/Map4k4/Dst/Ppm1f/Fn1/Lamc1/Tsc1/Itgav/Ptpra/Pip5k1a/Tln1/Macf1/Iqgap1/Dlc1/Phldb2/Iqsec1/Rab8b/Limch1/Lrp1/Col16a1/Pik3r1/Coro2b/Whamm/Efna5/Tns1/Bcl2/Bcas3/Ptk2b/Kdr/Clasp1/Peak1
BP	32101	regulation of response to external stimulus	464	-2.00962	1.21447e-10	Lgals9/Il16/Tgfb1/Il17ra/Apoe/Klf4/Dusp3/Ier3/Pgf/Ccn4/Igf1r/Mmp8/Apobec3/Bcr/Ifi35/Ptprs/Csf1/Sash1/Lpl/Lbp/Ada/Usp15/Tnip1/Pum2/Hsp90aa1/Traf3/Edn1/Fgf10/Nr1d2/Zswim8/Drosha/Dnm1l/App/Parp9/Serping1/Smoc2/Pla2g7/Enpp4/C3/Pdgfrb/Csf1r/Jak2/Vegfb/Adam8/Irf7/Stat1/Fn1/Serpine2/Optn/Lrsam1/Nmi/Traf6/Zbp1/Samhd1/Adar/Clock/Ereg/Cxcl1/Aldh2/Plxna4/Zc3hav1/Trim24/Usp18/Tyrobp/Gm45837/Nucb2/Nupr1/Fadd/…
BP	7272	ensheathment of neurons	88	-2.009	0.000140572	Tgfb1/Nab1/Eif2b5/Psap/Ctnnb1/Rxra/Lpin1/Galc/Mpp5/Tppp/Clu/Dlg1/Tcf7l2/Hexa/Pikfyve/Tsc1/Abca2/Tspan2/Mpdz/Ski/Eif2b4/Itgax/Zpr1/Trf/Myo5a/Tmem98/Egr2/Dag1/Dicer1/Mbp/Zfp24
BP	8366	axon ensheathment	88	-2.009	0.000140572	Tgfb1/Nab1/Eif2b5/Psap/Ctnnb1/Rxra/Lpin1/Galc/Mpp5/Tppp/Clu/Dlg1/Tcf7l2/Hexa/Pikfyve/Tsc1/Abca2/Tspan2/Mpdz/Ski/Eif2b4/Itgax/Zpr1/Trf/Myo5a/Tmem98/Egr2/Dag1/Dicer1/Mbp/Zfp24
BP	10759	positive regulation of macrophage chemotaxis	12	-2.00857	0.0041556	Csf1/Csf1r/Cx3cl1/Ccl2/Cmklr1/Tnfsf18
BP	1774	microglial cell activation	23	-2.00641	0.00228904	Mmp8/Clu/App/Tyrobp/Tlr3/Cx3cl1/Ldlr/Grn/C1qa
BP	61098	positive regulation of protein tyrosine kinase activity	20	-2.00488	0.00255605	Nedd9/App/Hbegf/Csf1r/Ptpn1/Fbxw7/Ereg/Nox4/Gas6/Agrn/Prnp
BP	2761	regulation of myeloid leukocyte differentiation	64	-2.00255	0.000625393	Tfe3/Tgfb1/Apc/Ctnnb1/Csf1/Atp6ap1/Fstl3/Itgb3/Gpr137b/Gsk3b/Runx1/Csf1r/Adam8/Traf6/Fbn1/Zbtb46/Fbxw7/Pf4/Tyrobp/Fadd/Sfrp1/Trib1/Thoc5/Zbtb7a/Asxl2/Cdk6/Pik3r1/Zfpm1/Prkca
BP	71347	cellular response to interleukin-1	49	-2.00004	0.00174587	Ccl8/Cd40/Ccl6/Ankrd1/Fn1/Traf6/Zbp1/Ikbkb/Cx3cl1/Ccl17/Usp10/Rora/Ccl7/Ccl2/Sirpa/Saa3/Rc3h1/Zc3h12a/Adamts12/Mapk11
CC	31526	brush border membrane	27	-1.99999	0.00424321	Gna12/Aqp1/Hsp90aa1/Rapgef3/Lima1/Slc6a20b/Lrp2/Slc7a11/B4galt1/Pik3cb/Atp7a/Atp8b1/Slc27a4
BP	51607	defense response to virus	138	-1.99945	4.00106e-05	Trim25/Mov10/Bcl2l1/Apobec3/Cd40/Usp15/Pum2/Map3k14/Hsp90aa1/Traf3/Parp9/Eif2ak2/Gpam/Ifitm3/Irf7/Stat1/Zbp1/Samhd1/Adar/Oasl2/Zc3hav1/Atg7/Itgax/Trim30a/Fadd/Irf2/Tlr3/Nlrx1/Rtp4/Tkfc/Polr3b/Ifit1/Isg15/Pml/Nploc4/Stat2/Ddx58/Dicer1/Zc3h12a/Trim56/Rnf216/Bst2/Mmp12/Trex1/Bcl2/Ifitm2/Ppm1b/Exosc5/Ifit3b/Trim12a/Ifit3
BP	140546	defense response to symbiont	138	-1.99945	4.00106e-05	Trim25/Mov10/Bcl2l1/Apobec3/Cd40/Usp15/Pum2/Map3k14/Hsp90aa1/Traf3/Parp9/Eif2ak2/Gpam/Ifitm3/Irf7/Stat1/Zbp1/Samhd1/Adar/Oasl2/Zc3hav1/Atg7/Itgax/Trim30a/Fadd/Irf2/Tlr3/Nlrx1/Rtp4/Tkfc/Polr3b/Ifit1/Isg15/Pml/Nploc4/Stat2/Ddx58/Dicer1/Zc3h12a/Trim56/Rnf216/Bst2/Mmp12/Trex1/Bcl2/Ifitm2/Ppm1b/Exosc5/Ifit3b/Trim12a/Ifit3
BP	48015	phosphatidylinositol-mediated signaling	86	-1.99705	0.000265792	Sox9/Tsc2/Slc9a3r2/Klf4/Gab2/Igf1r/Insr/Ncor1/Dcn/Unc5b/Edn1/Pdgfrb/Csf1r/Jak2/Plce1/Ube3a/Fn1/Serpine2/Cat/Pear1/Pitpnm2/Pik3c2a/Pdgfd/Pik3cb/Fbxl2/Ogt/Exoc1/Fgf2/Plcl1/Tgfb2/Pik3cd/Plcb4/Plekha1/Rgl2/Pik3r1/Pi4ka/Inpp5f/Prex2/Ezr/Kdr/Hcst
CC	32432	actin filament bundle	70	-1.99391	0.000971044	Septin7/Mprip/Cyba/Actn1/Pls3/Myh11/Rflnb/Vcl/Lcp1/Myh9/Mylk/Lima1/Ablim1/Flnb/Dst/Actb/Zyx/Nox4/Bag3/Flna/Dlc1/Cryab/Pstpip1/Acta2/Limch1/Amot/Coro2b/Synpo/Synpo2/Septin11/Septin5
CC	42734	presynaptic membrane	72	-1.99355	0.000573709	Septin7/Gria3/Slc1a6/Ctnnb1/Stx1a/Psen2/Adgrl1/Ptprs/Aph1a/Stxbp5/Psen1/Canx/Itsn2/Dlg1/Dnm1l/Itsn1/Pi4k2a/Adam23/Atp2b4/Chrnb2/Ptprd/Slc6a9/Gm45837/Stx1b/Gpc4/Exoc3/Unc13a/Epn1/Picalm/Ncam1/Cltc/Flot2/Fxyd6/Pde2a
BP	7229	integrin-mediated signaling pathway	58	-1.98847	0.00128628	Itga5/Gab2/Lama5/Ccn2/Itgb3/Itgb5/Pcsk5/Fermt3/Nrp1/Fn1/Itga8/Abl1/Itgav/Ptpra/Slc2a10/Adam15/Tln1/Zyx/Tyrobp/Itgax/Flna/Itga11/Isg15/Ctnna1/Sema7a/Itga9/Itga1/Arhgap35/Fcer1g/Ptk2b
BP	31589	cell-substrate adhesion	215	-1.98835	4.85113e-06	Itga5/Jup/Braf/Axl/Lamb1/Dusp3/Ddr1/Col5a3/Coro1c/Ephb3/Fbln1/Ctnnb1/Bcr/Csf1/Actn1/Lama5/Crk/Ccn2/Ntn4/Itgb3/Atxn3/Gcnt2/Nedd9/Rasa1/Vcl/Bcl6/Ccdc80/Gsk3b/Itgb5/Smoc2/Rock1/Pcsk5/Jak2/Adam8/Nrp1/Map4k4/Ppm1f/Fn1/Srgap2/Lamc1/Itga8/Tsc1/Itgav/Jag1/Ptpra/Trpm7/Vcam1/Adam15/Pip5k1a/B4galt1/Tesk1/Pdpn/Macf1/Vamp3/Epha1/Zyx/Iqgap1/Parva/Flna/Gas6/Angpt2/Dlc1/Sfrp1/Cdh13/Itga11/Pik3cb/Kank1/Phldb2/Prk…
CC	5901	caveola	60	-1.98672	0.000885081	Cav2/Tsc2/Cavin1/Coro1c/Aqp1/Hmox1/Igf1r/Insr/Ctnnb1/Tgfbr1/Cav1/Ctsb/Vdr/Gnaq/Jak2/Grk2/Sorbs1/Lrp8/Adcyap1r1/Lrp6/Cln3/Hdac6/Dlc1/Cdh13/Ldlr/Atp1b3/Atp1a1/Ctnna1/Cavin2/F2r/Myof/Flot1/Flot2/Bmpr2/Ehd2
CC	30055	cell-substrate junction	125	-1.98422	6.60456e-05	Cav2/Itga5/Il16/Aif1l/Cyba/Cav1/Git1/Actn1/Anxa6/Itgb3/Pdlim7/Vcl/Lcp1/Ajuba/Myh9/Plec/Itgb5/Lima1/Jak2/Arl2/Fermt3/Sorbs1/Flnb/Nrp1/Map4k4/Dst/Capn2/Itgav/Ptpra/Mapre1/Tln1/Afap1/Mtf2/Zyx/Iqgap1/Nox4/Parva/Msn/Arhgef7/Dlc1/Irf2/Rdx/Itga11/Phldb2/Map2k2/Tns2/Nexn/Dag1/Coro2b/Itga1/Flrt2/Prag1/Synpo2/Ezr/Tln2/Tns1/Ptk2b/Syne2/Clasp1/Peak1
BP	71674	mononuclear cell migration	85	-1.98347	0.000466559	Lgals9/Tgfb1/Ccl8/Csf1/Cxcl16/Ccl6/Itgb3/App/Pla2g7/Csf1r/Adam8/Ecm1/Fadd/Msn/Gas6/Slit2/Cx3cl1/Ccl17/Pdgfd/Slc8b1/Arhgef5/Ccl2/Icam1/Sirpa/Spns2/Cmklr1/Hsd3b7/Mia3/Ptk2b/Ano6/Tnfsf18
BP	150077	regulation of neuroinflammatory response	15	-1.98201	0.00583343	Mmp8/Nupr1/Cx3cl1/Ldlr/Grn
BP	30155	regulation of cell adhesion	384	-1.98143	6.36948e-09	Tfe3/Itga5/Sox9/Mapk7/Lgals9/Jup/Braf/Tsc2/Tgfb1/Lamb1/Klf4/Dusp3/Ddr1/Nfat5/Coro1c/Apc/Ephb3/Fbln1/Cav1/Faf1/Piezo1/Csf1/Notch4/Lama5/Ada/Crk/Cyth3/Lama4/Lama2/Nuak1/Vsir/Ap3d1/Fstl3/Itgb3/Gtpbp4/Atxn3/Hsp90aa1/Gcnt2/Nedd9/Rasa1/Il6st/Dlg5/Vcl/Bmp4/Wnt5a/Bcl6/Ccdc80/Dlg1/Gsk3b/Runx1/Smoc2/Cyp1b1/Rock1/Pcsk5/Jak2/Capn1/Gpam/Adam8/Podxl/Nrp1/Map4k4/Ppm1f/Fn1/Serpine2/Kifap3/Abl2/Tsc1/Marchf7/Itgav…
MF	4866	endopeptidase inhibitor activity	60	-1.98102	0.000942431	Bcl2l1/Slpi/Timp2/Arrb1/Dpep1/Timp3/Serpina3n/App/Serping1/Birc6/Crim1/C3/Rock1/Col7a1/Xiap/Serpine2/Furin/Gas6/Serpina3g/Bst2/Birc2/Wfdc17/Prnp/Bcl2a1d
BP	1905523	positive regulation of macrophage migration	15	-1.98098	0.00588383	Csf1/Csf1r/Cx3cl1/Ccl2/Cmklr1/Tnfsf18
BP	51056	regulation of small GTPase mediated signal transduction	169	-1.9797	7.91951e-06	Sipa1l2/Tsc2/Apoe/Arhgef40/Arhgef18/Myo9b/Vav2/Bcr/Git1/Bnip2/Csf1/Timp2/Tnfaip1/Crk/Cyth3/Arrb1/Itsn2/Fgf10/Bcl6/Itsn1/Arap3/Pdgfrb/Plce1/Arhgdia/Fgd1/Rabgef1/Farp1/Nrp1/Als2/Map4k4/Cdc42bpa/Abl2/Abl1/Arfgap1/Ralgapb/Notch2/Arhgef2/Arhgef19/Mfn2/Auts2/Adcyap1r1/Arhgdib/Psd3/Ophn1/Arhgef7/Dlc1/Slit2/Pik3cb/Kank1/Syde1/Arhgef17/Arhgef5/Ogt/Iqsec1/Sos2/Psd/Plekhg2/Fgd3/Cdon/Itpkb/Tgfb2/Plekhg5/Rapg…
BP	48017	inositol lipid-mediated signaling	87	-1.97903	0.000275307	Sox9/Tsc2/Slc9a3r2/Klf4/Gab2/Igf1r/Insr/Ncor1/Dcn/Unc5b/Edn1/Pdgfrb/Csf1r/Jak2/Plce1/Ube3a/Fn1/Serpine2/Cat/Pld1/Pear1/Pitpnm2/Pik3c2a/Pdgfd/Pik3cb/Fbxl2/Ogt/Exoc1/Fgf2/Plcl1/Tgfb2/Pik3cd/Plcb4/Plekha1/Rgl2/Pik3r1/Pi4ka/Inpp5f/Prex2/Ezr/Kdr/Hcst
BP	1903557	positive regulation of tumor necrosis factor superfamily cytokine production	63	-1.97901	0.000827169	Lgals9/Mmp8/Cybb/Lbp/Psen1/Clu/Zbtb20/App/Nfatc4/Adam8/Ncl/Pf4/Tyrobp/Tlr3/Ccl2/Pik3r1/Fcer1g/Fcgr3
BP	34612	response to tumor necrosis factor	108	-1.97818	0.000156447	Pias4/Insr/Ccl8/Cd40/Cxcl16/Ccl6/Traf3/Krt18/Jak2/Ankrd1/Stat1/Traf6/Laptm5/Gas6/Ikbkb/Sfrp1/Asah1/Cx3cl1/Ccl17/Rora/Casp4/Ythdc2/Cebpa/Ccl7/Ccl2/Cyld/Aff3/Zc3h12a/Adamts12/Foxo3/Birc2/Ptk2b/Tnfsf18
BP	31641	regulation of myelination	34	-1.97652	0.00404276	Ctnnb1/Rxra/Lpin1/Tppp/Dlg1/Tcf7l2/Itgax/Zpr1/Trf/Tmem98/Egr2/Dag1/Dicer1
BP	2688	regulation of leukocyte chemotaxis	58	-1.97644	0.00146389	Pgf/Csf1/Lbp/Edn1/Cxcl14/Dnm1l/App/Pla2g7/Csf1r/Vegfb/Gas6/Slit2/Cx3cl1/Tirap/Slc8b1/Gpsm3/Ccl2/Cmklr1/Mtus1/Ptk2b/Ano6/Tnfsf18
BP	9617	response to bacterium	262	-1.97627	6.63543e-07	Cd52/Lgals9/Axl/Tgfb1/Aqp1/Ctr9/Bcr/Sash1/Lbp/Slpi/Cd68/Cxcl16/Serpina3n/App/Adamts5/Eif2ak2/C3/Stat1/Ncl/Cfh/Optn/Traf6/Ifi44/Gbp2/Pf4/P2rx7/Usp18/Clec4d/Trim30a/Hp/Cx3cl1/Plscr4/Trib1/Trf/Ifit1/Grn/Tbxa2r/Ccdc186/Ssc5d/Ccl2/Isg15/Lrg1/Stox2/Nexn/Ptger4/Saa3/Nfkbil1/Zc3h12a/Upk1b/Prkca/S100a8/Fcer1g/Lyz2/Wfdc17/Sp110/Ifit3
BP	32606	type I interferon production	62	-1.97229	0.000940957	Ddx3x/Irf9/Relb/Irf3/Ptprs/G3bp1/Tbk1/Ap3d1/Hsp90aa1/Traf3/Crebbp/Zbtb20/Irf7/Hspd1/Stat1/Nmi/Zfp64/Dhx36/Zc3hav1/Irak1/Tlr3/Tirap/Nlrx1/Atg9a/Polr3b/Cactin/Sirpa/Nploc4/Ddx58/Dhx33/Trim56/Rnf216/Mmp12/Trex1/Ilrun/Flot1/Ppm1b
BP	71356	cellular response to tumor necrosis factor	94	-1.97174	0.000885081	Pias4/Ccl8/Cd40/Ccl6/Traf3/Krt18/Jak2/Ankrd1/Stat1/Traf6/Laptm5/Gas6/Ikbkb/Sfrp1/Asah1/Cx3cl1/Ccl17/Rora/Casp4/Cebpa/Ccl7/Ccl2/Cyld/Zc3h12a/Adamts12/Foxo3/Birc2/Ptk2b/Tnfsf18
CC	5887	integral component of plasma membrane	400	-1.97127	7.31445e-09	Cav2/Itga5/Clcn4/Gria3/Axl/Ddr1/Clcn5/Clcn3/Aqp1/Slc1a6/Slc1a3/Igf1r/Insr/Ephb3/Cyba/Stx1a/Tgfbr1/Cav1/Fgfrl1/Trpm5/Psen2/Adgrl1/Ptprs/Cybb/Aph1a/Cd40/Pmp22/Trpv2/Scn1b/Slc6a8/Stxbp5/Atp2b1/Psen1/Hcn2/Canx/Itgb3/Traf3/Il6st/Osmr/Ank/Slc38a2/Slc52a2/Gpaa1/Boc/Dlg1/Itgb5/Lnpep/Slc29a1/Enpp5/Slc39a6/Tapbp/Hbegf/Pdgfrb/Csf1r/Cemip2/Sorbs1/Pi4k2a/Sacm1l/Slc6a20b/Atp10a/Adam8/Tmc6/Slco3a1/Nrp1/Adam23/N…
BP	32479	regulation of type I interferon production	56	-1.9699	0.00180644	Ddx3x/Relb/Irf3/Ptprs/Tbk1/Hsp90aa1/Traf3/Crebbp/Zbtb20/Irf7/Hspd1/Stat1/Nmi/Zfp64/Dhx36/Zc3hav1/Irak1/Tlr3/Tirap/Nlrx1/Atg9a/Polr3b/Cactin/Sirpa/Nploc4/Ddx58/Dhx33/Rnf216/Mmp12/Trex1/Ilrun/Flot1/Ppm1b
MF	31593	polyubiquitin modification-dependent protein binding	42	-1.9692	0.00278601	Psmd4/Ubqln4/Sqstm1/Tnip1/Prpf8/Agap3/Bag6/Atrip/Dnajb2/Optn/Vcp/Eps15/Zfand6/Hdac6/Brcc3/Agl/Zbtb1/Otud7b/Mindy1/Nploc4/Mindy2/Wdr81/Babam2/Rnf169/Dzip3
BP	45453	bone resorption	47	-1.96909	0.00146389	Tcirg1/Ctnnb1/Lrrk1/Rab3d/Atp6ap1/Itgb3/Gpr137b/Csf1r/Ltbp3/Adam8/Itgav/Traf6/P2rx7/Lrp6/Nox4/Tpp1/Csk/Trf/Idua/Plekhm1/Ctss/Ptger4/Prkca/Ptk2b/Tnfrsf11b/Rab7
BP	90092	regulation of transmembrane receptor protein serine/threonine kinase signaling pathway	154	-1.96721	2.28997e-05	Cav2/Lgals9/Tgfb1/Glg1/Tgfbr1/Sulf1/Mpp5/Aspn/Fgf10/Bmp4/Gdf10/Lats2/Fgf9/Crim1/Lox/Ldlrad4/Jak2/Tcf7l2/Eng/Hspa5/Lrp2/Fbn1/Skil/Ski/Htra3/Furin/Sfrp1/Neo1/Zfyve9/Zbtb7a/Lrg1/Pmepa1/Gdf15/Smurf1/Tgfb2/Stub1/Il17rd/Inhba/Zfp451/Cilp/Tsku/Grem2/Gdf6/Ep300/Kdr/Numa1/Bmpr2
BP	50878	regulation of body fluid levels	149	-1.9665	2.4486e-05	Axl/Apoe/Aqp1/Ada/Fgf10/Anxa8/Akap11/Serping1/Enpp4/C3/Papss2/Fn1/Serpine2/Cfh/Slc7a11/Pear1/Pf4/Atg7/Gas6/Gpat4/Cx3cl1/Map1lc3b/Cdo1/Tbxa2r/Prl3a1/Ptger4/Coro2b/Hps4/Sfn/Cldn4/Gp1bb/Prkca/Prkg1/Fcer1g
BP	2684	positive regulation of immune system process	384	-1.96599	1.05914e-08	Lgals9/Il16/Axl/Tgfb1/Eif2b5/Dusp3/Pgf/Hmox1/Mmp8/Ifi35/Psen2/Csf1/Hspa8/Lbp/Cd40/Ada/Tnfsfm13/Atp6ap1/Psen1/Ap3d1/Itgb3/Hsp90aa1/Edn1/Cxcl14/Fgf10/Il6st/Dnm1l/Gsk3b/Masp1/App/Parp9/Runx1/Cdkn1a/Serping1/Pla2g7/C3/Csf1r/Vegfb/Gpam/Hps1/Adam8/Irf7/Cfh/Cd55/Nmi/Traf6/Rbck1/Zbp1/Zbtb46/Chrnb2/Laptm5/Eif2b4/Pf4/Ereg/Cxcl1/P2rx7/Clec4d/Tyrobp/Fadd/Lamp1/Gas6/Ap1g1/Mmp2/Cx3cl1/Pdgfd/Tirap/Csk/Trib1/Zbt…
CC	9897	external side of plasma membrane	131	-1.96301	4.69155e-05	Itga5/Clptm1/Apoe/Insr/Cd40/Ada/Itgb3/Il6st/Ctsb/Krt18/Msr1/Serpine2/Cfh/Cd55/Capn2/Eng/Lrp2/Itgav/Chrnb2/B4galt1/Pdpn/P2rx7/Mfge8/Itgax/Atp6ap2/Enox2/Gpc4/Lamp1/Cdh13/Ldlr/Trf/Abcc4/Crlf2/Icam1/Sema7a/Ncam1/Dag1/Slc7a5/Lrp1/Amot/Itga1/Efna5/Ghr/Cd248/Ide/Ece1/Fcer1g/Fcgr3/B2m/Kdr/Il3ra/H2-D1/Tnfsf13
BP	3205	cardiac chamber development	107	-1.96262	0.000111049	Luzp1/Tgfb1/Ctnnb1/Tgfbr1/Fgfrl1/Prox1/Fuz/Rxra/Tbx5/Mdm2/Trip11/Bmp4/Fgf9/Tab1/Ly6e/Adamts1/Pcsk5/Nrp1/Nrp2/Eng/Lrp2/Jag1/Notch2/Smarcd3/Snx17/Plxnd1/Lrp6/Gm45837/Parva/Slit2/Smarca4/Nfatc1/Smad6/Matr3/Cpe/Tgfb2/Lrp1/Ppp1r13l/Rbm15/Zfpm1/Ndst1/Slit3/Bmpr2/Sox4/Pde2a
CC	44853	plasma membrane raft	72	-1.9622	0.000781369	Cav2/Tsc2/Cavin1/Coro1c/Aqp1/Hmox1/Igf1r/Insr/Ctnnb1/Tgfbr1/Cav1/Ctsb/Vdr/Gnaq/Jak2/Grk2/Chrnb2/Lrp8/Adcyap1r1/Lrp6/Cln3/Stim1/Hdac6/Dlc1/Cdh13/Ldlr/Atp1b3/Atp1a1/Ctnna1/Dag1/Cavin2/F2r/Myof/Orai1/Ezr/Flot1/Flot2/Bmpr2/Ehd2
BP	1990000	amyloid fibril formation	20	-1.95972	0.00376234	Apoe/Psen1/Mdm2/Clu/App/Hspg2/Cryab/Ldlr/B2m
CC	5767	secondary lysosome	11	-1.9597	0.00317003	Sqstm1/Fth1/Adam8/Cln3/Lamp1/Map1lc3b
CC	16328	lateral plasma membrane	33	-1.95835	0.00467248	Jup/Coro1c/Apc/Ctnnb1/Myo1c/Nkd2/Dlg1/Slc6a9/Prickle2/Iqgap1/Pkd1/Atp1a1/Tbcd/Cldn4/Sptan1
CC	45111	intermediate filament cytoskeleton	63	-1.95795	0.00115197	Jup/Slc1a6/Ctns/Ndor1/Hspa8/Slc1a4/Plec/Dyrk1a/Krt18/Cct8/Nrp1/Dst/Des/Lmna/Macf1/Rtn2/Usp10/Clk3/Phldb2/Hsdl1/Myo5a/Ldlrap1/Ppl/Smg7/S100a8/Mdn1/Bcas3/Syne2/Ndor1
CC	31253	cell projection membrane	135	-1.95783	7.05183e-05	Gna12/Itga5/Hip1r/Aif1l/Aqp1/Cd44/Insr/Apc/Slc5a6/Ctnnb1/Rhoa/Map2/Myo1c/Atp2b1/Sptbn1/Hcn2/Itgb3/Akap5/Hsp90aa1/Asap1/Rapgef3/Dlg1/Lima1/Synj2/Ehd3/Slc39a6/Ehd1/Slc6a20b/Podxl/Septin2/Itga8/Lrp2/Itgav/Mapre1/Slc7a11/Arhgef2/Pip5k1a/B4galt1/Eps15/Pdpn/Evc/Slc6a6/Gabarapl1/Psd3/Msn/Gabra3/Dlc1/Tirap/Pik3cb/Kank1/Myo6/Mtss2/Atp7a/Slc26a2/Pkd2/Myo1d/Palm/Psd/Atp8b1/Slc7a5/Plekha1/Ddx58/Atf4/Evc2/Ezr…
BP	32835	glomerulus development	35	-1.95674	0.00380619	Aqp1/Sulf1/Itgb3/Bmp4/Pdgfrb/Plce1/Cfh/Jag1/Pdgfd/Notch3/Asxl1/Osr1/Lamb2/Bcl2
MF	19838	growth factor binding	92	-1.9561	0.000366296	Ltbp2/Glg1/Ccn4/Igf1r/Insr/Tgfbr1/Fgfrl1/Ccn2/Itgb3/Nkd2/Il6st/Crim1/Pdgfrb/Eng/Lrp2/Ccn5/Htra3/Pcsk6/Furin/Col4a1/Cep57/Igfbp2/Ltbp4/Agrn/Trim16/Tsku/Ghr/Kdr/Bmpr2/Il3ra
BP	60037	pharyngeal system development	11	-1.9559	0.00325204	Tgfbr1/Bmp4/Tgfb2/Ece1/Bmpr2
BP	7411	axon guidance	106	-1.95556	0.000159799	Ephb3/Kif5b/Etv4/Lama2/Foxg1/Zswim8/Boc/App/Csf1r/Ablim1/Nrp2/Lrp2/Plxna4/Epha1/Plxna1/Plxnd1/Slit2/Neo1/Mycbp2/Egr2/Notch3/Sema7a/Nexn/Tgfb2/Ncam1/Dag1/Lrp1/Sema3d/Agrn/Flrt2/Efna5/Lamb2/Sema3b/Arhgap35/Tubb3/Bmpr2
BP	97485	neuron projection guidance	106	-1.95556	0.000159799	Ephb3/Kif5b/Etv4/Lama2/Foxg1/Zswim8/Boc/App/Csf1r/Ablim1/Nrp2/Lrp2/Plxna4/Epha1/Plxna1/Plxnd1/Slit2/Neo1/Mycbp2/Egr2/Notch3/Sema7a/Nexn/Tgfb2/Ncam1/Dag1/Lrp1/Sema3d/Agrn/Flrt2/Efna5/Lamb2/Sema3b/Arhgap35/Tubb3/Bmpr2
BP	46660	female sex differentiation	68	-1.95541	0.000885643	Axl/Eif2b5/Bax/Insr/Bcl2l1/Arrb1/Ubb/Sgpl1/Fgf10/Bmp4/Wnt5a/Adamts1/Runx1/Sod1/Grk2/Ube3a/Ptprn/Lrp2/Ncoa3/Eif2b4/Ereg/Nupr1/Sfrp1/Mmp2/Adrm1/Ptger4/Plekha1/Inhba/Nrip1/Foxo3/Bcl2/Bak1/Arrb2/Kdr/Zfx
BP	42327	positive regulation of phosphorylation	496	-1.95369	6.63225e-10	Cav2/Itga5/Ddx3x/Lgals9/Axl/Tgfb1/Ranbp2/Ddr1/Map3k20/Il11/Pgf/Dgkq/Mprip/Igf1r/Insr/Ephb3/Tgfbr1/Vav2/Prox1/Vac14/Clip3/Wdfy2/Csf1/Lrrk1/Sash1/Sqstm1/Taok1/Cd40/Fxr2/Arrb1/Psen1/Ccn2/Mrnip/Rock2/Itgb3/Ern1/Spag9/Hsp90aa1/Nedd9/Edn1/Gadd45g/Rasa1/Fgf10/Il6st/Bmp4/Peli2/Gdf10/Fgf9/Akap11/Clu/Stk3/Tab1/Rapgef3/Zbtb20/Dlg1/Gsk3b/Senp2/App/Parp9/Cdkn1a/Eif2ak2/C3/Telo2/Hbegf/Pdgfrb/Csf1r/Jak2/Vegfb/P…
BP	1819	positive regulation of cytokine production	225	-1.95152	5.70837e-06	Ddx3x/Lgals9/Il16/Tgfb1/Il17ra/Mmp8/Cybb/Lpl/Lbp/Sulf1/Cd40/Psen1/Sptbn1/Rock2/Hsp90aa1/Clu/Zbtb20/App/Clec4n/Nfatc4/Eif2ak2/C3/Csf1r/Adam8/Stat1/Ncl/Abl2/Optn/Traf6/Laptm5/Pf4/Ereg/P2rx7/Zc3hav1/Furin/Tyrobp/Atp6ap2/Tlr3/Cx3cl1/Panx1/Casp4/Ccl2/Sema7a/Ptger4/Slc7a5/Lrp1/Ddx58/Appl1/Pik3r1/Trim16/Zfpm1/Mmp12/Rab7b/Mapk11/Fcer1g/Fcgr3/Clec7a
MF	15081	sodium ion transmembrane transporter activity	39	-1.95145	0.00399212	Slc1a6/Slc1a3/Slc5a6/Trpm5/Scn1b/Slc6a8/Hcn2/Slc4a7/Slc38a2/Slc18a2/Slc6a20b/Slc20a1/Slc6a17/Slc6a9/Slc9a1/Slc6a6/Atp1b3/Tpcn1/Slc8b1/Asic4/Atp1a1/Pkd2/Slc9a8/Scn3b/Slc8a1/Slc24a3/Slc5a3
CC	97440	apical dendrite	15	-1.94798	0.00744966	Clu/Itsn1/Rgs12/Flna/Enpp1/Whrn/Ptk2b
BP	48844	artery morphogenesis	49	-1.94713	0.00317003	Fkbp10/Apoe/Ctnnb1/Tgfbr1/Prox1/Notch4/Bmp4/Pdgfrb/Eng/Lrp2/Jag1/Ldlr/Notch3/Tgfb2/Ptger4/Lrp1/Bmpr2
BP	52695	cellular glucuronidation	10	-1.94687	0.00580476	Ugt1a6a/Ugt1a8/Ugt1a5/Ugt1a1/Ugt1a7c/Ugt1a6b/Ugt1a10/Ugt1a2/Ugt1a9
BP	1816	cytokine production	400	-1.94581	1.8642e-08	Ddx3x/Lgals9/Il16/Axl/Tgfb1/Il17ra/Klf4/Pld3/Mast2/Nfat5/Ccn4/Hmox1/Mmp8/Cybb/Lpl/Lbp/Sulf1/Cd40/Psen1/Ap3d1/Sptbn1/Rock2/Hsp90aa1/Traf3/Gadd45g/Clu/Gsdmd/Zbtb20/Dlg1/App/Clec4n/Nfatc4/Akap8/Eif2ak2/C3/Csf1r/Pcsk5/Jak2/Gpam/Adam8/Stat1/Fn1/Ncl/Abl2/Optn/Nmi/Traf6/Laptm5/Pf4/Ereg/P2rx7/Gpnmb/Zc3hav1/Furin/Iqgap1/Tyrobp/Trim30a/Atp6ap2/Fadd/G6pdx/Gas6/Tlr3/Adcy7/Cx3cl1/Panx1/Nlrx1/Nfatc1/Crlf2/Casp…
BP	2763	positive regulation of myeloid leukocyte differentiation	27	-1.94477	0.00682258	Tgfb1/Csf1/Atp6ap1/Itgb3/Gsk3b/Csf1r/Traf6/Pf4/Tyrobp/Fadd/Trib1/Asxl2/Prkca
BP	51965	positive regulation of synapse assembly	26	-1.94376	0.00549714	Ephb3/Dlg5/Gsk3b/Thbs2/St8sia2/Ptprd/Clstn1/Pik3r1/Agrn/Flrt2/Efna5/Prkca
BP	46849	bone remodeling	59	-1.94336	0.00138374	Tcirg1/P3h4/Ctnnb1/Lrrk1/Rab3d/Atp6ap1/Itgb3/Gpr137b/Gsk3b/Csf1r/Ltbp3/Adam8/Itgav/Traf6/Notch2/P2rx7/Lrp6/Nox4/Tpp1/Sfrp1/Csk/Trf/Idua/Plekhm1/Enpp1/Ctss/Ptger4/Suco/Prkca/Ptk2b/Tnfrsf11b/Rab7
BP	36303	lymph vessel morphogenesis	15	-1.94242	0.00779193	Prox1/Ptpn14/Svep1/Pdpn/Pkd1/Nfatc1/Bmpr2
BP	50766	positive regulation of phagocytosis	31	-1.94136	0.00464231	Bcr/Hspa8/Lbp/C3/Mfge8/Gas6/Ccl2/Sirpa/Lrp1/Fcer1g/Fcgr3/Ano6/Clec7a
BP	60976	coronary vasculature development	45	-1.9413	0.00317384	Ctnnb1/Tgfbr1/Fuz/Rxra/Bmp4/Fgf9/Tab1/Pdgfrb/Pcsk5/Vegfb/Nrp1/Lrp2/Snx17/Plxnd1/Gm45837/Smarca4/Arid2/Smad6/Fgf2/Lrp1/Ndst1/Pde2a
BP	32760	positive regulation of tumor necrosis factor production	62	-1.93903	0.00143796	Lgals9/Mmp8/Cybb/Lbp/Psen1/Clu/Zbtb20/App/Nfatc4/Ncl/Pf4/Tyrobp/Tlr3/Ccl2/Pik3r1/Fcer1g/Fcgr3
BP	50727	regulation of inflammatory response	184	-1.93602	1.99867e-05	Lgals9/Il16/Il17ra/Apoe/Ccn4/Mmp8/Bcr/Ifi35/Lpl/Lbp/Ada/Tnip1/Nr1d2/App/C3/Adam8/Nmi/Zbp1/Aldh2/Usp18/Nupr1/Slit2/Slc7a2/Tlr3/Cx3cl1/Nlrx1/Ldlr/Mgll/Casp4/Grn/Cebpa/Cyld/Sirpa/Sema7a/Ctss/Ptger4/Dicer1/Ctla2a/Adamts12/Trex1/Rictor/Prkca/Pde5a/S100a8/Fcer1g/Fcgr3/Tnfsf18
BP	3208	cardiac ventricle morphogenesis	40	-1.93585	0.0041677	Tgfb1/Ctnnb1/Tgfbr1/Prox1/Rxra/Tbx5/Hif1a/Fgf9/Ly6e/Eng/Lrp2/Jag1/Smarcd3/Fgfr2/Tpm1/Cpe/Rbpj/Tgfb2/Ppp1r13l/Heg1/Sox4
BP	9611	response to wounding	265	-1.93455	1.33653e-06	Fkbp10/Axl/Tgfb1/Apoe/Klf4/Ddr1/Aqp1/Ccn4/Hmox1/Igf1r/Lnpk/Ptprs/Itgb3/Fgf10/Anxa8/Lcp1/Myh9/Plec/Cdkn1a/Serping1/Smoc2/Enpp4/C3/Hbegf/Lox/Jak2/Papss2/Vegfb/Dst/Fn1/Serpine2/Cfh/Eng/Slc7a11/Pear1/B4galt1/Pdpn/Macf1/Arhgef19/Pf4/Tyrobp/Flna/Gas6/Mmp2/Cx3cl1/Neo1/Atp7a/Grn/Tbxa2r/Dcbld2/Ccl2/Tgfb2/Ppl/Ptger4/Lrp1/Hps4/Cldn4/Myof/Tsku/Mmp12/Gp1bb/Prkca/Lamb2/Prkg1/Mia3/Bcl2/Arhgap35/Fcer1g/Kdr/Ano6/…
BP	44057	regulation of system process	265	-1.93451	1.33653e-06	Jup/Apoe/Klf4/Aqp1/Ccn4/Ada/Ccn2/Mdm2/Rock2/Lpin1/Tppp/Fgf10/Dlg1/Gsk3b/App/Acat2/Ehd3/Epas1/Rock1/Hbegf/Gaa/Hdac4/Gpr39/Atp2b4/Pex5l/Lmna/Epb41/Itgax/Stx1b/Flna/G6pdx/Gas6/Mmp2/Cx3cl1/Trf/Nfatc1/Atp1a1/Mgll/Tbxa2r/Tmem98/Npy1r/Icam1/Egr2/Rgs4/Ctss/Tgfb2/Ncam1/Ptger4/Inhba/Dicer1/Pik3r1/Coro2b/Agrn/Ssh1/Zc3h12a/Foxo1/Smtnl2/Foxo3/Scn3b/Prkca/Prkg1/Pde5a/Slc8a1/Ece1/Ptk2b/Dlgap4/Bmpr2/Afdn/Bscl2
BP	1541	ovarian follicle development	35	-1.93395	0.00517188	Eif2b5/Bax/Bcl2l1/Arrb1/Bmp4/Sod1/Grk2/Ube3a/Eif2b4/Ereg/Mmp2/Adrm1/Ptger4/Inhba/Foxo3/Bcl2/Arrb2/Kdr/Zfx
BP	34330	cell junction organization	382	-1.93334	1.47778e-08	Itga5/Jup/Septin7/Rhoc/Tsc2/Tgfb1/Apoe/Dusp3/Coro1c/Igf1r/Insr/Ephb3/Cdc20/Ctnnb1/Tgfbr1/Cav1/Hipk1/Bcr/Adgrl1/Etv5/Ptprs/Kif1a/Actn1/Hspa8/Myo1c/Pmp22/Sparc/Psen1/Rock2/Itgb3/Fbf1/Mpp5/Tgfb3/Dlg5/Vcl/Wnt5a/Ajuba/Mtss1/Plec/Dlg1/Dnm1l/Gsk3b/App/Itsn1/Pcdhgc4/Nfatc4/Thbs2/C3/Rock1/Csf1r/Tjp2/Sorbs1/Slk/Ube3a/Farp1/St8sia2/Nrp1/Pard3/Nrp2/Als2/Map4k4/Dst/Ppm1f/Fn1/Lamc1/Abl2/Tsc1/Abl1/Anapc2/Itgav/…
BP	45672	positive regulation of osteoclast differentiation	14	-1.93268	0.00811928	Csf1/Atp6ap1/Itgb3/Gsk3b/Csf1r/Traf6/Tyrobp/Asxl2
BP	90287	regulation of cellular response to growth factor stimulus	186	-1.93157	5.9147e-05	Cav2/Epn2/Tgfb1/Glg1/Sulf2/Ctnnb1/Cav1/Fgfrl1/Fuz/Sulf1/Myo1c/Smurf2/Dcn/Vsir/Fstl3/Ube2o/Hif1a/Mpp5/Tgfb3/Aspn/Fgf10/Bmp4/Lats2/Fgf9/Wnt5a/Crebbp/Smoc2/Xdh/Crim1/Tmem204/Zeb1/Smad4/Lox/Ldlrad4/Smad2/Ppp2r5b/Vegfb/Tcf7l2/Hgs/Fam20c/Atp2b4/Itga8/Eng/Abl1/Hspa5/Lrp2/Fbn1/Ptpn1/Skil/Slc2a10/Notch2/Ski/Htra3/Furin/Vegfd/Sfrp1/Slit2/Neo1/Pik3cb/Ptprf/Zfyve9/Zbtb7a/Spg20/Smad6/Sh3glb1/Lrg1/Fgf2/Spred3/…
MF	30414	peptidase inhibitor activity	65	-1.93119	0.001865	Bcl2l1/Slpi/Timp2/Arrb1/Dpep1/Timp3/Serpina3n/App/Serping1/Birc6/Crim1/C3/Rock1/Col7a1/Xiap/Serpine2/Furin/Renbp/Gas6/Serpina3g/Bst2/Birc2/Wfdc17/Prnp/Bcl2a1d
BP	97435	supramolecular fiber organization	454	-1.93118	4.59633e-09	Hip1r/Fkbp10/Aif1l/Ltbp2/Rhoc/Braf/Golga2/Apoe/Coro1c/Arhgef18/Plod3/Mprip/Apc/P3h4/Tgfbr1/Cav1/Prox1/Clip3/Actn1/Map2/Hspa8/Pls3/Taok1/Tnfaip1/Myo1c/Dync1h1/Myh11/Arrb1/Map1s/Psen1/Ccn2/Hsp90b1/Mdm2/Sptbn1/Aebp1/Rock2/Pxdn/Rflnb/Vipas39/Fbln5/Tgfb3/Nedd9/Edn1/B4galt7/Rasa1/Tppp/Jmy/Lcp1/Clu/Washc5/Mtss1/Col14a1/Rapgef3/Dlg1/Itgb5/App/Dyrk1a/Lima1/Spast/Cyp1b1/Washc1/Lox/Spire1/Pdgfrb/Ltbp3/Capn1…
BP	35904	aorta development	43	-1.9306	0.00563896	Fkbp10/Prox1/Fuz/Notch4/Tab1/Mylk/Lox/Pdgfrb/Eng/Lrp2/Jag1/Snx17/Plxnd1/Gm45837/Smarca4/Smad6/Tgfb2/Lrp1/Ndst1/Sox4/Pde2a
BP	43408	regulation of MAPK cascade	391	-1.92969	2.11313e-08	Cav2/Mapk7/Tsc2/Tgfb1/Apoe/Klf4/Map3k20/Psap/Il11/Igf1r/Insr/Mmp8/Apc/Ctnnb1/Ccl8/Bnip2/Sash1/Taok1/Timp2/Cd40/Ccl6/Atp6ap1/Psen1/Ccn2/Timp3/Tnip1/Rock2/Itgb3/Ern1/Traf3/Gcnt2/Gadd45g/Fgf10/Bmp4/Peli2/Fgf9/Stk3/Tab1/Dlg1/Gsk3b/App/Stk38/Eif2ak2/C3/Rock1/Pdgfrb/Csf1r/Plce1/Adam8/Rb1cc1/Fn1/Gpr39/Abl2/Traf6/Fbxw7/Laptm5/Uchl1/P2rx7/Gpnmb/Ltbr/Iqgap1/Nox4/Atp6ap2/Denn2b/Gas6/Dusp4/Sfrp1/Tlr3/Cx3cl1/…
CC	5905	clathrin-coated pit	54	-1.92765	0.00241975	Hip1r/Ap2a2/Bcl2l1/Ap2s1/Arrb1/Itsn2/Dnm1l/App/Itsn1/Lrp2/Ldlr/Trf/Myo6/Epn1/Sh3bp4/Picalm/Lrp1/Inpp5f/Cltc/Arrb2/Ap2a1/Bmpr2/Sort1/Fnbp1
CC	98858	actin-based cell projection	113	-1.92652	0.000198661	Rhoc/Slc9a3r2/Tgfb1/Myo9b/Atp6v1b2/Ctnnb1/Cdh23/Map2/Pls3/Myo1c/Dync1h1/Fxr2/Aoc3/Itgb3/Akap5/Slc4a7/Lcp1/Rapgef3/Dlg1/App/Podxl/Itgav/Spef1/Fxr1/Vcam1/Pdpn/Exoc4/Slc6a6/Myo7a/Msn/Rdx/Myo6/Atp7a/Slc26a2/Myo5a/Palm/Whrn/Dcxr/Atp8b1/Wdr34/Dag1/Slc7a5/Dnali1/Ezr/Slc27a4/Ap2a1/Tubb3/Syne2/Lyz2/Fat1
BP	7044	cell-substrate junction assembly	73	-1.9262	0.000892794	Itga5/Dusp3/Coro1c/Bcr/Actn1/Itgb3/Vcl/Plec/Rock1/Nrp1/Map4k4/Dst/Ppm1f/Fn1/Lamc1/Tsc1/Itgav/Ptpra/Pip5k1a/Tln1/Macf1/Iqgap1/Dlc1/Phldb2/Limch1/Lrp1/Col16a1/Coro2b/Whamm/Efna5/Tns1/Bcl2/Bcas3/Ptk2b/Kdr/Clasp1/Peak1
BP	35023	regulation of Rho protein signal transduction	79	-1.92587	0.000794866	Apoe/Arhgef40/Arhgef18/Myo9b/Vav2/Bcr/Tnfaip1/Arrb1/Itsn2/Bcl6/Itsn1/Arap3/Pdgfrb/Arhgdia/Fgd1/Farp1/Nrp1/Als2/Abl2/Abl1/Arhgef2/Arhgef19/Arhgdib/Ophn1/Arhgef7/Dlc1/Kank1/Arhgef17/Arhgef5/Sos2/Plekhg2/Fgd3/Plekhg5/Rasip1/F2r/Prex2/Prag1/Arhgap42/Plekhg3/Arhgap35/Arhgef12/Akap13/Heg1
BP	70167	regulation of biomineral tissue development	50	-1.92585	0.00262288	Tgfb1/Nbr1/Rflnb/Aspn/Bmp4/Ank/Fam20c/Ecm1/P2rx7/Gas6/Isg15/Enpp1/Asxl2/Dicer1/Osr1/Slc8a1/Mia3/Ptk2b/Ano6/Bmpr2
BP	110149	regulation of biomineralization	50	-1.92585	0.00262288	Tgfb1/Nbr1/Rflnb/Aspn/Bmp4/Ank/Fam20c/Ecm1/P2rx7/Gas6/Isg15/Enpp1/Asxl2/Dicer1/Osr1/Slc8a1/Mia3/Ptk2b/Ano6/Bmpr2
BP	61035	regulation of cartilage development	42	-1.92524	0.00448199	Wnt9a/Sox9/Tgfb1/Glg1/Ccn4/Por/Ctnnb1/Tgfbr1/Lnpk/Ccn2/Efemp1/Rflnb/Bmp4/Wnt5a/Bmp1/Ltbp3/Idua/Trps1/Tgfb2/Adamts12/Zfp219/Gdf6/Fgf18
BP	3014	renal system process	41	-1.9232	0.00393654	Psap/Aqp1/Bcr/Sulf1/Bmp4/Akap11/Chrnb2/Cln3/G6pdx/Gas6/Ptger4/Coro2b/Cldn4/Bcl2/Pkn1
BP	165	MAPK cascade	426	-1.92268	1.05546e-08	Cav2/Mapk7/Tsc2/Tgfb1/Apoe/Klf4/Map3k20/Psap/Il11/Igf1r/Insr/Mmp8/Apc/Ctnnb1/Ccl8/Bnip2/Sash1/Taok1/Timp2/Cd40/Ccl6/Atp6ap1/Psen1/Ccn2/Timp3/Tnip1/Rock2/Itgb3/Ern1/Traf3/Gcnt2/Gadd45g/Fgf10/Bmp4/Peli2/Fgf9/Stk3/Tab1/Mapk12/Dlg1/Gsk3b/App/Stk38/Eif2ak2/C3/Rock1/Pdgfrb/Csf1r/Plce1/Adam8/Rb1cc1/Fn1/Gpr39/Abl2/Traf6/Ppm1l/Fbxw7/Laptm5/Uchl1/P2rx7/Gpnmb/Ltbr/Iqgap1/Nox4/Atp6ap2/Denn2b/Gas6/Dusp4/Sfrp1…
BP	71260	cellular response to mechanical stimulus	24	-1.92212	0.00753362	Sox9/Aqp1/Ctnnb1/Cav1/Piezo1/Habp4/Gsk3b/Ankrd1/Arhgdia/Gm45837/Bag3/Atp1a1/Ptger4/Dag1/Piezo2/Pde2a
BP	70848	response to growth factor	392	-1.92211	8.37587e-08	Cav2/Sox9/Mapk7/Tgfb1/Klf4/Glg1/Dusp3/Pgf/Igf1r/Insr/Sulf2/Ctnnb1/Tgfbr1/Cav1/Fgfrl1/Akt1s1/Fuz/Git1/Sulf1/Plcg1/Nlk/Myo1c/Crk/Smurf2/Mtmr4/Sparc/Zfyve27/Dcn/Ccn2/Vsir/Usp15/Fstl3/Rock2/Itgb3/Ern1/Ube2o/Mpp5/Tgfb3/Gcnt2/Aspn/Smad5/Rasa1/Fgf10/Bmp4/Lats2/Fgf9/Wnt5a/Tab1/Crebbp/Gsk3b/Itgb5/Runx1/Smoc2/Xdh/Crim1/Tmem204/Zeb1/Rock1/Lox/Ldlrad4/Pdgfrb/Ehd1/Ppp2r5b/Ankrd1/Grk2/Ltbp3/Vegfb/Tcf7l2/Hgs/Nr…
BP	19915	lipid storage	52	-1.92189	0.00180644	Gm2a/Apoe/Cav1/Lpl/Itgb3/Sqle/Srebf2/Osbpl11/C3/Ehd1/Msr1/Hexa/Itgav/Gba/Cds1/4932438A13Rik/Enpp1/Asxl2/Asxl1/Zfyve1/Zc3h12a/Fitm2/Nrip1/Fto/Cds2/Aup1/Bscl2
BP	1902105	regulation of leukocyte differentiation	145	-1.92173	0.000106847	Tfe3/Lgals9/Axl/Tgfb1/Clptm1/Apc/Ctnnb1/Csf1/Ada/Atp6ap1/Ap3d1/Fstl3/Itgb3/Hsp90aa1/Gpr137b/Bmp4/Drosha/Gsk3b/Runx1/Tmem176a/Csf1r/Adam8/Traf6/Fbn1/Zbtb46/Fbxw7/Pf4/Tmem176b/Tyrobp/Fadd/Gas6/Sfrp1/Trib1/Zbtb1/Thoc5/Sos2/Zbtb7a/Cyld/Asxl2/Itpkb/Sart1/Cdk6/Rc3h1/Dicer1/Pik3r1/Zc3h12a/Ctla2a/Zfpm1/Prkca/Zfp35/Tnfsf18/Rc3h2/Sox4
BP	43547	positive regulation of GTPase activity	133	-1.92024	0.00017378	Cav2/Sipa1l2/Tsc2/Coro1c/Myo9b/Ccl8/Bcr/Evi5/Cd40/Crk/Ccl6/Tbc1d15/Eif5/Nedd9/Rasa1/Wnt5a/Asap1/Rapgef3/Gsk3b/Arap3/Als2/Map4k4/Srgap2/Rabgap1l/Tsc1/Tbc1d20/Ralgapb/Tbck/Pip5k1a/Arhgef19/Epha1/Arhgef7/Cx3cl1/Ccl17/Rasgrp2/Arhgef5/Mtss2/Iqsec1/Tbc1d10a/Ccl7/Ccl2/Rabgap1/Rab3gap1/Icam1/Sgsm2/Grtp1/Tbc1d17/Rgs4/Ric1/Usp6nl/Picalm/Myo9a/Arhgap29/Rapgef1/Agrn/Sgsm1/Sgsm3/Sipa1l1/F2r/Arhgap42/Tbc1d22a/…
CC	1726	ruffle	108	-1.91802	0.000437599	Itga5/Hip1r/S100a6/Aif1l/Myo9b/Apc/Atp6v1b2/Rhoa/Actn1/Map2/Plcg1/Myo1c/Rab5a/Cyth3/Itgb3/Hsp90aa1/Pdlim7/Rasa1/Lcp1/Myo10/Myh9/Lima1/Synj2/Rock1/Arap3/Pdgfrb/Fgd1/Als2/Abl1/Nckap1/Itgav/Trpm7/Arhgef2/Pip5k1a/Tln1/Pdpn/Wasf2/Psd3/Iqgap1/Dlc1/Tirap/Rdx/Kank1/Cspg4/Gas7/Myo6/Mtss2/Myo5a/Psd/Plekha1/Cdk6/Ddx58/Appl1/Amot/Ezr/Tln2
BP	3158	endothelium development	78	-1.91786	0.000891825	Plod3/Ctnnb1/Tgfbr1/Prox1/Ptprs/Notch4/Rock2/Vcl/Bmp4/Akap11/Rapgef3/Xdh/Rock1/Fasn/Eng/Jag1/Col15a1/Pdpn/Gm45837/Itgax/Msn/Ikbkb/Icam1/Cul7/Adamts12/Ezr/Kdr/Bmpr2/Afdn/Pde2a
BP	98609	cell-cell adhesion	348	-1.91731	4.03873e-07	Itga5/Sox9/Mapk7/Lgals9/Jup/Tgfb1/Lamb1/Klf4/Dusp3/Nfat5/Ephb3/Ctnnb1/Cav1/Fgfrl1/Cdh23/Adgrl1/Ptprs/Piezo1/Efr3a/Notch4/Lama5/Anxa9/Ada/Psen1/Vsir/Ap3d1/Fstl3/Tnip1/Itgb3/Gtpbp4/Hsp90aa1/Gcnt2/Il6st/Dlg5/Vcl/Bmp4/Wnt5a/Ajuba/Myo10/Myh9/Bcl6/Boc/Dlg1/Itgb5/Runx1/Cyp1b1/Rock1/Jak2/Tjp2/Capn1/Fermt3/Gpam/Adam8/Ric8a/Podxl/Pard3/Ppm1f/Fn1/Serpine2/Cfh/Kif26b/Kifap3/Abl2/Abl1/Marchf7/Itgav/Traf6/Jag1…
BP	45778	positive regulation of ossification	30	-1.91595	0.00588383	Bmp4/Fam20c/P2rx7/Isg15/Asxl2/Ptger4/Osr1/Slc8a1/Mia3/Ano6/Bmpr2
MF	15179	L-amino acid transmembrane transporter activity	29	-1.91564	0.00682258	Slc1a5/Slc1a6/Slc1a3/Ctns/Slc3a2/Slc25a13/Slc1a4/Slc36a1/Sfxn1/Slc38a2/Slc6a20b/Slc7a11/Slc6a9/Pqlc2/Slc15a4/Slc7a2/Slc38a7/Slc7a5/Slc7a1/Slc36a4
BP	42551	neuron maturation	25	-1.91557	0.00767589	Ntn4/Gsk3b/App/C3/Gnaq/Abl2/Cspg4/C1qa/Bcl2
MF	38024	cargo receptor activity	31	-1.91507	0.00634735	Insr/Cxcl16/Lrp10/Msr1/Olr1/Ldlr/Lgals3bp/Ssc5d/Enpp1/Lrp1/Mia3
CC	30667	secretory granule membrane	42	-1.91499	0.00467248	Cav2/Tcirg1/Aqp1/Cav1/Kif1a/Actn1/Lamp2/Rab5a/Sparc/Stxbp5/Trip11/Slc18a2/Adam8/Pam/Itpr1/Itpr2/Msn/Abcc4/Exoc3/Tmem184a/Cpe/Itpr3/Flot2
CC	30139	endocytic vesicle	138	-1.91483	0.000199533	Myo18a/Tcirg1/Ap2a2/Kif5b/Ap2s1/Cybb/Lamp2/Myo1c/Rab5a/Itsn1/Ehd3/Tapbp/Fth1/Ehd1/Flnb/Adam8/Pikfyve/Srgap2/Lrp2/Ehd4/Pld1/Vamp3/Anxa3/Zyx/Sec61a1/Lamp1/Vps26b/Tirap/Trf/Myo6/Heatr5a/Uvrag/Ccl2/Rab8b/Tap1/Nod1/Ctss/Picalm/Plekhg5/Rapgef1/Ambra1/Appl1/Cdc42ep4/Amot/Inpp5f/Cltc/Ecpas/Rab7b/Capg/Arrb2/Ap2a1/B2m/Flot2/H2-D1/Ehd2/Rab7
BP	8360	regulation of cell shape	99	-1.91451	0.000464853	Gna12/Rhoc/Arhgef18/Crk/Myh9/Dlg1/Rhoq/Arap3/Csf1r/Arhgdia/Fgd1/Fn1/Pdpn/Epb41/Shroom3/Plxna4/Plxna1/Plxnd1/Parva/Msn/Dlc1/Rdx/Phip/Gas7/Ccl2/Palm/Fmnl2/Plxnb2/Icam1/Pakap/Cdc42ep4/Prag1/Ezr/Arhgap35/Ptk2b/Prpf40a/Kdr/Brwd3/Cdc42ep5/Rhog/Pakap
BP	30100	regulation of endocytosis	142	-1.91429	7.8337e-05	Tsc2/Axl/Apoe/Dgkq/Insr/Bcl2l1/Clip3/Lbp/Rab5a/Arrb1/Rufy1/Itgb3/Clu/Dnm1l/App/Itsn1/C3/Rock1/Lrsam1/Abca2/Lrp2/Itgav/Ehd4/Ptpn1/Arfgap1/Rspo1/Cln3/Ophn1/Cdh13/Trf/Snx33/Iqsec1/Rubcn/Arhgap21/Ldlrap1/Picalm/Lrp1/Appl1/Pcsk9/Prkca/Arrb2/Ap2a1/B2m/Btbd9/Ano6
CC	30175	filopodium	58	-1.91401	0.00274511	Myo9b/Map2/Dync1h1/Fxr2/Itgb3/Akap5/Lcp1/Rapgef3/App/Itgav/Spef1/Fxr1/Vcam1/Pdpn/Msn/Myo5a/Palm/Wdr34/Dag1/Dnali1/Ezr/Ap2a1/Tubb3/Syne2/Fat1
CC	98857	membrane microdomain	224	-1.914	1.10934e-05	Cav2/Tsc2/Cavin1/Coro1c/Aqp1/Hmox1/Igf1r/Insr/Ctnnb1/Tgfbr1/Ctsd/Psen2/Clip3/Hspa8/Sulf1/Myo1c/Rab5a/Psen1/Vcl/Ctsb/Tnfrsf10b/Vdr/Dlg1/Gsk3b/App/Gnaq/Jak2/Pi4k2a/Pikfyve/Cd55/Capn2/Lrp2/Chrnb2/Pdpn/Actb/Adcyap1r1/Itpr1/Furin/Iqgap1/Gm45837/Cln3/Prss8/Tpp1/Stim1/Fadd/Hdac6/Erlin2/Dlc1/Cdh13/Ldlr/Cln6/Csk/Atp1a1/Atp7a/Eef2/Icam1/Cpe/Dag1/Lat2/Itga1/Tuba1c/Usp48/Mdga1/Cavin2/Myof/Orai1/Prkca/Ezr/Bir…
BP	6958	complement activation, classical pathway	10	-1.91293	0.00845777	Serping1/C3/C1qa/C1s1/C1ra
CC	323	lytic vacuole	315	-1.9125	5.04681e-07	Gm2a/Clcn4/Tcirg1/Uba1/Tsc2/Apoe/Pld3/Dnase2a/Psap/Mcoln1/Sgsh/Man2b1/Insr/Ctns/Tmbim1/Neu1/Ctsd/Slc3a2/Psen2/Atp6v0d1/Tmem175/Galns/Hspa8/Sqstm1/Ctsz/Lamp2/Nbr1/Ada/Ctsa/Anxa6/Cd68/Psen1/Slc29a3/Slc36a1/Prss57/Spag9/Galc/Gpr137b/Ctsb/App/Sod1/Pdgfrb/Fth1/Slc15a3/Lipa/Capn1/Hexa/Adam8/Ifitm3/Gaa/Rptor/Hgs/Rb1cc1/Capn2/Tmem63a/Prdx6/Abca2/Dpp7/Cat/Snap23/Vps39/Vps16/Gba/Lrba/Laptm5/Rragc/Fuca1/Pql…
CC	5764	lysosome	315	-1.9125	5.04681e-07	Gm2a/Clcn4/Tcirg1/Uba1/Tsc2/Apoe/Pld3/Dnase2a/Psap/Mcoln1/Sgsh/Man2b1/Insr/Ctns/Tmbim1/Neu1/Ctsd/Slc3a2/Psen2/Atp6v0d1/Tmem175/Galns/Hspa8/Sqstm1/Ctsz/Lamp2/Nbr1/Ada/Ctsa/Anxa6/Cd68/Psen1/Slc29a3/Slc36a1/Prss57/Spag9/Galc/Gpr137b/Ctsb/App/Sod1/Pdgfrb/Fth1/Slc15a3/Lipa/Capn1/Hexa/Adam8/Ifitm3/Gaa/Rptor/Hgs/Rb1cc1/Capn2/Tmem63a/Prdx6/Abca2/Dpp7/Cat/Snap23/Vps39/Vps16/Gba/Lrba/Laptm5/Rragc/Fuca1/Pql…
BP	2685	regulation of leukocyte migration	102	-1.9119	0.000508307	Lgals9/Tgfb1/Pgf/Bcr/Csf1/Lbp/Ada/Crk/Aoc3/Itgb3/Edn1/Cxcl14/Wnt5a/Dnm1l/App/Pla2g7/Csf1r/Capn1/Vegfb/Rabgef1/Adam8/Ecm1/Fadd/Msn/Vegfd/Gas6/Slit2/Cx3cl1/Pdgfd/Tirap/Slc8b1/Gpsm3/Ccl2/Cd99l2/Icam1/Ptger4/Nbl1/Cmklr1/Mtus1/Wnk1/Mia3/Ptk2b/Ano6/Tnfsf18/Lrch1/Rhog
CC	45121	membrane raft	223	-1.91183	1.4491e-05	Cav2/Tsc2/Cavin1/Coro1c/Aqp1/Hmox1/Igf1r/Insr/Ctnnb1/Tgfbr1/Ctsd/Psen2/Clip3/Hspa8/Sulf1/Myo1c/Rab5a/Psen1/Vcl/Ctsb/Tnfrsf10b/Vdr/Dlg1/Gsk3b/App/Gnaq/Jak2/Pi4k2a/Pikfyve/Cd55/Capn2/Lrp2/Chrnb2/Pdpn/Actb/Adcyap1r1/Itpr1/Furin/Iqgap1/Gm45837/Cln3/Prss8/Tpp1/Stim1/Fadd/Hdac6/Erlin2/Dlc1/Cdh13/Ldlr/Cln6/Csk/Atp1a1/Atp7a/Eef2/Icam1/Cpe/Dag1/Lat2/Itga1/Tuba1c/Usp48/Mdga1/Cavin2/Myof/Orai1/Prkca/Ezr/Bir…
BP	2687	positive regulation of leukocyte migration	71	-1.91173	0.000794866	Lgals9/Tgfb1/Pgf/Csf1/Lbp/Itgb3/Edn1/Cxcl14/Dnm1l/App/Pla2g7/Csf1r/Vegfb/Adam8/Fadd/Gas6/Cx3cl1/Pdgfd/Tirap/Gpsm3/Ccl2/Cd99l2/Icam1/Ptger4/Cmklr1/Mia3/Ptk2b/Ano6/Tnfsf18
BP	48246	macrophage chemotaxis	21	-1.91117	0.0145503	Csf1/Csf1r/Cx3cl1/Ccl2/Cmklr1/Mtus1/Ptk2b/Tnfsf18
MF	4715	non-membrane spanning protein tyrosine kinase activity	22	-1.90991	0.0162013	Baz1b/Frk/Prkcd/Dyrk1a/Eif2ak2/Jak2/Stk16/Abl2/Abl1/Src/Jak1/Wee1/Tyk2/Csk/Lyn/Ptk2b/Peak1
BP	46339	diacylglycerol metabolic process	13	-1.90891	0.00887945	Dgkq/Gpam/Plce1/Gpat4/Dgkh/Dgkz
MF	51015	actin filament binding	116	-1.90884	0.00062773	Myo18a/Hip1r/Aif1l/Coro1c/Myo9b/Mprip/Actn1/Pls3/Myo1c/Anxa6/Myh11/Map1s/Vcl/Anxa8/Lcp1/Ajuba/Myo10/Mtss1/Myh9/Lima1/Ablim1/Abl1/Vps16/Tpm3/Tln1/Maco1/Add1/Shroom3/Arpc1b/Iqgap1/Myo7a/Flna/Cotl1/Panx1/Pstpip1/Tpm1/Gas7/Myo6/Myo5a/Eef2/Pknox2/Fmnl2/Ctnna1/Nexn/Coro2b/Sipa1l1/Shroom2/Samd14/Ezr/Tln2/Capg/Syne2/Afdn/Arpc4
BP	71363	cellular response to growth factor stimulus	383	-1.90862	5.97871e-08	Cav2/Sox9/Mapk7/Tgfb1/Klf4/Glg1/Dusp3/Pgf/Igf1r/Insr/Sulf2/Ctnnb1/Tgfbr1/Cav1/Fgfrl1/Akt1s1/Fuz/Git1/Sulf1/Plcg1/Nlk/Myo1c/Crk/Smurf2/Mtmr4/Sparc/Zfyve27/Dcn/Ccn2/Vsir/Usp15/Fstl3/Itgb3/Ern1/Ube2o/Mpp5/Tgfb3/Gcnt2/Aspn/Smad5/Rasa1/Fgf10/Bmp4/Lats2/Fgf9/Wnt5a/Tab1/Crebbp/Gsk3b/Itgb5/Runx1/Smoc2/Xdh/Crim1/Tmem204/Zeb1/Lox/Ldlrad4/Pdgfrb/Ehd1/Ppp2r5b/Ankrd1/Grk2/Ltbp3/Vegfb/Tcf7l2/Hgs/Nrp1/Fam20c/Nr…
BP	10656	negative regulation of muscle cell apoptotic process	39	-1.90778	0.00650732	Hmox1/Igf1r/Cav1/Hspa8/Edn1/Hmgcr/Rapgef3/Gsk3b/Jak2/Lrp6/Nupr1/Bag3/Hspb6/Rbpj/Ambra1/Rgl2/Pik3r1/Zc3h12a/Npm1/Bcl2/Ptk2b/Arrb2
BP	1953	negative regulation of cell-matrix adhesion	26	-1.90752	0.00790292	Coro1c/Rasa1/Jag1/Adam15/Dlc1/Lrp1/Pik3r1/Mmp12/Bcas3
BP	2001259	positive regulation of cation channel activity	34	-1.90734	0.00786668	Kif5b/Jph2/Bmp4/Ehd3/Stim1/Ccl2/Ctss/P2ry6/Prkg1
BP	6909	phagocytosis	111	-1.90678	0.000216509	Axl/Tgfb1/Coro1c/Bcr/Tmem175/Lbp/Rab5a/Itgb3/Washc5/Myh9/C3/Msr1/Abl2/Pear1/P2rx7/Atg7/Tyrobp/Mfge8/Cln3/Myo7a/Gas6/Ldlr/Spg11/Ccl2/Sirpa/Lrp1/Appl1/P2ry6/Trex1/Rab7b/Fcer1g/Fcgr3/Clec7a
BP	10862	positive regulation of pathway-restricted SMAD protein phosphorylation	28	-1.90655	0.00654027	Lgals9/Tgfb1/Tgfbr1/Bmp4/Gdf10/Eng/Gdf15/Tgfb2/Inhba/Gdf6/Bmpr2
BP	1934	positive regulation of protein phosphorylation	455	-1.90563	7.88216e-09	Cav2/Itga5/Ddx3x/Lgals9/Tgfb1/Map3k20/Il11/Pgf/Dgkq/Mprip/Insr/Tgfbr1/Prox1/Clip3/Wdfy2/Csf1/Lrrk1/Sash1/Sqstm1/Taok1/Cd40/Fxr2/Arrb1/Psen1/Ccn2/Mrnip/Rock2/Itgb3/Ern1/Spag9/Hsp90aa1/Nedd9/Edn1/Gadd45g/Rasa1/Fgf10/Il6st/Bmp4/Peli2/Gdf10/Fgf9/Akap11/Clu/Stk3/Tab1/Rapgef3/Dlg1/Gsk3b/Senp2/App/Parp9/Cdkn1a/Eif2ak2/C3/Telo2/Hbegf/Pdgfrb/Csf1r/Jak2/Vegfb/Plce1/Adam8/Rptor/Slco3a1/Rb1cc1/Gpr39/Atp2b4/E…
MF	30020	extracellular matrix structural constituent conferring tensile strength	22	-1.90462	0.0170615	Col6a1/Col5a3/Col6a2/Col14a1/Col7a1/Col15a1/Col4a1/Col4a2/Col12a1/Col16a1/Col6a6
BP	1974	blood vessel remodeling	33	-1.90461	0.00778001	Axl/Tmbim1/Bcr/Mdm2/Fgf10/Epas1/Jag1/Flna/Tgfb2/Bak1/Bmpr2
MF	42169	SH2 domain binding	26	-1.90446	0.00795733	Ctr9/Sqstm1/Nlk/Crk/Rufy1/Jak2/Abl1/Pag1/Afap1/Dlc1/Inppl1/Ccdc88a/Arhgap5/Dag1/Lat2/Ghr
BP	10171	body morphogenesis	48	-1.90352	0.00355297	Braf/Tgfb1/Fuz/Sgpl1/Tgfb3/Crebbp/Tcf7l2/Nckap1/Asph/Ski/Lrp6/Atp6ap2/Mmp2/Csrnp1/Phldb2/Specc1l/Rab3gap1/Gatad2a/Cdon/Tgfb2/Dag1/Plekha1/Phldb1/Grem2/Ep300/Clasp1/Zfp950
CC	1725	stress fiber	64	-1.90295	0.00208278	Septin7/Mprip/Cyba/Actn1/Myh11/Vcl/Lcp1/Myh9/Mylk/Lima1/Ablim1/Flnb/Dst/Actb/Zyx/Nox4/Bag3/Dlc1/Pstpip1/Acta2/Limch1/Amot/Coro2b/Synpo/Synpo2/Septin11/Septin5
CC	97517	contractile actin filament bundle	64	-1.90295	0.00208278	Septin7/Mprip/Cyba/Actn1/Myh11/Vcl/Lcp1/Myh9/Mylk/Lima1/Ablim1/Flnb/Dst/Actb/Zyx/Nox4/Bag3/Dlc1/Pstpip1/Acta2/Limch1/Amot/Coro2b/Synpo/Synpo2/Septin11/Septin5
MF	19903	protein phosphatase binding	120	-1.90293	0.000397626	Smg5/Jup/Gtf2f1/Gab2/Insr/Ctnnb1/Mtmr4/Hsp90b1/Pdlim4/Cdc27/Cpd/Strn3/Akap5/Hsp90aa1/Traf3/Hmgcr/Akap11/Sod1/Csf1r/Ppp6r3/Pard3/Stat1/Atp2b4/Kifap3/Ptpn1/Lmna/Vcp/Slc9a1/Anapc4/Anapc7/Anapc5/Ankle2/Itpr1/Iqgap1/Mvp/Ikbkb/Csk/Pstpip1/Fbxl2/Ppp1r16a/Mtmr3/Sirpa/Irs2/Ppp1r10/Stau1/Pik3r1/Itga1/Smg7/Foxo1/Smtnl2/Tctex1d4/Ppp6r1/Ghr/Bcl2/Bod1l/Cttnbp2nl/Mfhas1
CC	5769	early endosome	208	-1.90279	4.56259e-05	Gpr107/Clcn4/Chmp1a/Apoe/Pld3/Clcn5/Clcn3/Psen2/Atp6v0d1/Clip3/Wdfy2/Aph1a/Rab5a/Aoc3/Uhrf1bp1l/Psen1/Pdlim4/Vipas39/Zfyve16/Washc5/Mgrn1/App/Ehd3/Washc1/Washc2/Ldlrad4/Ehd1/Pi4k2a/Rabgef1/Marchf8/St8sia2/Hgs/Nrp1/Pikfyve/Als2/Rabgap1l/Ehd4/Vps16/Ptpn1/Atp9a/Vcam1/Eps15/Wasf2/Vamp3/Mib2/Htt/Snx17/Slc15a4/Vps33a/Snx8/Lrp6/Furin/Cln3/Nucb1/Gripap1/Nox1/Vps35/Usp10/Nae1/Vps26b/Snx19/Ldlr/Cln6/Trak1/…
BP	2281	macrophage activation involved in immune response	11	-1.90258	0.00642982	Ifi35/Lbp/Nmi/Tyrobp/Grn/Trex1
MF	30695	GTPase regulator activity	257	-1.90238	3.43098e-06	Krit1/Sipa1l2/Tsc2/Ranbp2/Eif2b5/Arhgef40/Arhgef18/Myo9b/Vav2/Bcr/Evi5/Git1/Sh3bp5l/Cyth3/Arrb1/Stxbp5/Srgap1/Tbc1d15/Itsn2/Eif5/Rasa1/Asap1/Rapgef3/Arhgap31/Itsn1/Agap3/Arap3/Gnaq/Plce1/Arhgdia/Hps1/Fgd1/Rabgef1/Chm/Farp1/Nrp1/Als2/Srgap2/Rgl1/Rabgap1l/Gapvd1/Tbc1d20/Arfgap1/Ralgapb/Tbck/Arhgef2/Sesn2/Arhgef19/Rgs12/Eif2b4/Agfg2/Arhgdib/Psd3/Iqgap1/Nucb2/Nucb1/Denn2b/Ophn1/Arhgef7/Dlc1/Slit2/Syd…
BP	6063	uronic acid metabolic process	11	-1.90181	0.00642982	Ugt1a6a/Ugt1a8/Ugt1a5/Ugt1a1/Ugt1a7c/Ugt1a6b/Ugt1a10/Ugt1a2/Ugt1a9
BP	19585	glucuronate metabolic process	11	-1.90181	0.00642982	Ugt1a6a/Ugt1a8/Ugt1a5/Ugt1a1/Ugt1a7c/Ugt1a6b/Ugt1a10/Ugt1a2/Ugt1a9
CC	31226	intrinsic component of plasma membrane	431	-1.90073	2.54995e-08	Cav2/Itga5/Clcn4/Gria3/Axl/Ddr1/Cp/Clcn5/Aqp1/Slc1a6/Igf1r/Insr/Ephb3/Cyba/Stx1a/Tgfbr1/Fgfrl1/Trpm5/Psen2/Adgrl1/Ptprs/Cybb/Cd40/Trpv2/Scn1b/Slc6a8/Stxbp5/Psen1/Hcn2/Canx/Itgb3/Traf3/Il6st/Ank/Gpaa1/Boc/Dlg1/Itgb5/Lnpep/Slc39a6/Tapbp/Hbegf/Pdgfrb/Csf1r/Pi4k2a/Sacm1l/Slc6a20b/Atp10a/Adam8/Tmc6/Slco3a1/Nrp1/Nrp2/Pam/Atp2b4/Ncf2/Olfm1/Miga2/Itgav/Traf6/Cd82/Syt13/Trpm7/Slc20a1/Kcnab1/Tspan2/Notch2/…
BP	1818	negative regulation of cytokine production	132	-1.90053	0.000111516	Lgals9/Axl/Tgfb1/Klf4/Hmox1/Mmp8/Lbp/Fn1/Nmi/Laptm5/Gpnmb/Furin/Tyrobp/Trim30a/Gas6/Adcy7/Cx3cl1/Nlrx1/Ssc5d/Pml/Sirpa/Otud7b/Tgfb2/Nploc4/Ptger4/Dicer1/Cmklr1/Nfkbil1/Zc3h12a/Zfpm1/Tsku/Ezr/Map2k5/Arrb2/Ppm1b
BP	46718	viral entry into host cell	45	-1.90008	0.00480559	Cav2/Trim25/Axl/Cav1/Rad50/Trim11/Itgb3/Ctsb/Ly6e/Npc1/Grk2/Ifitm3/Nrp1/Pikfyve/Itgav/Vps16/Ptx3/Eps15/Trim30a/Gas6/Mre11a/Vps18/Uvrag/Trim56/Trim34a/Trim12c/Ifitm2/Trim12a
MF	5518	collagen binding	45	-1.90004	0.00480559	Col6a1/Ddr1/P3h4/Pcolce2/Sparc/Dcn/Col6a2/Aebp1/Aspn/Ctsb/Lox/Ddr2/Map1a/Podn/Pcolce/Ap1g1/Itga11/Cspg4/Tgfbi/Lum/Ctss/Itga9/Itga1/Mmp12
BP	21879	forebrain neuron differentiation	26	-1.89999	0.00801325	Prox1/Ubb/Ogdh/Foxg1/Wnt5a/Csf1r/Gnaq/Nrp1/Nrp2/Atg7/Slit2/Atp7a/Atf5/Inhba/Dicer1/B2m
BP	31347	regulation of defense response	297	-1.89991	1.62235e-06	Lgals9/Il16/Il17ra/Apoe/Ier3/Ccn4/Mmp8/Apobec3/Bcr/Ifi35/Lpl/Lbp/Ada/Tnip1/Hsp90aa1/Traf3/Nr1d2/Drosha/App/Parp9/Serping1/C3/Jak2/Adam8/Irf7/Stat1/Optn/Lrsam1/Nmi/Zbp1/Samhd1/Adar/Clock/Ereg/Cxcl1/Aldh2/Zc3hav1/Usp18/Tyrobp/Gm45837/Nupr1/Fadd/Fam3a/Lamp1/Slit2/Slc7a2/Tlr3/Vps35/Ap1g1/Mmp2/Cx3cl1/Tirap/Nlrx1/Ldlr/Rora/Mgll/Casp4/Tkfc/Polr3b/Grn/Gpsm3/Cebpa/Cyld/Pml/Matr3/Tap1/Sirpa/Nod1/Sema7a/Cts…
BP	44409	entry into host	48	-1.89964	0.00375561	Cav2/Trim25/Axl/Cav1/Rad50/Trim11/Itgb3/Exoc7/Ctsb/Ly6e/Npc1/Grk2/Ifitm3/Nrp1/Pikfyve/Itgav/Vps16/Ptx3/Eps15/Trim30a/Gas6/Mre11a/Vps18/Uvrag/Trim56/Trim34a/Trim12c/Ifitm2/Trim12a
BP	9791	post-embryonic development	82	-1.89836	0.000837985	Kmt2a/Klf4/Bax/Tgfbr1/Cdh23/Psen1/Sgpl1/Meg3/Bmp4/Smad2/Gnaq/Jak2/Tcf7l2/Slc18a2/Asl/Abl2/Abl1/Sema3c/Foxp2/Flt1/Itpr1/Atg7/Ercc2/Myo7a/Fgfr2/Atrx/Csrnp1/Inppl1/Tmtc3/Ago2/Atf5/Tbce/Morc3/Plekha1/Ppp1r13l/Dicer1/Kdm5b/Gigyf2/Slc8a1/Bcl2/Bak1/Dhcr7/Kdr/Selenop/Impad1/Zfp950/Heg1/Rc3h2/Ccdc47/Zfx
BP	6821	chloride transport	32	-1.89774	0.00912838	Clcn4/Clcn5/Clic1/Slc12a4/Slc4a2/Gabrb1/Prkg2/Clcn7/Slc12a9/Best1/Ano10/Atp8b1/Cldn4/P2ry6/Ano6/Prnp
BP	45807	positive regulation of endocytosis	79	-1.89687	0.00107497	Axl/Apoe/Insr/Bcl2l1/Clip3/Lbp/Arrb1/Clu/Dnm1l/App/Itsn1/C3/Lrp2/Cln3/Trf/Ldlrap1/Picalm/Lrp1/Appl1/Pcsk9/Arrb2/Ap2a1/B2m/Ano6
BP	3148	outflow tract septum morphogenesis	20	-1.89682	0.00736928	Bmp4/Nrp2/Eng/Lrp2/Parva/Tgfb2/Bmpr2
BP	18108	peptidyl-tyrosine phosphorylation	160	-1.89559	4.82972e-05	Cav2/Itga5/Tgfb1/Ddr1/Il11/Dgkq/Igf1r/Insr/Psen2/Lrrk1/Cd40/Psen1/Efemp1/Ggnbp2/Itgb3/Nedd9/Rasa1/Fgf10/Il6st/App/Dyrk1a/Parp9/Hbegf/Pdgfrb/Csf1r/Ppp2r5b/Jak2/Vegfb/Abl2/Ehd4/Ptpn1/Arhgef2/Fbxw7/Ereg/Epha1/Iqgap1/Nox4/Mvp/Gas6/Sfrp1/Aplp2/Pdgfd/Clk3/Cspg4/Parp14/Icam1/Ptger4/Agrn/Inpp5f/Gprc5a/Igf2/Efna5/Rictor/Prkca/Ghr/Ptk2b/Arrb2/Kdr/Tnfsf18/Prnp
CC	70161	anchoring junction	347	-1.89516	3.45661e-07	Cav2/Itga5/Krit1/Jup/Il16/Aif1l/Uba1/Apc/Cyba/Ctnnb1/Tgfbr1/Cav1/Rhoa/Fgfrl1/Git1/Actn1/Plcg1/Cyth3/Pmp22/Anxa6/Scn1b/Pdlim4/Itgb3/Fbf1/Mpp5/Pdlim7/Dlg5/Vcl/Lcp1/Ajuba/Mtdh/Mtss1/Myh9/Plec/Dlg1/Itgb5/Mylk/App/Lima1/Sympk/Jak2/Tjp2/Arl2/Fermt3/Sorbs1/Flnb/Podxl/Nrp1/Pard3/Pikfyve/Map4k4/Dst/Des/Cdc42bpa/Sdccag8/Capn2/Fam129b/Itgav/Lin7c/Jag1/Snap23/Ptpra/Mapre1/Arhgef2/Mpdz/B4galt1/Tln1/Slc9a1/Was…
BP	3231	cardiac ventricle development	83	-1.89468	0.00113323	Luzp1/Tgfb1/Ctnnb1/Tgfbr1/Fgfrl1/Prox1/Rxra/Tbx5/Mdm2/Trip11/Bmp4/Fgf9/Wnt5a/Ly6e/Eng/Lrp2/Jag1/Smarcd3/Lrp6/Gm45837/Slit2/Smarca4/Tpm1/Nfatc1/Smad6/Matr3/Cpe/Rbpj/Tgfb2/Ppp1r13l/Rbm15/Zfpm1/Slit3/Bmpr2/Heg1/Sox4/Pde2a
BP	15698	inorganic anion transport	52	-1.8945	0.00218363	Clcn5/Clic1/Slc12a4/Ank/Slc20a1/Slc4a2/Gabrb1/Prkg2/Slc26a2/Clcn7/Slc12a9/Enpp1/Best1/Ano10/Atp8b1/Mfsd5/Cldn4/P2ry6/Ano6/Prnp
BP	70555	response to interleukin-1	64	-1.89401	0.00239268	Ccl8/Cd40/Ccl6/App/Ankrd1/Fn1/Hdac4/Traf6/Zbp1/Ikbkb/Cx3cl1/Ccl17/Usp10/Rora/Ythdc2/Ccl7/Ccl2/Sirpa/Saa3/Rc3h1/Zc3h12a/Adamts12/Prkca/Mapk11
BP	2474	antigen processing and presentation of peptide antigen via MHC class I	18	-1.89368	0.00796124	Erap1/Tapbp/Tap1/Tapbpl/Mfsd6/Ide/Fcer1g/Fcgr3/B2m/H2-D1
MF	8237	metallopeptidase activity	88	-1.89353	0.000728715	Mmp8/Dpep1/Cpd/Erap1/Bmp1/Adamts1/Adamts5/Lnpep/Adam8/Rnpepl1/Yme1l1/Cpxm1/Adam15/Mmp23/Cpxm2/Mmp2/Adamts8/Adamts2/Cpe/Mmp3/Adamtsl5/Naalad2/Adamts12/Mmp12/Amz1/Ide/Ece1/Mysm1
MF	4714	transmembrane receptor protein tyrosine kinase activity	25	-1.89277	0.00947469	Axl/Ddr1/Igf1r/Insr/Ephb3/Fgfrl1/Efemp1/Pdgfrb/Csf1r/Nrp2/Epha1/Kdr
BP	42063	gliogenesis	189	-1.89214	6.99328e-05	Nfix/Tgfb1/Nab1/Lamb1/Eif2b5/Ctnnb1/Nfib/Csf1/Psen1/Efemp1/Nr1d1/Foxg1/Mpp5/Tppp/Fgf10/Il6st/Bmp4/Clu/App/Sod1/Prmt5/Csf1r/Grk2/Tcf7l2/Pard3/Fn1/Serpine2/Srgap2/Slc45a3/Abl2/Abca2/Lrp2/Tspan2/Fubp1/Gba/Bag1/Ski/Eif2b4/Exoc4/Lrp6/Cx3cl1/Smarca4/Ldlr/Trf/Cspg4/Grn/Nkx6-1/Ccl2/Tmem98/C1qa/Fgf2/Egr2/Atf5/Tgfb2/Dag1/Lrp1/Cdk6/Dicer1/Sun2/Lingo1/Lamb2/S100a8/Syne2/Afdn/Sox4
CC	5774	vacuolar membrane	143	-1.88986	0.000101728	Clcn4/Uba1/Pld3/Mcoln1/Man2b1/Ctns/Tmbim1/Ctsd/Psen2/Vac14/Atp6v0d1/Hspa8/Ctsa/Anxa6/Cd68/Atp6v0a1/Psen1/Slc29a3/Spag9/Gpr137b/Entpd4b/Atp6v1c1/Slc15a3/Rb1cc1/Tmem63a/Abca2/Vps39/Rpn2/Gba/Laptm5/Rragc/Pqlc2/Man2b2/Slc35f6/Slc15a4/Gabarapl1/Cln3/Myo7a/Atp6ap2/Lamp1/Map1lc3b/Tpcn1/Grn/Sppl2b/Uvrag/Fnip1/Atp13a2/Hgsnat/Atp6v0a2/Vps41/Hps4/Mios/Wdr81/Tecpr1/H2-DMb1/Slc48a1
CC	30141	secretory granule	156	-1.88961	0.000109752	Cav2/Tcirg1/Tgfb1/Pla1a/Ap2a2/Clcn3/Aqp1/Stx1a/Cav1/Kif1a/Actn1/Lamp2/Rab5a/Sparc/Rab3d/Stxbp5/Prss57/Fstl3/Igfbp3/Dld/Trip11/Tgfb3/Edn1/Vdac2/Sod1/Thbs2/Pcsk5/Slc18a2/Hexa/Adam8/Hgs/Ptprn/Serpine2/Pam/Ncf2/Pdia3/Snap23/Skil/Slc6a9/Vamp3/Pf4/Anxa3/Gars/Itpr1/Itpr2/Msn/Lamp1/Loxl1/Ctsh/Abcc4/Atp7a/Exoc3/Ogt/Myo5a/Tbxa2r/Tmem184a/Ctnna1/Cpe/Atp6v0a2/Tgfb2/Lrp1/Itga1/Hps4/Itpr3/Tctex1d4/Prkg1/Ece1/A…
BP	1961	positive regulation of cytokine-mediated signaling pathway	32	-1.88905	0.0102502	Axl/Csf1/Edn1/Parp9/Irf7/Zbp1/Laptm5/Fadd/Gas6/Casp4/Crebrf/Mmp12
BP	46578	regulation of Ras protein signal transduction	150	-1.88816	9.9616e-05	Apoe/Arhgef40/Arhgef18/Myo9b/Vav2/Bcr/Git1/Csf1/Timp2/Tnfaip1/Crk/Cyth3/Arrb1/Itsn2/Fgf10/Bcl6/Itsn1/Arap3/Pdgfrb/Plce1/Arhgdia/Fgd1/Rabgef1/Farp1/Nrp1/Als2/Map4k4/Abl2/Abl1/Arfgap1/Notch2/Arhgef2/Arhgef19/Mfn2/Auts2/Arhgdib/Psd3/Ophn1/Arhgef7/Dlc1/Pik3cb/Kank1/Syde1/Arhgef17/Arhgap44/Arhgef5/Ogt/Iqsec1/Sos2/Psd/Plekhg2/Fgd3/Itpkb/Tgfb2/Plekhg5/Rapgef1/Dgkz/Iqsec2/Rgl2/Rasip1/F2r/Prex2/Prag1/Arhg…
BP	6959	humoral immune response	59	-1.88803	0.00256183	Tfe3/Slpi/Masp1/App/Serping1/C3/Cfh/Pf4/Cxcl1/Fam3a/Ccl17/Trf/Ccl2/C1qa/C1s1/Mfap4/C1ra/Wfdc17/C4b/Cfb
BP	21872	forebrain generation of neurons	30	-1.88749	0.00757888	Rhoa/Prox1/Ubb/Ogdh/Foxg1/Wnt5a/Csf1r/Gnaq/Nrp1/Nrp2/Mettl14/Lrp6/Atg7/Fgfr2/Slit2/Atp7a/Atf5/Inhba/Dicer1/B2m
BP	30199	collagen fibril organization	41	-1.88745	0.00578106	Fkbp10/Plod3/P3h4/Tgfbr1/Aebp1/Pxdn/Vipas39/Col14a1/Cyp1b1/Lox/Col5a2/Ddr2/Col5a1/P3h1/Loxl1/Atp7a/Colgalt1/Lum/Adamts2/Tgfb2/Mia3
BP	2250	adaptive immune response	183	-1.88679	0.000154554	Tfe3/Supt6/Tgfb1/Il17ra/Mcoln1/Hspa8/Cd40/Ada/Tnfsfm13/Gadd45g/Erap1/Dlg1/Serping1/Parp3/Clec4n/C3/Jak2/Nfkb2/Irf7/Cfh/Cd55/Tsc1/Traf6/Jag1/P2rx7/Clec4d/Fadd/Adcy7/Rora/Csk/Zbtb1/Crlf2/Tmem98/C1qa/Tap1/Icam1/Otud7b/C1s1/Pik3cd/Rc3h1/Lat2/Mfsd6/Serpina3g/Zc3h12a/Kmt5b/Orai1/Trex1/C1ra/Pkn1/Fcer1g/Ptk2b/Fcgr3/B2m/Tnfsf18/Il18bp/H2-D1/C4b/Rc3h2/H2-DMb1/Tnfsf13
BP	50865	regulation of cell activation	280	-1.88635	1.06182e-05	Lgals9/Il16/Supt6/Axl/Tgfb1/Clptm1/Apoe/Dusp3/Hmox1/Mmp8/Ctnnb1/Bcr/Lbp/Cd40/Ada/Tnfsfm13/Ccn2/Ap3d1/Cygb/Hsp90aa1/Gpr137b/Fgf10/Il6st/Dlg5/Bmp4/Drosha/Dlg1/Cdkn1a/Parp3/Pdgfrb/Jak2/Gpam/Hps1/Adam8/Serpine2/Marchf7/Traf6/Chrnb2/Laptm5/Pdpn/Gpnmb/Clec4d/Tyrobp/Fadd/Lamp1/Gas6/Sfrp1/Slc7a2/Ap1g1/Cx3cl1/Tirap/Ldlr/Rora/Csk/Gclc/Zbtb1/Crlf2/Grn/Sos2/Cebpa/Ccl2/Acta2/Cyld/Sirpa/Itpkb/Irs2/Sart1/Igfbp2…
BP	1905906	regulation of amyloid fibril formation	13	-1.88603	0.0106409	Apoe/Psen1/Clu/App/Hspg2/Cryab/Ldlr
BP	32608	interferon-beta production	40	-1.88457	0.00637186	Ddx3x/Relb/Irf3/Ptprs/Tbk1/Hsp90aa1/Traf3/Crebbp/Zbtb20/Irf7/Nmi/Zfp64/Zc3hav1/Tlr3/Tirap/Nlrx1/Atg9a/Polr3b/Sirpa/Ddx58/Trim56/Rnf216/Flot1/Ppm1b
BP	9267	cellular response to starvation	107	-1.8817	0.000390601	Nuak2/Fads1/Nuak1/Cpeb4/Srebf2/Cdkn1a/Eif2ak2/Impact/Tcf7l2/Rptor/Glul/Hspa5/Rragc/Sesn2/Wipi2/Gabarapl1/Atg7/Pik3c2a/Gas6/Map1lc3b/Pik3r4/Brsk1/Fnip1/Slc39a5/Mybbp1a/Vps41/Gcn1/Mios/Zfyve1/Zc3h12a/Foxo1/Pcsk9/Foxo3/Bcl2
BP	1902043	positive regulation of extrinsic apoptotic signaling pathway via death domain receptors	12	-1.88164	0.0174569	Faf1/Timp3/Stk3/Skil/Sfrp1/Trps1
BP	32330	regulation of chondrocyte differentiation	33	-1.88063	0.0096294	Wnt9a/Sox9/Glg1/Ccn4/Por/Ctnnb1/Tgfbr1/Lnpk/Ccn2/Efemp1/Rflnb/Bmp4/Ltbp3/Trps1/Adamts12/Zfp219/Gdf6/Fgf18
BP	50866	negative regulation of cell activation	96	-1.88047	0.00124837	Lgals9/Axl/Tgfb1/Apoe/Hmox1/Bcr/Dlg5/Bmp4/Dlg1/Parp3/Serpine2/Marchf7/Laptm5/Gpnmb/Tyrobp/Sfrp1/Cx3cl1/Ldlr/Gclc/Grn/Cyld/Zc3h12a/Prkg1/Pde5a/Pkn1/Zfp35/Tnfsf18/Rc3h2
BP	16485	protein processing	127	-1.87759	0.000251137	Glg1/Fuz/Notch4/Ctsz/Psen1/Mdm2/Cpd/Nkd2/Myh9/Pcsk5/Capn1/Serpine2/Yme1l1/Cpxm1/P2rx7/Pcsk6/Furin/Cln3/Disp1/Cpxm2/Atp6ap2/Hp/Casp4/Ogt/Tbc1d10a/Dhcr24/Tmem98/Adamts2/Cpe/Ctss/Pcsk9/Ctla2a/C1ra/Ero1lb/Ece1/Bak1
BP	71559	response to transforming growth factor beta	151	-1.87712	0.000187021	Cav2/Sox9/Mapk7/Tgfb1/Glg1/Igf1r/Tgfbr1/Cav1/Nlk/Crk/Smurf2/Mtmr4/Usp15/Rock2/Mpp5/Tgfb3/Gcnt2/Aspn/Smad5/Lats2/Tab1/Crebbp/Itgb5/Runx1/Zeb1/Rock1/Lox/Ldlrad4/Ankrd1/Ltbp3/Stk16/Itga8/Eng/Hspa5/Fbn1/Skil/Slc2a10/Ski/Htra3/Zyx/Furin/Col4a2/Pdgfd/Zfyve9/Zbtb7a/Ccl2/Smad6/Pml/Lrg1/Pmepa1/Smurf1/Zfhx3/Tgfb2/Stub1/Lats1/Ltbp4/Il17rd/Appl1/Zfp451/Cilp/Tsku/Ep300/Arrb2/Zfp703
BP	8361	regulation of cell size	129	-1.87614	0.000480172	Tsc2/Apoe/Aqp1/Akt1s1/Ptprs/Slc12a4/Trpv2/Hsp90aa1/Edn1/Rapgef3/Gsk3b/Rptor/Rb1cc1/Fn1/Tsc1/Olfm1/Anapc2/Prkg2/P2rx7/Plxna4/Cln3/Slit2/Mgll/Atp7a/Ogt/Arhgap5/Nkx6-1/Slc12a9/Wdtc1/Sema7a/Golga4/Lrp1/Sema3d/Efna5/Ep300/Npm1/Sema3b/Ano6/Bmpr2
BP	6897	endocytosis	313	-1.87604	7.22545e-07	Cav2/Gpr107/Myo18a/Hip1r/Tsc2/Axl/Ap2a2/Apoe/Clcn5/Dgkq/Insr/Stx1a/Cav1/Bcl2l1/Ap2s1/Clip3/Lbp/Rab5a/Arrb1/Cxcl16/Canx/Rufy1/Itsn2/Itgb3/Akap5/Ap3m1/Wnt5a/Clu/Myh9/Dnm1l/App/Itsn1/Synj2/Ehd3/Rhoq/C3/Rock1/Atp9b/Ehd1/Grk2/Msr1/Ube3a/Rabgef1/Ifitm3/Pard3/Pikfyve/Ncl/Rabgap1l/Lrsam1/Usp20/Gapvd1/Abca2/Lrp2/Itgav/Ehd4/Ptpn1/Atp9a/Arfgap1/Pear1/Lrp8/Hspg2/Rspo1/Add1/Snx17/Actb/Lrp6/Mfge8/Pik3c2a/Cln3/…
BP	7169	transmembrane receptor protein tyrosine kinase signaling pathway	349	-1.8757	5.85674e-07	Cav2/Sox9/Hip1r/Braf/Tsc2/Axl/Tgfb1/Dusp3/Ddr1/Pgf/Igf1r/Insr/Apc/Ephb3/Sulf2/Ctnnb1/Fgfrl1/Bcr/Psen2/Akt1s1/Fuz/Git1/Csf1/Sulf1/Plcg1/Myo1c/Crk/Pip4k2b/Zfyve27/Frk/Dcn/Psen1/Ccn2/Sgpl1/Rhbdf1/Igfbp3/Efemp1/Itgb3/Hif1a/Nedd9/Fgf10/Bmp4/Fgf9/Wnt5a/Gsk3b/Nfatc4/Smoc2/Xdh/Rhoq/Tmem204/Hbegf/Lox/Pdgfrb/Csf1r/Ppp2r5b/Jak2/Vegfb/Tcf7l2/Plce1/Sorbs1/Rabgef1/Hgs/Nrp1/Fam20c/Nrp2/Abl2/Ddr2/Tsc1/Abl1/Tyro3…
MF	5125	cytokine activity	65	-1.87508	0.0040777	Wnt9a/Il16/Tgfb1/Il11/Ccl8/Csf1/Cxcl16/Ccl6/Edn1/Bmp4/Gdf10/Bmp1/Pf4/Cxcl1/Cx3cl1/Ccl17/Crlf2/Grn/Ccl2/Gdf15/Tgfb2/Inhba/Grem2/Gdf6/Tnfsf18/Tnfsf13
BP	1904036	negative regulation of epithelial cell apoptotic process	32	-1.87435	0.0120427	Krit1/Mapk7/Braf/Hmox1/Igf1r/Cast/Tcf7l2/Abl2/Nupr1/Gas6/Icam1/Kdr
BP	50764	regulation of phagocytosis	47	-1.87401	0.00462966	Tgfb1/Bcr/Hspa8/Lbp/C3/Atg7/Mfge8/Gas6/Ccl2/Sirpa/Lrp1/Appl1/Fcer1g/Fcgr3/Ano6/Clec7a
BP	48002	antigen processing and presentation of peptide antigen	26	-1.87298	0.0106409	Erap1/Tapbp/Pikfyve/Traf6/Tap1/Tapbpl/Ctss/Mfsd6/Ide/Fcer1g/Fcgr3/B2m/H2-D1/H2-DMb1
BP	55010	ventricular cardiac muscle tissue morphogenesis	27	-1.8728	0.0121436	Tgfb1/Ctnnb1/Tgfbr1/Prox1/Rxra/Ly6e/Eng/Lrp2/Tgfb2
BP	1903706	regulation of hemopoiesis	199	-1.87143	5.28098e-05	Tfe3/Lgals9/Axl/Tgfb1/Clptm1/Paf1/Ctr9/Apc/Ctnnb1/Csf1/Ada/Atp6ap1/Ap3d1/Fstl3/Itgb3/Hsp90aa1/Gpr137b/Bmp4/Drosha/Gsk3b/Runx1/Tmem176a/Lox/Csf1r/Adam8/Stat1/Traf6/Fbn1/Jag1/Fam210b/Zbtb46/Fbxw7/Pf4/Tmem176b/Atg7/Tyrobp/Fadd/Gas6/Sfrp1/Trib1/Zbtb1/Thoc5/Sos2/Zbtb7a/Isg15/Cyld/Asxl2/Itpkb/Sart1/Cdk6/Rc3h1/Inhba/Dicer1/Pik3r1/Zc3h12a/Ctla2a/Rbm15/Foxo3/Zfpm1/Prkca/Rab7b/Ptk2b/B2m/Mysm1/Zfp35/Tnfsf18…
BP	7009	plasma membrane organization	69	-1.87133	0.0029323	Cav2/Psap/Cav1/Anxa6/Sptbn1/Mpp5/Clu/Mtss1/Asap1/Myh9/Sod1/Atp10a/Atp2a2/P2rx7/Cln3/Nox1/Plscr4/Snx33/Mtss2/Tgfb2/Atp8b1/Agrn/Whamm/Cavin2/Ar/Myof/Ano6/Ehd2
BP	45088	regulation of innate immune response	91	-1.87107	0.00125389	Lgals9/Apoe/Irf3/Ifi35/Lbp/Crk/Hsp90aa1/Pspc1/Wnt5a/Parp9/Serping1/Tap2/Adam8/Irf7/Nmi/Tyro3/Zbp1/Samhd1/Adar/Lrp8/Ereg/Slc15a4/Tyrobp/Fadd/Fam3a/Lamp1/Ap1g1/Mmp2/Tirap/Nlrx1/Tkfc/Parp14/Polr3b/Grn/Matr3/Tap1/Appl1/Ythdf3/Igf2/Mmp12/Trex1/Arrb2
MF	140030	modification-dependent protein binding	113	-1.87096	0.000397626	Kmt2a/Psmd4/Ubqln4/Cbx5/Sqstm1/Usp15/Tnip1/Prpf8/Tdrd3/Thap7/Agap3/Bag6/Atrip/Hgs/Hspd1/Dnajb2/Optn/Brd3/Vcp/Eps15/Laptm5/Kmt2e/Mtf2/Trim24/Kdm5a/Zfand6/Sgf29/Kat8/Hdac6/Brcc3/Atrx/Taf1/Brd7/Smarca4/Phip/Agl/Zbtb1/Pml/Phf2/Otud7b/Mindy1/Morc3/Nploc4/Bptf/Psme4/Ankrd13a/Lyn/Mindy2/Kdm7a/Wdr81/Babam2/Chd8/Ide/Rnf169/Mbtd1/Dzip3/Mphosph8
BP	32648	regulation of interferon-beta production	38	-1.86894	0.00629029	Ddx3x/Relb/Irf3/Ptprs/Tbk1/Hsp90aa1/Traf3/Crebbp/Zbtb20/Irf7/Nmi/Zfp64/Zc3hav1/Tlr3/Tirap/Nlrx1/Atg9a/Polr3b/Sirpa/Ddx58/Rnf216/Flot1/Ppm1b
BP	30225	macrophage differentiation	23	-1.86832	0.0097774	Tgfb1/Csf1/Bmp4/App/Zbtb46/Tspan2/Pf4/Fadd/Trib1/Thoc5/Cebpa/L3mbtl3/Prkca
CC	30424	axon	376	-1.86745	4.80875e-07	Septin7/Gria3/Tsc2/Tgfb1/Aqp1/Igf1r/Insr/Apc/Kif5b/Stx1a/Nfib/Nav1/Psen2/Git1/Adgrl1/Atp6v0d1/Cad/Kif1a/Map2/Hspa8/Rxra/Ctsz/Timp2/Cd40/Rab5a/Trpv2/Dync1h1/Fxr2/Zfyve27/Scn1b/Psen1/Ap3d1/Sptbn1/Hcn2/Canx/Exoc7/Kif1c/Hsp90aa1/Clu/Rapgef3/Boc/Dlg1/Gsk3b/App/Dyrk1a/Itsn1/Synj2/Grk2/Slc18a2/Dctn2/Cpeb1/Nrp1/Pard3/Nrp2/Stat1/Dst/Ptprn/Cfh/Glul/Uhmk1/Optn/Tsc1/Olfm1/Lrp2/Syt13/Map1a/Trpm7/Vps16/Fxr1/Dh…
BP	32615	interleukin-12 production	24	-1.86591	0.0137391	Il16/Mast2/Cd40/Traf6/Laptm5/G6pdx/Tlr3/Cmklr1/Mapk11/Arrb2
BP	8543	fibroblast growth factor receptor signaling pathway	40	-1.86403	0.00778001	Ctnnb1/Fgfrl1/Fuz/Sulf1/Ccn2/Fgf10/Fgf9/Smoc2/Tcf7l2/Fam20c/Iqgap1/Cep57/Dstyk/Flrt2/Ndst1
BP	97305	response to alcohol	75	-1.86399	0.00163694	Jup/Tgfb1/Igf1r/Ctnnb1/Tgfbr1/Bcl2l1/Acaca/Akap8/Chrnb2/Adam15/Trp53inp1/Alad/Aldh2/Itpr2/G6pdx/Adcy7/Cdo1/Ptger4/Inhba/P2ry6/Efna5/Prkca/Aldh1a1/Bcl2
BP	2253	activation of immune response	119	-1.86394	0.000452283	Eif2b5/Ada/Psen1/Hsp90aa1/Masp1/Serping1/C3/Cfh/Traf6/Zbp1/Laptm5/Tyrobp/Cyld/C1qa/C1s1/Dgkz/Lat2/Appl1/Cmklr1/Mfap4/Zc3h12a/Trex1/Ezr/C1ra/Bcl2/Fcer1g/C4b/Rc3h2/Cfb/Bcl2a1d
MF	15085	calcium ion transmembrane transporter activity	54	-1.86284	0.00465895	Mcoln1/Letm1/Trpm5/Anxa9/Anxa6/Trpv2/Atp2b1/Psen1/Atp2b4/Itgav/Trpm7/Cachd1/Atp2a2/P2rx4/Sec61a1/Itpr1/Itpr2/Stim1/Panx1/Tpcn1/Slc8b1/Pkd1/Pkd2/Grin3b/Stim2/Itpr3/Orai3/Orai1/Tmem37/Slc8a1/Slc24a3
BP	31643	positive regulation of myelination	11	-1.86181	0.0114915	Tppp/Itgax/Trf/Egr2/Dicer1
BP	7266	Rho protein signal transduction	106	-1.8614	0.000733234	Gna12/Apoe/Arhgef40/Arhgef18/Myo9b/Vav2/Bcr/Tnfaip1/Arrb1/Srgap1/Rock2/Itsn2/Bcl6/Itsn1/Rock1/Arap3/Pdgfrb/Arhgdia/Fgd1/Farp1/Nrp1/Als2/Abl2/Abl1/Arhgef2/Pdpn/Arhgef19/Arhgdib/Ophn1/Arhgef7/Dlc1/Cdh13/Kank1/Arhgef17/Arhgef5/Sos2/Plekhg2/Fgd3/Plekhg5/Cdc42ep4/Rasip1/F2r/Prex2/Prag1/Arhgap42/Plekhg3/Arhgap35/Arhgef12/Cdc42ep5/Akap13/Rhog/Heg1
MF	38023	signaling receptor activity	247	-1.86121	1.85124e-05	Gria3/Axl/Il17ra/Ddr1/Igf1r/Insr/Ephb3/Tgfbr1/Fgfrl1/Notch4/Cd40/Efemp1/Il6st/Nr1d2/Itgb5/Pdgfrb/Csf1r/Nrp2/Gpr39/Tmem63a/Eng/Lrp2/Chrnb2/Pear1/Npr2/Agtrap/Gabrb1/P2rx7/Plxna4/Adcyap1r1/Plxna1/Plxnd1/Atp6ap2/Tlr3/Itga11/Pkd1/Cspg4/Crlf2/Eda2r/Tbxa2r/P2ry14/Npy1r/Notch3/Ptger4/Lrp1/Il17rd/Adgrf1/Mfsd6/Amot/Cmklr1/Adgrd1/Gprc5a/P2ry6/Ghr/Trim12c/Fcer1g/Fcgr3/Kdr/Bmpr2/Il3ra/Clec7a
MF	60089	molecular transducer activity	247	-1.86121	1.85124e-05	Gria3/Axl/Il17ra/Ddr1/Igf1r/Insr/Ephb3/Tgfbr1/Fgfrl1/Notch4/Cd40/Efemp1/Il6st/Nr1d2/Itgb5/Pdgfrb/Csf1r/Nrp2/Gpr39/Tmem63a/Eng/Lrp2/Chrnb2/Pear1/Npr2/Agtrap/Gabrb1/P2rx7/Plxna4/Adcyap1r1/Plxna1/Plxnd1/Atp6ap2/Tlr3/Itga11/Pkd1/Cspg4/Crlf2/Eda2r/Tbxa2r/P2ry14/Npy1r/Notch3/Ptger4/Lrp1/Il17rd/Adgrf1/Mfsd6/Amot/Cmklr1/Adgrd1/Gprc5a/P2ry6/Ghr/Trim12c/Fcer1g/Fcgr3/Kdr/Bmpr2/Il3ra/Clec7a
BP	1902041	regulation of extrinsic apoptotic signaling pathway via death domain receptors	34	-1.85946	0.0111941	Ddx3x/Hmox1/Tmbim1/Bcl2l1/Faf1/Timp3/Stk3/Gsk3b/Skil/Sfrp1/Icam1/Trps1/Itprip
BP	3206	cardiac chamber morphogenesis	80	-1.85704	0.00317003	Tgfb1/Ctnnb1/Tgfbr1/Fgfrl1/Prox1/Rxra/Rarb/Tbx5/Mdm2/Hif1a/Bmp4/Fgf9/Wnt5a/Ly6e/Adamts1/Nrp1/Nrp2/Eng/Lrp2/Jag1/Notch2/Smarcd3/Lrp6/Parva/Fgfr2/Slit2/Smarca4/Tpm1/Nfatc1/Smad6/Cpe/Rbpj/Tgfb2/Ppp1r13l/Rbm15/Zfpm1/Slit3/Bmpr2/Heg1/Sox4
CC	31674	I band	69	-1.85702	0.00313545	Jup/Ctnnb1/Psen2/Actn1/Jph2/Psen1/Vcl/Ankrd1/Dst/Des/Hdac4/Csrp1/Atp2b4/Rtn2/Bag3/Flna/Cryab/Nexn/Stub1/Synpo/Smtnl2/Scn3b/Synpo2/Fbxl22/Slc8a1/Sptan1/Syne2
BP	31669	cellular response to nutrient levels	127	-1.85647	0.000338539	Nuak2/Fads1/Lpl/Cd68/Nuak1/Cpeb4/Srebf2/Vdr/Cdkn1a/Eif2ak2/Impact/Tcf7l2/Rptor/Glul/Tsc1/Hspa5/Pdia3/Rragc/Sesn2/Wipi2/Trim24/Gabarapl1/Atg7/Pik3c2a/Gas6/Map1lc3b/Pik3r4/Brsk1/Fnip1/Slc39a5/Mybbp1a/Vps41/Gcn1/Mios/Zfyve1/Zc3h12a/Foxo1/Pcsk9/Eif4g1/Foxo3/Bcl2/Mn1
CC	31252	cell leading edge	256	-1.85561	1.5258e-05	Itga5/Ddx3x/Hip1r/S100a6/Aif1l/Coro1c/Myo9b/Cd44/Insr/Apc/Atp6v1b2/Ctnnb1/Rhoa/Actn1/Map2/Plcg1/Myo1c/Rab5a/Cyth3/Trpv2/Atp2b1/Sptbn1/Hcn2/Pdlim4/Itgb3/Akap5/Hsp90aa1/Pdlim7/Rasa1/Jmy/Lcp1/Ajuba/Myo10/Myh9/Rapgef3/Arhgap31/Itgb5/Mylk/App/Itsn1/Lima1/Synj2/Slc39a6/Rock1/Arap3/Pdgfrb/Plce1/Slk/Ablim1/Gbf1/Fgd1/Raph1/Als2/Srgap2/Cdc42bpa/Abl2/Itga8/Tsc1/Abl1/Nckap1/Itgav/Spef1/Trpm7/Pld1/Arhgef2/Pip…
BP	6949	syncytium formation	36	-1.85501	0.00946044	Ccl8/Ccng1/Myh9/Rapgef3/Gsk3b/Ehd1/Adam8/Stat1/Capn2/Ptgfrn/Tyrobp/Neo1/Tanc1/Vash2/Cdon/Gdf15/Cd53/Myof/Ehd2
BP	14002	astrocyte development	20	-1.85481	0.0107465	Eif2b5/Psen1/App/Ldlr/Grn/C1qa/Lrp1/Lamb2/S100a8
BP	2438	acute inflammatory response to antigenic stimulus	11	-1.85479	0.0125238	C3/Icam1/Fcer1g/Fcgr3
MF	4888	transmembrane signaling receptor activity	178	-1.85445	0.000180807	Gria3/Axl/Il17ra/Ddr1/Igf1r/Insr/Ephb3/Tgfbr1/Fgfrl1/Efemp1/Il6st/Pdgfrb/Csf1r/Nrp2/Gpr39/Tmem63a/Eng/Chrnb2/Agtrap/Gabrb1/P2rx7/Plxna4/Adcyap1r1/Plxna1/Plxnd1/Tlr3/Itga11/Pkd1/Crlf2/Tbxa2r/P2ry14/Npy1r/Ptger4/Il17rd/Adgrf1/Mfsd6/Cmklr1/Adgrd1/Gprc5a/P2ry6/Ghr/Fcer1g/Fcgr3/Kdr/Bmpr2/Il3ra
BP	36035	osteoclast development	11	-1.85441	0.0125238	Lrrk1/Atp6ap1/Fam20c/Fbn1/Fbxw7/Tyrobp
CC	98552	side of membrane	243	-1.85408	2.68321e-05	Cav2/Gna12/Itga5/Gm2a/Jup/Clptm1/Apoe/Insr/Cd40/Ada/Rab5a/H13/Frk/Canx/Itgb3/Traf3/Il6st/Ctsb/Myh9/Dlg1/Krt18/Gnaq/Msr1/Ptp4a1/Dst/Serpine2/Cfh/Cd55/Capn2/Eng/Lrp2/Itgav/Traf6/Ptpn1/Kcnab1/Chrnb2/Vcam1/B4galt1/Pdpn/Epb41/Atp2a2/P2rx7/Iqgap1/Mfge8/Itgax/Nucb1/Atp6ap2/Cdk16/Enox2/Gpc4/Msn/G6pdx/Lamp1/Ikbkb/Cdh13/Ldlr/Trf/Abcc4/Crlf2/Sppl2b/Gng12/Exoc1/Cyld/Ldlrap1/Icam1/Sema7a/Ncam1/Dag1/Slc7a5/Lrp…
CC	99503	secretory vesicle	272	-1.85387	6.50136e-06	Cav2/Clcn4/Dnajc5/Tgfb1/Ap2a2/Clcn5/Aqp1/Sgta/Apc/Stx1a/Bcl2l1/Syn2/Psen2/Atp6v0d1/Ptprs/Kif1a/Actn1/Hspa8/Rab5a/Sparc/Rab3d/Atp6v0a1/Stxbp5/Psen1/Prss57/Fstl3/Igfbp3/Trip11/Edn1/Nkd2/Syngr1/Dlg1/Dnm1l/App/Thbs2/Pcsk5/Vti1a/Slc18a2/Pi4k2a/Hexa/Adam8/Rab40c/Cops5/Ptprn/Serpine2/Pam/Ncf2/Syt13/Pdia3/Trpm7/Skil/Slc6a9/Pf4/Anxa3/Exoc4/Gars/Itpr1/Itpr2/Cln3/Stx1b/Cdk16/Msn/Lamp1/Loxl1/Abcc4/Atp7a/Ogt/…
BP	32612	interleukin-1 production	51	-1.85285	0.00588383	Lgals9/Il16/Lpl/Gsdmd/App/Jak2/P2rx7/Tyrobp/Gas6/Cx3cl1/Panx1/Casp4/Tmem106a/Pml/Sirpa/Ptger4/Zc3h12a/Trim16/Arrb2
MF	31267	small GTPase binding	208	-1.85273	0.000110962	Braf/Tsc2/Coro1c/Myo9b/Cav1/Tnpo1/Evi5/Git1/Tnpo3/Tnfaip1/Myo1c/Atp6ap1/Srgap1/Rock2/Strn3/Trip11/Cdc42bpb/Nup153/Vcl/Ap3m1/Xpo7/Dnm1l/Sod1/Rock1/Ehd1/Plce1/Arhgdia/Fgd1/Rabgef1/Chm/Farp1/Als2/Srgap2/Ncf2/Optn/Rabgap1l/Nckap1/Pex5l/Arhgef2/Mfn2/Exoc4/Adcyap1r1/Arhgdib/Iqgap1/Ipo5/Gga2/Nox1/Flna/Arhgef7/Tnpo2/Ap1g1/Mycbp2/Mtss2/Atp7a/Diaph2/Myo5a/Ccdc186/Rabgap1/Fmnl2/Rab3gap1/Sh3bp4/Bicd2/Sgsm2/R…
MF	61135	endopeptidase regulator activity	71	-1.85213	0.00168528	Bcl2l1/Slpi/Timp2/Arrb1/Dpep1/Timp3/Serpina3n/App/Serping1/Birc6/Crim1/C3/Rock1/Col7a1/Xiap/Serpine2/Abca2/Furin/Gas6/Serpina3g/Gm9774/Bst2/Birc2/Wfdc17/Prnp/Bcl2a1d
BP	2532	production of molecular mediator involved in inflammatory response	41	-1.85193	0.00785552	Il17ra/Pld3/Lbp/Slc7a2/Adcy7/Grn/Sirpa/Appl1/Zc3h12a/Fcer1g/Clec7a
BP	18212	peptidyl-tyrosine modification	163	-1.85033	0.000265792	Cav2/Itga5/Tgfb1/Ddr1/Il11/Dgkq/Igf1r/Insr/Psen2/Lrrk1/Cd40/Psen1/Efemp1/Ggnbp2/Itgb3/Nedd9/Rasa1/Fgf10/Il6st/App/Dyrk1a/Parp9/Hbegf/Pdgfrb/Csf1r/Ppp2r5b/Jak2/Vegfb/Abl2/Ehd4/Ptpn1/Arhgef2/Fbxw7/Ereg/Epha1/Iqgap1/Nox4/Mvp/Gas6/Sfrp1/Aplp2/Pdgfd/Clk3/Cspg4/Parp14/Icam1/Ptger4/Agrn/Inpp5f/Gprc5a/Igf2/Efna5/Rictor/Prkca/Ghr/Ptk2b/Arrb2/Kdr/Tnfsf18/Prnp
BP	30099	myeloid cell differentiation	238	-1.85029	5.84055e-05	Tfe3/Zfp385a/Tgfb1/Relb/Paf1/Dnase2a/Gab2/Ccn4/Ctr9/Apc/Ctnnb1/Psen2/Csf1/Lrrk1/Actn1/Ncor1/Atp6ap1/Psen1/Fstl3/Itgb3/Gpr137b/Smad5/Bmp4/Myh9/Gsk3b/App/Runx1/Epas1/Lox/Fech/Csf1r/Jak2/Fasn/Adam8/Fam20c/Stat1/Rabgap1l/Traf6/Fbn1/Jag1/Fam210b/Zbtb46/Tspan2/Notch2/Adar/Gba/Fbxw7/Kmt2e/Add1/Pf4/Vps33a/Ltbr/Tyrobp/Kat8/Fadd/Heph/G6pdx/Sfrp1/Tirap/Smarca4/Trib1/Trf/Nfatc1/Thoc5/Cebpa/Zbtb7a/Isg15/Prkx/…
BP	31341	regulation of cell killing	45	-1.85001	0.00746385	Lgals9/Bcl2l1/Hspa8/Oga/Cfh/Cd55/Cxcl1/P2rx7/Tyrobp/Fadd/Lamp1/Ap1g1/Ccl2/Tap1/Igf2/Arrb2/B2m/H2-D1/Clec7a
BP	42116	macrophage activation	55	-1.84936	0.00824553	Lgals9/Mmp8/Ifi35/Lbp/Gpr137b/Clu/App/Jak2/Nmi/Tyrobp/Slc7a2/Tlr3/Cx3cl1/Ldlr/Rora/Grn/Tmem106a/Cebpa/C1qa/Trex1
BP	110110	positive regulation of animal organ morphogenesis	14	-1.84934	0.0200819	Sox9/Tgfb1/Ctnnb1/Csf1/Edn1/Fgf10/Bmp4/Wnt5a/Fgf2/Rbpj/Ar
BP	30168	platelet activation	40	-1.84918	0.00908262	Axl/Apoe/Itgb3/Fn1/Serpine2/Cfh/Slc7a11/Pear1/Pdpn/Pf4/Cx3cl1/Prkca/Prkg1/Fcer1g
BP	43954	cellular component maintenance	41	-1.84689	0.00798714	Supt6/Apoe/Igf1r/Insr/Lnpk/Hspa8/Mtss1/App/Csf1r/Abl2/Ophn1/Vps35/Tanc1/Whrn/Dgkz/Shroom2/Afdn/Prnp/Neat1
BP	30500	regulation of bone mineralization	42	-1.8463	0.00779193	Nbr1/Rflnb/Bmp4/Ank/Fam20c/Ecm1/P2rx7/Isg15/Enpp1/Asxl2/Osr1/Slc8a1/Mia3/Ptk2b/Ano6/Bmpr2
BP	43090	amino acid import	29	-1.84615	0.0137391	Slc1a5/Slc1a6/Slc1a3/Slc3a2/Psen1/Slc1a4/Slc36a1/Sfxn1/Prkcd/Sfxn2/Sfxn3/Septin2/Slc7a11/Slc6a9/Slc6a6/Slc7a2/Slc25a38/Slc16a2/Arl6ip5/Rgs4/Slc7a5/Slc7a1/Septin2
CC	44754	autolysosome	10	-1.84468	0.0185963	Sqstm1/Fth1/Cln3/Lamp1/Map1lc3b
BP	34329	cell junction assembly	203	-1.84443	0.000165718	Itga5/Jup/Rhoc/Dusp3/Coro1c/Ephb3/Ctnnb1/Cav1/Hipk1/Bcr/Adgrl1/Ptprs/Actn1/Myo1c/Pmp22/Rock2/Itgb3/Fbf1/Mpp5/Dlg5/Vcl/Wnt5a/Ajuba/Plec/Dlg1/Gsk3b/App/Thbs2/Rock1/Sorbs1/Slk/Farp1/St8sia2/Nrp1/Pard3/Map4k4/Dst/Ppm1f/Fn1/Lamc1/Tsc1/Abl1/Itgav/Ptpra/Chrnb2/Pip5k1a/Ptprd/Tln1/Macf1/Actb/Plxnd1/Iqgap1/Gpc4/Ophn1/Dlc1/Ikbkb/Vps35/Phldb2/Myo6/Plxnb2/Limch1/Ctnna1/Tbcd/Cdh6/Myo9a/Rapgef1/Clstn1/Lrp1/Col1…
BP	32655	regulation of interleukin-12 production	22	-1.84355	0.0296724	Il16/Mast2/Cd40/Traf6/Laptm5/Tlr3/Tirap/Cmklr1/Mapk11/Arrb2
BP	1903428	positive regulation of reactive oxygen species biosynthetic process	35	-1.84338	0.0116775	Klf4/Insr/Mmp8/Hsp90aa1/Clu/App/Jak2/Hdac4/Ogt/Icam1/Foxo3/Ptk2b/Ass1/Slc5a3
BP	32652	regulation of interleukin-1 production	46	-1.84204	0.00989004	Lgals9/Il16/Lpl/Gsdmd/App/Jak2/P2rx7/Tyrobp/Gas6/Cx3cl1/Panx1/Casp4/Pml/Sirpa/Ptger4/Zc3h12a/Trim16/Arrb2
BP	31667	response to nutrient levels	185	-1.84185	0.000281754	Apoe/Insr/Nuak2/Fads1/Cad/Lpl/Ada/Cd68/Nuak1/Cpeb4/Srebf2/Vdr/Plec/Cdkn1a/Eif2ak2/Impact/Tcf7l2/Rptor/Stat1/Gpr39/Cfh/Glul/Tsc1/Hspa5/Pdia3/Alad/Rragc/Sesn2/Wipi2/Trim24/Gabarapl1/Atg7/Nucb2/Pik3c2a/Gas6/Map1lc3b/Ldlr/Pik3r4/Agl/Brsk1/Fnip1/Gdf15/Prl3a1/Slc39a5/Mybbp1a/Vps41/Gcn1/Mios/Zfyve1/Zc3h12a/Foxo1/Pcsk9/Eif4g1/Foxo3/Bcl2/Bcas3/Mn1
MF	70530	K63-linked polyubiquitin modification-dependent protein binding	17	-1.84109	0.0217002	Sqstm1/Atrip/Optn/Zbtb1/Otud7b/Nploc4/Mindy2/Wdr81/Rnf169
BP	50885	neuromuscular process controlling balance	37	-1.84092	0.0126477	Gm2a/Psap/Bcr/Cdh23/Aldh1a3/App/Hexa/Gaa/Abl2/Cln3/Myo7a/Tpp1/Aplp2/Gigyf2
BP	45637	regulation of myeloid cell differentiation	119	-1.83931	0.000656492	Tfe3/Tgfb1/Paf1/Ctr9/Apc/Ctnnb1/Csf1/Atp6ap1/Itgb3/Gpr137b/Gsk3b/Lox/Csf1r/Adam8/Stat1/Traf6/Fbn1/Jag1/Zbtb46/Fbxw7/Pf4/Tyrobp/Fadd/Sfrp1/Trib1/Zbtb7a/Isg15/Asxl2/Itpkb/Cdk6/Inhba/Pik3r1/Rbm15/Foxo3/Zfpm1/Prkca/Rab7b/Ptk2b/B2m
BP	45824	negative regulation of innate immune response	32	-1.83859	0.017063	Lgals9/Crk/Serping1/Tap2/Nmi/Tyro3/Samhd1/Adar/Fam3a/Nlrx1/Parp14/Grn/Tap1/Ythdf3/Igf2/Mmp12/Trex1/Arrb2
BP	42554	superoxide anion generation	19	-1.83849	0.0217002	Tgfb1/Cyba/Cybb/Edn1/App/Sod1/Ncf2/Cxcl1/Nox4/Tyrobp/Nox1
BP	50691	regulation of defense response to virus by host	24	-1.83784	0.0176493	Hsp90aa1/Parp9/Stat1/Zc3hav1/Pml/Ddx58/Zc3h12a/Rnf216/Mmp12
BP	2831	regulation of response to biotic stimulus	155	-1.83765	0.00025621	Lgals9/Apoe/Apobec3/Ifi35/Sash1/Lbp/Usp15/Pum2/Hsp90aa1/Traf3/Parp9/Serping1/Adam8/Irf7/Stat1/Optn/Lrsam1/Nmi/Traf6/Zbp1/Samhd1/Adar/Ereg/Cxcl1/Zc3hav1/Tyrobp/Fadd/Fam3a/Lamp1/Ap1g1/Mmp2/Cx3cl1/Tirap/Nlrx1/Trib1/Tkfc/Polr3b/Grn/Pml/Matr3/Tap1/Nod1/Nploc4/Ddx58/Appl1/Nfkbil1/Zc3h12a/Rnf216/Ythdf3/Mmp12/Trex1/Prkca/Arrb2/Ppm1b
BP	70169	positive regulation of biomineral tissue development	25	-1.83762	0.0155366	Bmp4/Fam20c/P2rx7/Isg15/Asxl2/Osr1/Slc8a1/Mia3/Ano6/Bmpr2
BP	110151	positive regulation of biomineralization	25	-1.83762	0.0155366	Bmp4/Fam20c/P2rx7/Isg15/Asxl2/Osr1/Slc8a1/Mia3/Ano6/Bmpr2
CC	30140	trans-Golgi network transport vesicle	22	-1.83671	0.0315179	Furin/Ap1g1/Atp7a/Synrg/Rab8b/Cltc/Aftph/Tgoln1/Sort1/Lyz2
BP	30036	actin cytoskeleton organization	444	-1.83647	3.45661e-07	Myo18a/Hip1r/Aif1l/Rhoc/Braf/Tgfb1/Coro1c/Arhgef18/Aqp1/Mprip/Tgfbr1/Mrtfb/Bcr/Nuak2/Prox1/Actn1/Pls3/Taok1/Tnfaip1/Myo1c/Crk/Arrb1/Ccn2/Hsp90b1/Sptbn1/Rock2/Lpin1/Itgb3/Rflnb/Atxn3/Tgfb3/Cdc42bpb/Nedd9/Edn1/Rasa1/Jmy/Fgf10/Lcp1/Akap11/Washc5/Mtss1/Myh9/Rapgef3/Bcl6/Dlg1/Itgb5/Lima1/Washc1/Rhoq/Rock1/Spire1/Pdgfrb/Csf1r/Ehbp1l1/Capn1/Arhgdia/Fgd1/Flnb/Farp1/Nrp1/Ppm1f/Pam/Csrp1/Cdc42bpa/Abl2/Tsc1…
BP	46460	neutral lipid biosynthetic process	26	-1.83582	0.0146846	Lpl/Lpin1/C3/Gpam/Tcf7l2/Plce1/Gpat4/Ldlr/Fitm2
BP	46463	acylglycerol biosynthetic process	26	-1.83582	0.0146846	Lpl/Lpin1/C3/Gpam/Tcf7l2/Plce1/Gpat4/Ldlr/Fitm2
BP	50807	regulation of synapse organization	125	-1.83548	0.000741837	Tsc2/Apoe/Ephb3/Adgrl1/Ptprs/Kif1a/Hspa8/Sparc/Dlg5/Dnm1l/Gsk3b/App/Itsn1/Nfatc4/Thbs2/St8sia2/Nrp2/Anapc2/Mfn1/Slc7a11/Chrnb2/Ptprd/Vcp/Cln3/Gripap1/Vps35/Tanc1/Abhd17c/Picalm/Dag1/Clstn1/Pik3r1/Agrn/Sipa1l1/Mdga1/Eif4g1/Flrt2/Efna5/Prkca/Septin11/Afdn/Prnp/Malat1
BP	62207	regulation of pattern recognition receptor signaling pathway	56	-1.83529	0.00796124	Ddx3x/Cyba/Cav1/Ifi35/Ptprs/Lbp/Usp15/Pum2/Nr1d1/App/Pja2/Slc15a3/Irf7/Tyro3/Slc15a4/Zc3hav1/Trim30a/Tlr3/Tirap/Nlrx1/Tkfc/Otud4/Nploc4/Appl1/Nfkbil1/Rab7b/Ankrd17/Flot1/Arrb2/Mfhas1
BP	97284	hepatocyte apoptotic process	13	-1.83519	0.0189236	Igf1r/Bcl2l1/Stk3/Gsk3b/Krt18
BP	2695	negative regulation of leukocyte activation	85	-1.83511	0.00444566	Lgals9/Axl/Tgfb1/Hmox1/Bcr/Dlg5/Bmp4/Dlg1/Parp3/Marchf7/Laptm5/Gpnmb/Tyrobp/Sfrp1/Cx3cl1/Ldlr/Grn/Cyld/Zc3h12a/Pde5a/Pkn1/Zfp35/Tnfsf18/Rc3h2
BP	8585	female gonad development	58	-1.83497	0.00654027	Eif2b5/Bax/Insr/Bcl2l1/Arrb1/Ubb/Sgpl1/Bmp4/Adamts1/Runx1/Sod1/Grk2/Ube3a/Ptprn/Eif2b4/Ereg/Nupr1/Sfrp1/Mmp2/Adrm1/Ptger4/Plekha1/Inhba/Nrip1/Foxo3/Bcl2/Arrb2/Kdr/Zfx
BP	768	syncytium formation by plasma membrane fusion	34	-1.83394	0.014115	Ccl8/Myh9/Rapgef3/Gsk3b/Ehd1/Adam8/Stat1/Capn2/Ptgfrn/Tyrobp/Neo1/Tanc1/Vash2/Cdon/Gdf15/Cd53/Myof/Ehd2
BP	140253	cell-cell fusion	34	-1.83394	0.014115	Ccl8/Myh9/Rapgef3/Gsk3b/Ehd1/Adam8/Stat1/Capn2/Ptgfrn/Tyrobp/Neo1/Tanc1/Vash2/Cdon/Gdf15/Cd53/Myof/Ehd2
BP	21782	glial cell development	63	-1.83364	0.006567	Tgfb1/Eif2b5/Psen1/Mpp5/Tppp/Clu/App/Tcf7l2/Abca2/Tspan2/Ski/Eif2b4/Ldlr/Grn/C1qa/Dag1/Lrp1/Dicer1/Lamb2/S100a8/Sox4
BP	32480	negative regulation of type I interferon production	15	-1.83261	0.0233606	Relb/Irf3/Ptprs/Crebbp/Nmi/Nlrx1/Atg9a/Cactin/Sirpa/Nploc4/Ilrun/Ppm1b
BP	46545	development of primary female sexual characteristics	59	-1.83164	0.00460272	Eif2b5/Bax/Insr/Bcl2l1/Arrb1/Ubb/Sgpl1/Bmp4/Adamts1/Runx1/Sod1/Grk2/Ube3a/Ptprn/Eif2b4/Ereg/Nupr1/Sfrp1/Mmp2/Adrm1/Ptger4/Plekha1/Inhba/Nrip1/Foxo3/Bcl2/Arrb2/Kdr/Zfx
BP	45639	positive regulation of myeloid cell differentiation	53	-1.83106	0.0106618	Tgfb1/Csf1/Atp6ap1/Itgb3/Gsk3b/Csf1r/Stat1/Traf6/Jag1/Pf4/Tyrobp/Fadd/Trib1/Isg15/Asxl2/Inhba/Foxo3/Prkca/Rab7b
CC	5773	vacuole	378	-1.83069	1.86753e-06	Gm2a/Clcn4/Tcirg1/Uba1/Tsc2/Apoe/Pld3/Dnase2a/Psap/Mcoln1/Sgsh/Man2b1/Insr/Ctns/Tmbim1/Neu1/Ctsd/Slc3a2/Psen2/Vac14/Atp6v0d1/Tmem175/Galns/Hspa8/Sqstm1/Ctsz/Lamp2/Nbr1/Ada/Ctsa/Anxa6/Pip4k2b/Cd68/Atp6v0a1/Psen1/Slc29a3/Slc36a1/Prss57/Spag9/Galc/Gpr137b/Ctsb/Entpd4b/Atp6v1c1/App/Sod1/Washc1/Pdgfrb/Fth1/Slc15a3/Lipa/Capn1/Vti1a/Hexa/Adam8/Ifitm3/Gaa/Rptor/Hgs/Rb1cc1/Glb1l/Capn2/Tmem63a/Prdx6/Abca2/…
BP	43491	protein kinase B signaling	119	-1.8303	0.00074366	Tsc2/Axl/Tgfb1/Klf4/Igf1r/Insr/Tgfbr1/Cd40/Rcn3/Hsp90aa1/Gcnt2/Mtdh/Stk3/Dlg1/Itsn1/Xdh/Hbegf/Lox/Vegfb/Tcf7l2/Adam8/Eng/Lrp2/Pear1/Sesn2/Nox4/Gas6/Cx3cl1/Specc1l/Gdf15/Pik3cd/Dag1/Plekha1/Otud3/Phlda3/Inpp5f/Setx/Mmp3/Myorg/Igf2/Lingo1/Rictor/Ep300/Arrb2/Kdr/Mfhas1
BP	72010	glomerular epithelium development	10	-1.82907	0.0220181	Bmp4/Jag1/Notch2/Asxl1/Lamb2
BP	70374	positive regulation of ERK1 and ERK2 cascade	107	-1.82889	0.000781369	Tgfb1/Apoe/Ccl8/Ccl6/Atp6ap1/Ccn2/Itgb3/Gcnt2/Fgf10/Bmp4/App/C3/Pdgfrb/Csf1r/Abl2/Fbxw7/Gpnmb/Nox4/Denn2b/Gas6/Cx3cl1/Ccl17/Pdgfd/Ccl2/Icam1/Sema7a/Lrp1/Dstyk/P2ry6/Prkca/Ptk2b/Arrb2/Kdr
MF	3779	actin binding	241	-1.82881	3.72936e-05	Myo18a/Hip1r/S100a4/Aif1l/Coro1c/Myo9b/Mprip/Mrtfb/Fxyd5/Actn1/Map2/Pls3/Myo1c/Anxa6/Myh11/Map1s/Sptbn1/Pdlim4/Akap5/Pdlim7/Jmy/Vcl/Anxa8/Lcp1/Ajuba/Myo10/Mtss1/Myh9/Plec/Mylk/Dyrk1a/Lima1/Washc1/Impact/Spire1/Ablim1/Flnb/Dst/Abl1/Map1a/Spef1/Trpm7/Vps16/Tpm3/Tln1/Macf1/Maco1/Wasf2/Epb41/Mib2/Afap1/Add1/Shroom3/Arpc1b/Cald1/Iqgap1/Myo7a/Parva/Hdac6/Msn/Ophn1/Flna/Cotl1/Panx1/Rdx/Pstpip1/Tpm1/Inpp…
MF	4175	endopeptidase activity	178	-1.82759	0.000276373	Capns1/Mmp8/Ctsd/Psen2/Ctsz/Psen1/Usp15/Prss57/Blmh/Ctsb/Bmp1/Gpaa1/Senp2/Masp1/Adamts1/Adamts5/Psmb8/Pcsk5/Capn1/Adam8/Psmd13/Usp16/Cops5/Capn2/Yme1l1/Usp20/Pamr1/Adam15/Usp24/Mmp23/Htra3/Uchl1/Usp18/Pcsk6/Furin/Prss8/Tpp1/Sfrp1/Hp/Mmp2/Usp10/Mbtps1/Adamts8/Casp4/Senp6/Sppl2b/Adamts2/C1s1/Ctss/Usp48/Mmp3/Adamtsl5/Pcsk9/Ctla2a/Adamts12/Mmp12/Usp42/C1ra/Ide/Ece1/Usp47/Ddi2/Ctsf/Cfb
BP	1904019	epithelial cell apoptotic process	77	-1.82538	0.00254746	Krit1/Mapk7/Braf/Pias4/Hmox1/Igf1r/Bcl2l1/Plcg1/Cd40/Cast/Bmp4/Stk3/Gsk3b/Krt18/Jak2/Tcf7l2/Abl2/Nupr1/Gas6/Icam1/Foxo3/Cd248/Arrb2/Exoc5/Kdr/Ano6/Bmpr2/Sort1
BP	50803	regulation of synapse structure or activity	126	-1.82531	0.000514303	Tsc2/Apoe/Ephb3/Adgrl1/Ptprs/Kif1a/Hspa8/Sparc/Dlg5/Dnm1l/Gsk3b/App/Itsn1/Nfatc4/Thbs2/St8sia2/Nrp2/Anapc2/Mfn1/Slc7a11/Chrnb2/Ptprd/Vcp/Cln3/Gripap1/Vps35/Tanc1/Abhd17c/Picalm/Dag1/Clstn1/Pik3r1/Agrn/Sipa1l1/Mdga1/Eif4g1/Flrt2/Efna5/Prkca/Septin11/Afdn/Prnp/Malat1
MF	42562	hormone binding	32	-1.82452	0.018404	Igf1r/Insr/Aldh1a3/Lrp2/Npr2/Adcyap1r1/Atp1a1/Inhba/Pik3r1/Ar/Ghr/Ide
CC	16363	nuclear matrix	70	-1.82272	0.00679726	Chmp1a/Dgkq/Pias4/Tep1/Runx1t1/Cad/Sparc/Vdr/Akap8/Tcerg1/Smc3/Stag2/Ahctf1/Lmna/Ncor2/Kat8/Cebpa/Pml/Matr3/Stag1/Smc1a/Enc1/Dcaf7/Npm1/Prpf40a/Numa1
BP	70831	basement membrane assembly	10	-1.82267	0.0235015	Lamb1/Plod3/Ntn4/Dag1/Phldb1/Lamb2/Clasp1
BP	2694	regulation of leukocyte activation	258	-1.82259	3.65521e-05	Lgals9/Il16/Supt6/Axl/Tgfb1/Clptm1/Dusp3/Hmox1/Mmp8/Ctnnb1/Bcr/Lbp/Cd40/Ada/Tnfsfm13/Ap3d1/Hsp90aa1/Gpr137b/Fgf10/Il6st/Dlg5/Bmp4/Drosha/Dlg1/Cdkn1a/Parp3/Gpam/Hps1/Adam8/Marchf7/Traf6/Chrnb2/Laptm5/Gpnmb/Clec4d/Tyrobp/Fadd/Lamp1/Gas6/Sfrp1/Slc7a2/Ap1g1/Cx3cl1/Tirap/Ldlr/Rora/Csk/Zbtb1/Crlf2/Grn/Sos2/Cebpa/Ccl2/Cyld/Sirpa/Itpkb/Irs2/Sart1/Igfbp2/Rc3h1/Slc7a1/Dicer1/Ptpre/Zc3h12a/Ctla2a/Kmt5b/Igf2…
BP	97191	extrinsic apoptotic signaling pathway	156	-1.82219	0.00032066	Ddx3x/Mapk7/Tgfb1/Hmox1/Tmbim1/Tgfbr1/Bcl2l1/Faf1/Timp3/Rock2/Fgf10/Bmp4/Tnfrsf10b/Stk3/Gsk3b/Krt18/Birc6/Jak2/Tcf7l2/Rb1cc1/Pdia3/Skil/Lmna/Pf4/P2rx7/Ltbr/Fadd/Sfrp1/Tlr3/Cx3cl1/Gclc/Cyld/Pml/Icam1/Trps1/Tgfb2/Inhba/Pik3r1/Tnfrsf26/Ar/Foxo3/Bcl2/Bak1/Map2k5/Bcl2a1b/Bcl2a1d/Itprip
BP	7162	negative regulation of cell adhesion	159	-1.82213	0.000448655	Mapk7/Lgals9/Tgfb1/Lamb1/Klf4/Coro1c/Notch4/Gtpbp4/Gcnt2/Rasa1/Dlg5/Bmp4/Dlg1/Jak2/Adam8/Podxl/Serpine2/Abl2/Marchf7/Jag1/Adam15/Laptm5/Plxna4/Gpnmb/Plxna1/Plxnd1/Dlc1/Mmp2/Cyld/Lrp1/Pik3r1/Coro2b/Zc3h12a/Efna5/Mmp12/Prkg1/Pde5a/Mia3/Map2k5/Bcas3/Zfp35/Tnfsf18/Rc3h2/Ass1
BP	62208	positive regulation of pattern recognition receptor signaling pathway	23	-1.82091	0.0131291	Ddx3x/Cyba/Cav1/Ifi35/Lbp/Usp15/Pum2/Pja2/Slc15a3/Slc15a4/Zc3hav1/Tlr3/Tirap/Ankrd17/Flot1/Mfhas1
MF	5096	GTPase activator activity	146	-1.82085	0.000296197	Sipa1l2/Tsc2/Ranbp2/Myo9b/Bcr/Evi5/Git1/Arrb1/Stxbp5/Srgap1/Tbc1d15/Rabep1/Gdi2/Rasa1/Asap1/Arhgap31/Agap3/Arap3/Gnaq/Arhgdia/Ric8a/Chm/Nrp1/Als2/Srgap2/Rabgap1l/Gapvd1/Tbc1d20/Arfgap1/Ralgapb/Tbck/Arhgef19/Rgs12/Agfg2/Arhgdib/Iqgap1/Ophn1/Dlc1/Syde1/Arhgap44/Mtss2/Tbc1d10a/Arhgap5/Rabgap1/Rab3gap1/Arhgap21/Arhgap10/Sgsm2/Grtp1/Tbc1d17/Rgs4/Usp6nl/Tbcd/Myo9a/Arhgap29/Sgsm1/Sgsm3/Sipa1l1/Dock5/Pre…
CC	44297	cell body	422	-1.82	7.84791e-07	Zfp385a/Hip1r/Septin7/Gria3/Braf/Tsc2/Golga2/Tgfb1/Apoe/Aqp1/Igf1r/Insr/Apc/C330007P06Rik/Cyba/Trpm5/Slc3a2/Psen2/Cad/Kif1a/Map2/Cybb/Hspa8/Timp2/Cd40/Ada/Rab5a/Trpv2/Dync1h1/Fxr2/Psen1/Slc1a4/Ccng1/Hcn2/Canx/Pum2/Cygb/Nr1d1/Strn3/Hsp90aa1/Il6st/Sdc2/Washc5/Rapgef3/Boc/Dlg1/Gsk3b/App/Itsn1/Sod1/Gnaq/Pcsk5/Pitpnm1/Vti1a/Slc18a2/Pi4k2a/Flnb/Rptor/Cpeb1/Podxl/Cct8/Nrp1/Pard3/Mob4/Ptprn/Serpine2/Pam/…
BP	9886	post-embryonic animal morphogenesis	10	-1.81993	0.0241398	Cdh23/Myo7a/Atrx/Bak1/Kdr
BP	1902903	regulation of supramolecular fiber organization	255	-1.8199	4.02892e-05	Hip1r/Rhoc/Braf/Apoe/Arhgef18/Apc/Tgfbr1/Cav1/Prox1/Clip3/Map2/Hspa8/Taok1/Myo1c/Map1s/Psen1/Ccn2/Sptbn1/Pdlim4/Aebp1/Rock2/Tgfb3/Edn1/Rasa1/Jmy/Clu/Washc5/Mtss1/Rapgef3/Dlg1/App/Dyrk1a/Lima1/Washc1/Spire1/Capn1/Nrp1/Ppm1f/Tsc1/Abl1/Camsap1/Nckap1/Map1a/Spef1/Mapre1/Arhgef2/Tesk1/Hspg2/Wasf2/Add1/Arpc1b/Eln/Epha1/Nox4/Hdac6/Flna/Dlc1/Slit2/Cx3cl1/Cotl1/Rdx/Cryab/Ldlr/Tpm1/Kank1/Ccdc88a/Phldb2/Spe…
BP	904	cell morphogenesis involved in differentiation	444	-1.81981	6.41078e-07	Zfp385a/Ifrd1/Septin7/Braf/Tsc2/Golga2/Axl/Lamb1/Apoe/Coro1c/Plod3/Slc1a3/Igf1r/Eif4g2/Apc/Ephb3/Fbln1/Kif5b/Ctnnb1/Nfib/Prox1/Cdh23/Ptprs/Kif1a/Actn1/Map2/Notch4/Lama5/Etv4/Crk/Trpv2/Zfyve27/Scn1b/Map1s/Stxbp5/Lama2/Psen1/Ntn4/Unc5b/Rock2/Itgb3/Unk/Foxg1/Akap5/Hsp90aa1/Nedd9/Zswim8/Vcl/Lats2/Wnt5a/Sdc2/Myh9/Boc/Dnm1l/Gsk3b/App/Sod1/Nfatc4/Rock1/Csf1r/Fermt3/Ablim1/Hexa/Flnb/Ube3a/Farp1/Nrp1/Pard…
BP	46827	positive regulation of protein export from nucleus	15	-1.81968	0.0266287	Mdm2/Rapgef3/Gsk3b/Tcf7l2/Bag3/Gas6/Sfn
MF	5217	intracellular ligand-gated ion channel activity	11	-1.81962	0.0185901	Mcoln1/Aqp1/Hcn2/Pex5l/Itpr1/Itpr2/Tpcn1/Pkd2/Itpr3
BP	60389	pathway-restricted SMAD protein phosphorylation	42	-1.8192	0.0101488	Lgals9/Tgfb1/Tgfbr1/Usp15/Bmp4/Gdf10/Ldlrad4/Eng/Pmepa1/Gdf15/Tgfb2/Inhba/Gdf6/Bmpr2
CC	48471	perinuclear region of cytoplasm	451	-1.81895	2.90987e-07	Cav2/Serpinf1/Hip1r/S100a4/S100a6/Vps50/Tsc2/Golga2/Lamb1/Bax/Myo9b/Prkacb/Crbn/Hmox1/Apc/Cdc20/Cyba/Kif5b/Ctnnb1/Clic1/Cav1/Faf1/Psen2/Aldh1a2/Csf1/Cybb/Hspa8/Lamp2/Gsdma/Vps53/Taok1/Rab5a/Pmp22/Ywhab/Anxa6/Ncor1/Map1s/Atp6v0a1/Psen1/Ccn2/Hsp90b1/Ccng1/Pdlim4/Pum2/Trappc12/Cpd/Spag9/Akap5/Gtpbp4/Hsp90aa1/Tppp/Aggf1/Ctsb/Lcp1/Clu/Mtdh/Rapgef3/Vdr/Plec/Dlg1/Dnm1l/Gsk3b/Abcc5/App/Cdkn1a/Synj2/Lnpep…
BP	61635	regulation of protein complex stability	10	-1.81705	0.02579	Hspa8/Sqstm1/Ncln/Tapbp/Trex1
MF	4197	cysteine-type endopeptidase activity	59	-1.81698	0.00568035	Capns1/Ctsz/Usp15/Blmh/Ctsb/Gpaa1/Senp2/Capn1/Usp16/Capn2/Usp20/Usp24/Uchl1/Usp18/Sfrp1/Usp10/Casp4/Senp6/Ctss/Usp48/Ctla2a/Usp42/Usp47/Ctsf
BP	71560	cellular response to transforming growth factor beta stimulus	148	-1.81667	0.000512489	Cav2/Sox9/Mapk7/Tgfb1/Glg1/Igf1r/Tgfbr1/Cav1/Nlk/Crk/Smurf2/Mtmr4/Usp15/Mpp5/Tgfb3/Gcnt2/Aspn/Smad5/Lats2/Tab1/Crebbp/Itgb5/Runx1/Zeb1/Lox/Ldlrad4/Ankrd1/Ltbp3/Stk16/Itga8/Eng/Hspa5/Fbn1/Skil/Slc2a10/Ski/Htra3/Zyx/Furin/Col4a2/Pdgfd/Zfyve9/Zbtb7a/Ccl2/Smad6/Pml/Lrg1/Pmepa1/Smurf1/Tgfb2/Stub1/Lats1/Ltbp4/Il17rd/Appl1/Zfp451/Cilp/Tsku/Ep300/Arrb2/Zfp703
BP	71496	cellular response to external stimulus	167	-1.81629	0.000309512	Sox9/Axl/Aqp1/Ctnnb1/Cav1/Nuak2/Fads1/Piezo1/Lpl/Lamp2/Cd68/Nuak1/Cpeb4/Habp4/Srebf2/Vdr/Gsdmd/Gsk3b/Cdkn1a/Eif2ak2/Impact/Ankrd1/Tcf7l2/Arhgdia/Rptor/Glul/Tsc1/Hspa5/Pdia3/Vcam1/Gba/Rragc/Sesn2/P2rx7/Wipi2/Trim24/Gabarapl1/Atg7/Gm45837/Pik3c2a/Bag3/Gas6/Map1lc3b/Pik3r4/Atp1a1/Mtmr3/Brsk1/Fnip1/Pdk2/Slc39a5/Ptger4/Dag1/Mybbp1a/Vps41/Piezo2/Gcn1/Atf4/Mios/Zfyve1/Zc3h12a/Foxo1/Pcsk9/Eif4g1/Foxo3/Pr…
CC	30018	Z disc	65	-1.81626	0.00744966	Jup/Ctnnb1/Psen2/Actn1/Jph2/Psen1/Vcl/Dst/Des/Hdac4/Csrp1/Atp2b4/Rtn2/Bag3/Flna/Cryab/Nexn/Stub1/Synpo/Scn3b/Synpo2/Fbxl22/Slc8a1/Sptan1/Syne2
BP	30278	regulation of ossification	72	-1.8154	0.00483529	Tgfb1/Csf1/Nbr1/Rflnb/Bmp4/Ank/Fam20c/Ecm1/P2rx7/Sfrp1/Isg15/Enpp1/Asxl2/Egr2/Smurf1/Ptger4/Osr1/Slc8a1/Mia3/Bcl2/Ptk2b/Ano6/Bmpr2
BP	19882	antigen processing and presentation	54	-1.81504	0.00795733	Relb/Psap/Cd68/Ap3d1/Erap1/Washc1/Tapbp/Psmb8/Pikfyve/Traf6/Gba/Rab8b/Tap1/Icam1/Nod1/Tapbpl/Ctss/Mfsd6/Trex1/Ide/Fcer1g/Fcgr3/B2m/H2-D1/H2-DMb1
BP	50776	regulation of immune response	302	-1.81366	3.06069e-05	Lgals9/Supt6/Braf/Tgfb1/Apoe/Eif2b5/Dusp3/Dnase2a/Hmox1/Bcr/Ifi35/Psen2/Hspa8/Lbp/Plcg1/Cd40/Ada/Tnfsfm13/Psen1/Hsp90aa1/Masp1/Parp9/Serping1/Parp3/C3/Adam8/Irf7/Cfh/Cd55/Nmi/Traf6/Rbck1/Zbp1/Samhd1/Adar/Ecm1/Ptprd/Laptm5/Eif2b4/Ereg/P2rx7/Clec4d/Tyrobp/Fadd/Fam3a/Lamp1/Adcy7/Ap1g1/Mmp2/Tirap/Nlrx1/Csk/Zbtb1/Tkfc/Parp14/Polr3b/Grn/Sppl2b/Cyld/C1qa/Matr3/Tap1/C1s1/Tgfb2/Rc3h1/Spns2/Dgkz/Lat2/Appl1…
MF	30507	spectrin binding	15	-1.81339	0.029491	Myo10/Dctn2/Ptprn/Camsap1/Epb41/Add1/Myo7a/Unc13a/Camsap2/Sptan1
MF	15108	chloride transmembrane transporter activity	25	-1.81298	0.0192124	Clcn4/Clcn5/Clic1/Slc12a4/Slc1a4/Slc18a2/Slc4a2/Gabrb1/Slc26a2/Clcn7/Slc12a9/Best1/Cldn4/Ano6
BP	2675	positive regulation of acute inflammatory response	12	-1.81293	0.0298846	C3/Adam8/Fcer1g/Fcgr3
BP	2088	lens development in camera-type eye	51	-1.81288	0.00855187	Tgfb1/Ctns/Ctnnb1/Tgfbr1/Hipk1/Prox1/Bmp4/Crybg3/Dlg1/Pou2f1/Zeb2/Tbc1d20/Skil/Ski/Fgfr2/Cryab/Smarca4/Fgf2/Spred3/Cdon/Atf4/Shroom2/Gja1/Nhs/Fat1
MF	19902	phosphatase binding	150	-1.8124	0.000358939	Smg5/Jup/Tsc2/Slc9a3r2/Gtf2f1/Mast2/Gab2/Insr/Ctnnb1/Mtmr4/Hsp90b1/Pdlim4/Cdc27/Cpd/Strn3/Akap5/Hsp90aa1/Traf3/Hmgcr/Akap11/Dlg1/Sod1/Csf1r/Ppp6r3/Pard3/Stat1/Atp2b4/Kifap3/Ptpn1/Lmna/Vcp/Slc9a1/Anapc4/Anapc7/Anapc5/Ankle2/Itpr1/Iqgap1/Mvp/Ikbkb/Csk/Pstpip1/Fbxl2/Ppp1r16a/Mtmr3/Sirpa/Irs2/Ppp1r10/Stau1/Ncam1/Pik3r1/Itga1/Smg7/Foxo1/Smtnl2/Wnk1/Tctex1d4/Ppp6r1/Ghr/Bcl2/Bod1l/Cttnbp2nl/Dzip3/Mfhas1
CC	43025	neuronal cell body	364	-1.81239	2.46319e-06	Zfp385a/Serpinf1/Hip1r/Gria3/Tsc2/Golga2/Tgfb1/Apoe/Aqp1/Slc1a3/Igf1r/Insr/Apc/Cyba/Trpm5/Slc3a2/Psen2/Cad/Kif1a/Map2/Cybb/Hspa8/Timp2/Cd40/Ada/Rab5a/Dync1h1/Fxr2/Map1s/Ubb/Atp2b1/Psen1/Slc1a4/Txnrd1/Ccng1/Hcn2/Canx/Pum2/Cygb/Nr1d1/Strn3/Akap5/Tgfb3/Hsp90aa1/Il6st/Sdc2/Washc5/Slc38a2/Rapgef3/Boc/Dlg1/Gsk3b/Itsn1/Sod1/Pcsk5/Vti1a/Slc18a2/Pi4k2a/Flnb/Asl/Eif4a3/Rptor/Cpeb1/Nrp1/Pard3/Mob4/Als2/Ptpr…
BP	85029	extracellular matrix assembly	30	-1.81211	0.0155186	Fkbp10/Tgfb1/Lamb1/Plod3/Myh11/Ntn4/Fbln5/Lox/Qsox1/Atp7a/Dag1/Ltbp4/Mfap4/Phldb1/Lamb2/Clasp1
BP	2000379	positive regulation of reactive oxygen species metabolic process	67	-1.81189	0.00626813	Tgfb1/Klf4/Insr/Mmp8/Hsp90aa1/Clu/App/Cdkn1a/Pdgfrb/Jak2/Hdac4/Cxcl1/Nox4/Tyrobp/Ogt/Tmem106a/Icam1/Zc3h12a/Foxo3/Ptk2b/Ass1/Slc5a3
BP	60393	regulation of pathway-restricted SMAD protein phosphorylation	39	-1.81179	0.0177451	Lgals9/Tgfb1/Tgfbr1/Bmp4/Gdf10/Ldlrad4/Eng/Pmepa1/Gdf15/Tgfb2/Inhba/Gdf6/Bmpr2
BP	71526	semaphorin-plexin signaling pathway	21	-1.81159	0.0296724	Nrp2/Plxna4/Plxna1/Plxnd1/Flna/Sema7a/Ncam1/Sema3d/Sema3b
BP	8203	cholesterol metabolic process	77	-1.81127	0.00310325	Cyp51/Lmf1/Apoe/Dgkq/Por/Mvd/Hmgcr/Ephx2/Sqle/Srebf2/App/Sod1/Lima1/Fech/Hsd17b7/Abca2/Cat/Gba/Nsdhl/G6pdx/Erlin2/Msmo1/Mbtps1/Aplp2/Ldlr/Cln6/Scap/Lss/Hdlbp/Dhcr24/Cebpa/Ldlrap1/Lrp1/Mvk/Hsd3b7/Pcsk9/Tsku/Prkaa1/Dhcr7/Hmgcs1
BP	1775	cell activation	486	-1.8101	1.35494e-07	Myo18a/Lgals9/Il16/Supt6/Braf/Axl/Tgfb1/Il17ra/Clptm1/Relb/Apoe/Dusp3/Psap/Gab2/Hmox1/Mmp8/Apc/Ctnnb1/Bcr/Ifi35/Psen2/Git1/Lbp/Cd40/Ada/Ncor1/Tnfsfm13/Psen1/Ccn2/Ap3d1/Itgb3/Cygb/Hsp90aa1/Gpr137b/Gadd45g/Cast/Fgf10/Il6st/Dlg5/Bmp4/Lcp1/Clu/Drosha/Myh9/Dlg1/Gsk3b/App/Runx1/Cdkn1a/Prmt5/Parp3/Washc1/Pdgfrb/Jak2/Gpam/Hells/Pi4k2a/Hps1/Gbf1/Nfkb2/Adam8/Fn1/Serpine2/Cfh/Abl2/Tsc1/Nmi/Marchf7/Itgav/Tra…
BP	1904645	response to amyloid-beta	22	-1.80966	0.0367643	Igf1r/Psen1/Gsk3b/App/Mmp2/Casp4/Icam1/Lrp1
BP	35458	cellular response to interferon-beta	17	-1.80933	0.0279184	Stat1/Gbp2/Ifit1/Trex1/Ifit3
BP	60760	positive regulation of response to cytokine stimulus	37	-1.80919	0.0171276	Axl/Csf1/Edn1/Parp9/Irf7/Zbp1/Laptm5/Fadd/Gas6/Casp4/Ddx58/Crebrf/Mmp12
BP	55094	response to lipoprotein particle	17	-1.80901	0.0279184	Apoe/Lpl/Cd68/Ldlr/Mia3/Fcer1g/Hmgcs1
BP	51480	regulation of cytosolic calcium ion concentration	143	-1.80855	0.000459748	Cav2/Cd52/Tgfb1/Bax/Mcoln1/Letm1/Cyba/Cav1/Cdh23/Plcg1/Jph2/Trpv2/Itgb3/Akap5/Bdkrb2/Edn1/Il6st/Bmp4/Wnt5a/Jak2/Oga/Gpr39/Atp2b4/Abl2/Abl1/Itgav/Asph/Htt/Cxcl1/P2rx7/Adcyap1r1/Itpr1/Lrp6/Itpr2/Cln3/Cx3cl1/Slc8b1/Pkd1/Pkd2/Myo5a/Tbxa2r/Npy1r/Pml/Fgf2/Tgfb2/Ptger4/Lrp1/Cmklr1/Itpr3/Synpo/F2r/P2ry6/Prkg1/Slc8a1/Bcl2/Bak1/Ptk2b/Kdr/Prnp
MF	46873	metal ion transmembrane transporter activity	130	-1.80719	0.000628046	Mcoln1/Aqp1/Letm1/Slc1a6/Trpm5/Tmem175/Anxa9/Slc12a4/Trpv2/Scn1b/Slc6a8/Psen1/Hcn2/Slc4a7/Slc39a6/Slc39a7/Slc18a2/Slc6a20b/Atp2b4/Itgav/Trpm7/Slc20a1/Kcnab1/Cachd1/Slc6a9/Nipal3/Atp2a2/Sec61a1/Itpr1/Itpr2/Stim1/Panx1/Trf/Tpcn1/Slc8b1/Pkd1/Asic4/Atp1a1/Atp7a/Slc25a37/Grin3b/Slc12a9/Slc30a1/Stim2/Slc9a8/Slc39a5/Orai3/Scn3b/Orai1/Slc8a1/Slc24a3/Slc5a3
BP	50730	regulation of peptidyl-tyrosine phosphorylation	133	-1.80709	0.00113323	Cav2/Itga5/Tgfb1/Il11/Dgkq/Psen2/Lrrk1/Cd40/Psen1/Ggnbp2/Itgb3/Nedd9/Rasa1/Fgf10/Il6st/App/Parp9/Hbegf/Pdgfrb/Csf1r/Ppp2r5b/Jak2/Vegfb/Ehd4/Ptpn1/Arhgef2/Fbxw7/Ereg/Iqgap1/Nox4/Mvp/Gas6/Sfrp1/Aplp2/Pdgfd/Cspg4/Icam1/Ptger4/Agrn/Inpp5f/Gprc5a/Igf2/Efna5/Rictor/Prkca/Ghr/Ptk2b/Arrb2/Tnfsf18/Prnp
MF	16298	lipase activity	45	-1.80708	0.0107418	Pld3/Hmox1/Abhd1/Lpl/Pla2g7/Plce1/Plbd2/Ces2g/Mgll/Gm28042/Faah/Pnpla7/Plcl1/Plcb4
BP	1900120	regulation of receptor binding	12	-1.80674	0.031272	App/Lox/Adam15/Atp2a2/Plcl1/Pcsk9/Grem2/B2m
BP	10817	regulation of hormone levels	232	-1.80653	0.000106847	Il11/Aqp1/Dgkq/Igf1r/Kif5b/Stx1a/Dio2/Aldh1a3/Arrb1/Sgpl1/Edn1/Ctsb/Runx1/Itsn1/Pcsk5/Jak2/Tcf7l2/Slc18a2/Oga/Rptor/Ptprn/Gpr39/Glul/Hsd17b7/Fam129b/Lrp2/Pex5l/Clock/Hsd17b11/Atg7/Pcsk6/Furin/Nucb2/Sult1a1/Disp1/Dkk3/Atp6ap2/Cdk16/Sfrp1/Snx19/Slc8b1/Atp1a1/Myo5a/Ccdc186/Nkx6-1/Npy1r/Rab8b/Cpe/Irs2/Ndst2/Stub1/Ptger4/Slc7a5/Lrp1/Ltbp4/Inhba/Igf2/Efna5/Aldh1a1/Ghr/Ide/Ero1lb/Ece1/Dhcr7/Cyp2d22/Sox4…
BP	60411	cardiac septum morphogenesis	54	-1.80627	0.00857203	Tgfbr1/Fgfrl1/Prox1/Tbx5/Mdm2/Bmp4/Nrp1/Nrp2/Eng/Lrp2/Jag1/Notch2/Lrp6/Parva/Slit2/Nfatc1/Smad6/Tgfb2/Rbm15/Zfpm1/Slit3/Bmpr2/Sox4
BP	33674	positive regulation of kinase activity	296	-1.80601	3.56741e-05	Ddx3x/Axl/Tgfb1/Ranbp2/Ddr1/Map3k20/Igf1r/Insr/Ephb3/Tgfbr1/Vav2/Prox1/Vac14/Csf1/Sash1/Taok1/Cd40/Psen1/Mrnip/Itgb3/Ern1/Hsp90aa1/Nedd9/Edn1/Gadd45g/Fgf10/Bmp4/Clu/Stk3/Tab1/Dlg1/App/Cdkn1a/Eif2ak2/Telo2/Hbegf/Pdgfrb/Csf1r/Jak2/Plce1/Adam8/Rptor/Gpr39/Atp2b4/Traf6/Fbn1/Ptpn1/Fbxw7/Ereg/P2rx7/Epha1/Iqgap1/Nox4/Gas6/Mre11a/Pdgfd/Csk/Trf/Pik3r4/Ccdc88a/Pkd1/Cspg4/Cacul1/Arhgef5/Gdf15/Tgfb2/Dag1/Dgk…
BP	51963	regulation of synapse assembly	43	-1.80543	0.0155549	Ephb3/Adgrl1/Ptprs/Dlg5/Gsk3b/App/Thbs2/St8sia2/Chrnb2/Ptprd/Gpc4/Clstn1/Pik3r1/Agrn/Sipa1l1/Mdga1/Eif4g1/Flrt2/Efna5/Prkca
MF	22836	gated channel activity	75	-1.80463	0.00346372	Clcn4/Gria3/Clcn5/Mcoln1/Aqp1/Clic1/Trpm5/Piezo1/Cybb/Anxa6/Scn1b/Hcn2/Vdac2/Tmc6/Tmem63a/Itgav/Pex5l/Kcnab1/Chrnb2/Cachd1/Gabrb1/P2rx7/Itpr1/Itpr2/Gabra3/Tpcn1/Asic4/Grin3b/Tmem63b/Clcn7/Ano10/Piezo2/Scn3b/Ano6
BP	72676	lymphocyte migration	50	-1.80364	0.00731867	Lgals9/Ccl8/Crk/Cxcl16/Ccl6/Itgb3/Cxcl14/Wnt5a/App/Adam8/Gba/Ecm1/Fadd/Msn/Gas6/Cx3cl1/Ccl17/Slc8b1/Ccl7/Ccl2/Cd99l2/Icam1/Spns2/Hsd3b7/Wnk1/Mia3/Ptk2b/Lrch1
BP	10591	regulation of lamellipodium assembly	27	-1.80317	0.0226919	Aqp1/Hsp90aa1/Plce1/Hdac4/Nckap1/Auts2/Slit2/Pik3r1
BP	71402	cellular response to lipoprotein particle stimulus	18	-1.8029	0.0188888	Apoe/Lpl/Cd68/Ldlr/Mia3/Fcer1g/Hmgcs1
BP	51493	regulation of cytoskeleton organization	344	-1.80154	1.64274e-05	Chmp1a/Hip1r/Rhoc/Braf/Tgfb1/Arhgef18/Apc/Tgfbr1/Cav1/Rassf1/Prox1/Clip3/Map2/Taok1/Myo1c/Crk/Trim37/Dync1h1/Map1s/Ccn2/Sptbn1/Pdlim4/Rock2/Itgb3/Tgfb3/Edn1/Rasa1/Tppp/Jmy/Washc5/Mtss1/Rapgef3/Dlg1/Gsk3b/Dyrk1a/Lima1/Parp3/Washc1/Rock1/Spire1/Pdgfrb/Csf1r/Capn1/Arhgdia/Nrp1/Dst/Ppm1f/Pam/Capn2/Tsc1/Abl1/Camsap1/Nckap1/Map1a/Spef1/Mapre1/Rae1/Notch2/Arhgef2/Tesk1/Wasf2/Arhgef19/Afap1/Add1/Arpc1b/E…
BP	45471	response to ethanol	30	-1.80152	0.0170615	Igf1r/Chrnb2/Trp53inp1/Alad/Aldh2/Itpr2/G6pdx/Adcy7/Cdo1/Prkca/Aldh1a1/Bcl2
BP	51767	nitric-oxide synthase biosynthetic process	18	-1.8006	0.0188888	Edn1/Pggt1b/Jak2/Cpeb1/Stat1/Ccl2/Ptger4/Kdr
BP	51769	regulation of nitric-oxide synthase biosynthetic process	18	-1.8006	0.0188888	Edn1/Pggt1b/Jak2/Cpeb1/Stat1/Ccl2/Ptger4/Kdr
CC	30136	clathrin-coated vesicle	73	-1.80032	0.00445002	Gpr107/Hip1r/Ap2a2/Ap2s1/Plcg1/Edn1/Vti1a/Vps16/Furin/Pik3c2a/Gga2/Ap1g1/Myo6/Atp7a/Synrg/Rab8b/Picalm/Lrp1/Vps41/Inpp5f/Cltc/Aftph/Tgoln1/Ece1/Ap2a1/Sort1/Lyz2
BP	32607	interferon-alpha production	23	-1.80006	0.0160908	Ddx3x/Ptprs/Ap3d1/Irf7/Stat1/Nmi/Zc3hav1/Tlr3/Ddx58/Mmp12/Trex1
BP	30029	actin filament-based process	482	-1.79966	5.4259e-07	Myo18a/Hip1r/Jup/Aif1l/Rhoc/Braf/Tgfb1/Coro1c/Arhgef18/Aqp1/Myo9b/Mprip/Tgfbr1/Cav1/Mrtfb/Bcr/Nuak2/Prox1/Actn1/Pls3/Taok1/Tnfaip1/Myo1c/Crk/Arrb1/Scn1b/Ccn2/Hsp90b1/Sptbn1/Rock2/Lpin1/Itgb3/Rflnb/Atxn3/Tgfb3/Cdc42bpb/Nedd9/Edn1/Rasa1/Jmy/Fgf10/Lcp1/Akap11/Washc5/Mtss1/Myh9/Rapgef3/Bcl6/Dlg1/Itgb5/Lima1/Washc1/Rhoq/Rock1/Spire1/Pdgfrb/Csf1r/Ehbp1l1/Capn1/Arhgdia/Fgd1/Flnb/Farp1/Nrp1/Pard3/Ppm1f/P…
BP	3007	heart morphogenesis	155	-1.79897	0.000452283	Sox9/Tgfb1/Insr/Ctnnb1/Tgfbr1/Fgfrl1/Mrtfb/Prox1/Aldh1a2/Rxra/Rarb/Tbx5/Psen1/Mdm2/Hif1a/Bmp4/Fgf9/Wnt5a/Tab1/Ly6e/Adamts1/Ankrd1/Gaa/Nrp1/Nrp2/Eng/Col5a1/Lrp2/Jag1/Notch2/Adam15/Smarcd3/Ncor2/Plxnd1/Lrp6/Parva/Fgfr2/Flna/Dlc1/Kat6a/Slit2/Dnaaf1/Smarca4/Tpm1/Nfatc1/Arid2/Pkd2/Npy1r/Smad6/Asxl2/Cpe/Ift172/Rbpj/Tgfb2/Ppp1r13l/Dicer1/Asxl1/Megf8/Flrt2/Rbm15/Zfpm1/Trex1/Gja1/Slc8a1/Tead1/Slit3/Bmpr2/…
BP	2521	leukocyte differentiation	280	-1.79861	6.46486e-05	Tfe3/Lgals9/Axl/Tgfb1/Clptm1/Psap/Ccn4/Apc/Ctnnb1/Csf1/Lrrk1/Ada/Ncor1/Atp6ap1/Psen1/Ap3d1/Itgb3/Hsp90aa1/Gpr137b/Gadd45g/Bmp4/Drosha/Gsk3b/App/Tmem176a/Csf1r/Hells/Fasn/Adam8/Fam20c/Abl2/Tsc1/Traf6/Fbn1/Zbtb46/Fbxw7/Pf4/Tmem176b/Clec4d/Ltbr/Tyrobp/Fadd/Gas6/Sfrp1/Rora/Trib1/Trf/Nfatc1/Atp7a/Lyl1/Sos2/Cebpa/Zbtb7a/Tmem98/Fnip1/Cyld/Asxl2/Itpkb/L3mbtl3/Sart1/Ptger4/Cdk6/Dicer1/Pik3r1/Zc3h12a/Ctla2…
MF	5262	calcium channel activity	43	-1.79772	0.0166849	Mcoln1/Trpm5/Anxa9/Anxa6/Trpv2/Psen1/Itgav/Trpm7/Cachd1/P2rx4/Sec61a1/Itpr1/Itpr2/Stim1/Panx1/Tpcn1/Pkd1/Pkd2/Grin3b/Stim2/Itpr3/Orai3/Orai1/Tmem37/Slc24a3
BP	48260	positive regulation of receptor-mediated endocytosis	37	-1.79726	0.0180174	Hip1r/Insr/Arrb1/Clu/App/C3/Pard3/Trf/Ldlrap1/Pcsk9/Arrb2/Ap2a1/B2m
BP	1902652	secondary alcohol metabolic process	86	-1.79533	0.00476624	Cyp51/Lmf1/Apoe/Dgkq/Por/Mvd/Hmgcr/Ephx2/Sqle/Srebf2/App/Sod1/Lima1/Fech/Hsd17b7/Abca2/Cat/Gba/Nsdhl/G6pdx/Erlin2/Msmo1/Mbtps1/Aplp2/Ldlr/Cln6/Scap/Lss/Hdlbp/Dhcr24/Cebpa/Ldlrap1/Lrp1/Mvk/Hsd3b7/Pcsk9/Tsku/Prkaa1/Dhcr7/Ugt1a5/Ugt1a2/Hmgcs1
BP	2548	monocyte chemotaxis	26	-1.7948	0.0221384	Myo9b/Ccl8/Ccl6/App/Pla2g7/Flt1/Slit2/Cx3cl1/Ccl17/Ccl7/Ccl2/Serpine1/Nbl1/Lyn/Lgals3/Mospd2/Ano6/Tnfsf18
BP	2478	antigen processing and presentation of exogenous peptide antigen	16	-1.79449	0.0228149	Tapbp/Pikfyve/Traf6/Tap1/Ctss/Mfsd6/Fcer1g/Fcgr3/B2m/H2-DMb1
BP	10001	glial cell differentiation	129	-1.79443	0.00208278	Nfix/Tgfb1/Nab1/Eif2b5/Ctnnb1/Nfib/Psen1/Nr1d1/Mpp5/Tppp/Fgf10/Il6st/Bmp4/Clu/App/Sod1/Prmt5/Grk2/Tcf7l2/Pard3/Serpine2/Slc45a3/Abl2/Abca2/Ptpra/Tspan2/Gba/Bag1/Ski/Eif2b4/Exoc4/Lrp6/Smarca4/Ldlr/Grn/Nkx6-1/Tmem98/C1qa/Fgf2/Egr2/Atf5/Dag1/Lrp1/Dicer1/Lingo1/Lamb2/S100a8/Afdn/Sox4
BP	1903036	positive regulation of response to wounding	44	-1.79368	0.0193017	Ccn4/Igf1r/Smoc2/Enpp4/Hbegf/Flna/Grn/Tbxa2r/Ccl2/Ptger4/Lrp1/Cldn4/Clec7a
BP	2221	pattern recognition receptor signaling pathway	94	-1.79277	0.00786517	Ddx3x/Lgals9/Clpb/Irf3/Cyba/Cav1/Ifi35/Ptprs/Lbp/Cd40/Usp15/Tnip1/Pum2/Nr1d1/Nfkbia/Traf3/App/Pja2/Slc15a3/Rela/Irf7/Hspd1/Nmi/Tyro3/Slc15a4/Zc3hav1/Trim30a/Rps6ka3/Irak1/Tlr3/Tirap/Nlrx1/Mapkapk3/Tkfc/Cactin/Colec12/Otud4/Nod1/Nploc4/Ddx58/Appl1/Nop53/Lyn/Nfkbil1/Tifa/Rab7b/Ankrd17/Flot1/Arrb2/Irgm2/Mfhas1
MF	4843	thiol-dependent ubiquitin-specific protease activity	74	-1.79131	0.00579926	Usp32/Usp40/Uchl5/Usp15/Atxn3/Usp7/Usp16/Cops5/Usp20/Usp24/Uchl1/Usp18/Eif3f/Otud5/Brcc3/Usp10/Usp4/Cyld/Otud4/Otud7b/Mindy1/Usp53/Usp45/Otud3/Mindy2/Zc3h12a/Usp48/Vcpip1/Usp42/Usp47/Mysm1/Usp31
BP	2064	epithelial cell development	135	-1.79042	0.00131152	Ccm2/Sox9/Psap/Plod3/Ctnnb1/Prox1/Cdh23/Ptprs/Notch4/Rarb/Vezf1/Rock2/Hif1a/Slc4a7/Il6st/Vcl/Bmp4/Wnt5a/Akap11/Rapgef3/Sod1/Rock1/Tjp2/Fasn/Flnb/Pard3/Eng/Jag1/Tbc1d20/Notch2/Col15a1/B4galt1/Ift74/Add1/Clock/Rest/Shroom3/Gm45837/Myo7a/Fgfr2/Msn/Atrx/Flna/Ikbkb/Gpat4/Rdx/Smarca4/Sidt2/Icam1/Adrm1/Whrn/Arid4b/Rapgef1/Cdk6/Akap9/Dicer1/Atf4/Asxl1/Dmd/Ar/Sfn/Gja1/Ezr/Lamb2/Afdn/Fat1/Heg1/Pde2a
CC	30670	phagocytic vesicle membrane	17	-1.78986	0.0321571	Tcirg1/Lamp2/Tapbp/Pikfyve/Anxa3/Sec61a1/Lamp1/Tap1/Rapgef1/B2m/H2-D1
BP	32689	negative regulation of interferon-gamma production	14	-1.78936	0.0353036	Lgals9/Axl/Laptm5/Gas6/Zc3h12a
BP	7422	peripheral nervous system development	35	-1.78866	0.0197503	Nab1/Aldh3a2/Pmp22/Mpp5/Sod1/Slc25a46/Rela/Pard3/Ngf/Bag1/Ski/Plxna4/Ppp3r1/Egr2/Tbce/Dag1/Dicer1/Dmd/Lamb2/Nrg1/Med12/Slc5a3
BP	1946	lymphangiogenesis	13	-1.78828	0.0311698	Prox1/Ptpn14/Pdpn/Pkd1/Nfatc1/Bmpr2
BP	1990868	response to chemokine	33	-1.78795	0.022	Ccl8/Ccl6/Edn1/Lox/Grk2/Pf4/Cxcl1/Slit2/Cx3cl1/Ccl17/Ccl7/Ccl2/Zc3h12a/Wnk1/Rbm15/Slit3/Ptk2b/Lrch1
BP	1990869	cellular response to chemokine	33	-1.78795	0.022	Ccl8/Ccl6/Edn1/Lox/Grk2/Pf4/Cxcl1/Slit2/Cx3cl1/Ccl17/Ccl7/Ccl2/Zc3h12a/Wnk1/Rbm15/Slit3/Ptk2b/Lrch1
BP	7249	I-kappaB kinase/NF-kappaB signaling	134	-1.78792	0.00129761	Trim25/S100a4/Relb/Irf3/Ctnnb1/Sqstm1/Cd40/Tnip1/Rock2/Nr1d1/Map3k14/Traf3/Mtdh/Clec4n/Rock1/Jmjd8/Stat1/Abl2/Optn/Traf6/Rbck1/Dhx36/Elp1/Pink1/Zc3hav1/Ltbr/Trim30a/Ikbkb/Tlr3/Cx3cl1/Usp10/Tirap/Nlrx1/Rora/Eda2r/Tmem106a/Sirpa/Nod1/Otud7b/Tbkbp1/Saa3/Nfkbil1/Zc3h12a/Ankrd17/Trim34a/Trim12c/Ppm1b/Trim12a/Akap13
BP	1901215	negative regulation of neuron death	150	-1.78775	0.000507105	Serpinf1/Dnajc5/Braf/Axl/Apoe/Bax/Hmox1/Ctnnb1/Bcl2l1/Crlf1/Tmem259/Csf1/Arrb1/Psen1/Unc5b/Cpeb4/Hif1a/Psmc1/Tgfb3/Oxr1/Gsk3b/App/Itsn1/Sod1/Nfatc4/Msh2/Rock1/Jak2/Vegfb/Adam8/Nrp1/Xiap/Optn/Tsc1/Tyro3/Slc7a11/Gba/Bag1/Pink1/Rest/Gpnmb/Itpr1/Atg7/Cln3/Vps35/Cx3cl1/Zpr1/Hyou1/Neo1/Gclc/Map2k4/Atp7a/Meak7/Grn/Lrp1/Ambra1/Atf4/F2r/Adnp/Ghr/Npm1/Bcl2/Ptk2b/Arrb2/Kdr
BP	45446	endothelial cell differentiation	70	-1.78762	0.00999817	Plod3/Ctnnb1/Tgfbr1/Prox1/Ptprs/Notch4/Rock2/Vcl/Bmp4/Akap11/Rapgef3/Xdh/Rock1/Fasn/Eng/Jag1/Col15a1/Pdpn/Gm45837/Msn/Ikbkb/Icam1/Cul7/Ezr/Kdr/Bmpr2/Afdn/Pde2a
BP	2274	myeloid leukocyte activation	109	-1.78751	0.00134458	Lgals9/Il16/Tgfb1/Hmox1/Mmp8/Bcr/Ifi35/Lbp/Psen1/Gpr137b/Clu/App/Jak2/Nmi/Traf6/Kmt2e/Clec4d/Ltbr/Tyrobp/Slc7a2/Tlr3/Cx3cl1/Ldlr/Rora/Crlf2/Grn/Tmem106a/Cebpa/C1qa/Lat2/Ptpre/Trex1/Fcer1g/Fcgr3
BP	34097	response to cytokine	466	-1.78732	6.63543e-07	Trim25/Mapk7/Il16/Axl/Il17ra/Klf4/Nfat5/Pias4/Insr/Ctr9/Kif5b/Ctnnb1/Bcl2l1/Ccl8/Csf1/Timp2/Cd40/Myo1c/Ro60/Cxcl16/Ccl6/Timp3/Gfpt2/Shmt1/Serpina3n/Traf3/Edn1/Il6st/Syngr1/Gsk3b/App/Parp9/Krt18/Eif2ak2/Pggt1b/Lox/Csf1r/Jak2/Ankrd1/Hells/Fasn/Flnb/Ifitm3/Irf7/Nrp2/Stat1/Fn1/Ptprn/Ncl/Hdac4/Cfh/Hspa5/Nmi/Zc3h15/Traf6/Pdia3/Zbp1/Samhd1/Adar/Ecm1/Gbp2/Alad/Laptm5/Mtf2/Pf4/Ereg/Cxcl1/Zyx/Adipor2/Gm458…
BP	1903978	regulation of microglial cell activation	10	-1.78714	0.0362108	Mmp8/Cx3cl1/Ldlr/Grn
BP	14911	positive regulation of smooth muscle cell migration	45	-1.78604	0.0122531	Ccn4/Rab5a/Mdm2/Itgb3/Il6st/Fgf9/Rapgef3/Adamts1/Pdgfrb/Pcsk5/Hdac4/Iqgap1/Nox4/Pdgfd/Ptger4/Lrp1/Ssh1/P2ry6/Bcl2
BP	22604	regulation of cell morphogenesis	216	-1.78596	0.000199986	Gna12/Mov10/Rhoc/Braf/Coro1c/Arhgef18/Fbln1/Crk/Sparc/Itsn2/Itgb3/Spag9/Akap5/Nedd9/Wnt5a/Myh9/Dlg1/Dnm1l/Larp4/Rhoq/Arap3/Csf1r/Arhgdia/Fgd1/Nrp1/Fn1/Camsap1/Anapc2/Mfn1/Dhx36/Ptprd/Tesk1/Plaa/Pdpn/Lrp8/Macf1/Epb41/Shroom3/Plxna4/Plxna1/Plxnd1/Parva/Msn/Flna/Dlc1/Rdx/Phip/Kank1/Fbxw8/Gas7/Unc13a/Ccl2/Palm/Fmnl2/Plxnb2/Icam1/Cul7/Pakap/Smurf1/Picalm/Myo9a/Ttc3/Cdc42ep4/Zmym4/Dock5/Cldn4/Fitm2/Efn…
BP	48661	positive regulation of smooth muscle cell proliferation	80	-1.78588	0.00682258	Ccn4/Hmox1/Igf1r/Rab5a/Mdm2/Itgb3/Ern1/Edn1/Bmp4/Fgf9/Gsk3b/Adamts1/Hbegf/Pdgfrb/Gnaq/Jak2/Stat1/Hdac4/Traf6/Mfn2/Ereg/Mmp2/Cx3cl1/Pdgfd/Abcc4/Notch3/P2ry6/Prkca
BP	43393	regulation of protein binding	151	-1.78587	0.000635389	Krit1/Hip1r/Golga2/Gtf2f1/Apoe/Bax/Mark3/Tgfbr1/Cav1/Psen2/Map2/Ctsz/Slpi/Crk/Stk4/Arrb1/Psen1/Hspa4/Bmp4/Wnt5a/Stk3/Gsk3b/Senp2/App/Cdkn1a/Sympk/Nfatc4/Rock1/Lox/Tcf7l2/Rfng/Mitd1/Dnajb2/Hdac4/Nvl/Abl2/Abl1/Mapre1/Adam15/Epb41/Smarcd3/Add1/Tfip11/Atp2a2/Actb/Cald1/Plxnd1/Taf1/Arhgef7/Map1lc3b/Aplp2/Pkd1/Cyld/Ldlrap1/Cdon/Plcl1/Stub1/Gas8/Lrp1/Agrn/Dzip1/Pcsk9/Zfpm1/Grem2/Adnp/Ep300/Ide/Flot1/Arr…
BP	51216	cartilage development	118	-1.78534	0.00161564	Wnt9a/Sox9/Tgfb1/Glg1/Ccn4/Por/Sulf2/Ctnnb1/Tgfbr1/Nfib/Lnpk/Sulf1/Anxa6/Ccn2/Efemp1/Rflnb/Trip11/Edn1/Smad5/Bmp4/Fgf9/Wnt5a/Bmp1/Runx1/Ltbp3/Cfh/Ecm1/Hspg2/Lrp6/Bgn/Snx19/Pkd1/Idua/Atp7a/Zbtb7a/Csgalnact1/Fgf2/Creb3l2/Trps1/Tgfb2/Dicer1/Adamts12/Osr1/Zfp219/Prkca/Gdf6/Ep300/Mia3/Fgf18/Bmpr2/Ddrgk1
BP	22407	regulation of cell-cell adhesion	200	-1.78511	0.000389356	Mapk7/Lgals9/Tgfb1/Klf4/Dusp3/Nfat5/Ephb3/Piezo1/Notch4/Ada/Ap3d1/Fstl3/Gtpbp4/Hsp90aa1/Gcnt2/Il6st/Dlg5/Bmp4/Dlg1/Runx1/Jak2/Capn1/Gpam/Adam8/Podxl/Serpine2/Abl2/Marchf7/Traf6/Jag1/Laptm5/Pdpn/Gpnmb/Fadd/Cx3cl1/Specc1l/Zbtb1/Ccl2/Cyld/Icam1/Sirpa/Itpkb/Sart1/Igfbp2/Rc3h1/Slc7a1/Pik3r1/Mbp/Zc3h12a/Mdga1/Igf2/Efna5/Prkca/Prkg1/Pde5a/Mia3/Map2k5/Zfp35/Tnfsf18/Afdn/Rc3h2/Sox4/Ass1/Prnp
BP	51960	regulation of nervous system development	275	-1.78448	4.02892e-05	Serpinf1/Ifrd1/Braf/Tsc2/Golga2/Tgfb1/Apoe/Dnajb11/Eif4g2/Ephb3/Ctnnb1/Adgrl1/Etv5/Ptprs/Map2/Rxra/Rarb/Trpv2/Ndel1/Zfyve27/Psen1/Trim11/Lpin1/Nr1d1/Foxg1/Akap5/Hif1a/Tppp/Il6st/Dlg5/Bmp4/Wnt5a/Il1rap/Tymp/Dlg1/Dnm1l/Gsk3b/Prmt5/Nfatc4/Thbs2/Rela/Tcf7l2/St8sia2/Nrp1/Pard3/Ctdsp1/Fn1/Serpine2/Zeb2/Anapc2/Lrp2/Caprin1/Ptpra/Skil/Mfn1/Dhx36/Arhgef2/Ptprd/Bag1/Lrp8/Smarcd3/Ski/Rest/Cux1/Plxna4/Plxna1…
BP	14910	regulation of smooth muscle cell migration	64	-1.78232	0.00855437	Ccn4/Rab5a/Mdm2/Itgb3/Il6st/Fgf9/Rapgef3/Adamts1/Pdgfrb/Pcsk5/Hdac4/Plxna1/Iqgap1/Nox4/Slit2/Pdgfd/Trib1/Ptger4/Lrp1/Ssh1/P2ry6/Prkg1/Bcl2
MF	101005	ubiquitinyl hydrolase activity	75	-1.78218	0.00440631	Usp32/Usp40/Uchl5/Usp15/Atxn3/Usp7/Usp16/Cops5/Usp20/Usp24/Uchl1/Usp18/Eif3f/Otud5/Brcc3/Usp10/Usp4/Cyld/Otud4/Otud7b/Mindy1/Usp53/Usp45/Otud3/Mindy2/Zc3h12a/Usp48/Vcpip1/Usp42/Usp47/Mysm1/Usp31
BP	1902107	positive regulation of leukocyte differentiation	75	-1.78202	0.00440631	Lgals9/Axl/Tgfb1/Csf1/Ada/Atp6ap1/Ap3d1/Itgb3/Hsp90aa1/Gsk3b/Csf1r/Adam8/Traf6/Zbtb46/Pf4/Tyrobp/Fadd/Gas6/Trib1/Zbtb1/Cyld/Asxl2/Itpkb/Sart1/Prkca/Sox4
BP	1903708	positive regulation of hemopoiesis	75	-1.78202	0.00440631	Lgals9/Axl/Tgfb1/Csf1/Ada/Atp6ap1/Ap3d1/Itgb3/Hsp90aa1/Gsk3b/Csf1r/Adam8/Traf6/Zbtb46/Pf4/Tyrobp/Fadd/Gas6/Trib1/Zbtb1/Cyld/Asxl2/Itpkb/Sart1/Prkca/Sox4
BP	10172	embryonic body morphogenesis	13	-1.7818	0.0319643	Fuz/Nckap1/Phldb2/Gatad2a/Cdon/Dag1/Phldb1/Grem2/Clasp1
BP	90303	positive regulation of wound healing	32	-1.78131	0.0235341	Ccn4/Smoc2/Enpp4/Hbegf/Tbxa2r/Ccl2/Ptger4/Cldn4/Clec7a
BP	61572	actin filament bundle organization	113	-1.78095	0.00141319	Aif1l/Rhoc/Braf/Arhgef18/Tgfbr1/Actn1/Pls3/Tnfaip1/Arrb1/Ccn2/Hsp90b1/Pdlim4/Rock2/Rflnb/Tgfb3/Lcp1/Mtss1/Rapgef3/Itgb5/Lima1/Spire1/Nrp1/Ppm1f/Abl2/Tsc1/Abl1/Tesk1/Wasf2/Add1/Eln/Cald1/Epha1/Zyx/Nox4/Flna/Dlc1/Cx3cl1/Rdx/Tpm1/Ccdc88a/Gas7/Phldb2/Arhgef5/Limch1/Ptger4/Pik3r1/Coro2b/Synpo/Synpo2/Ezr/Ptk2b/Clasp1
BP	2931	response to ischemia	25	-1.78088	0.0241384	Cav1/Bcl2l1/Csf1/Cpeb4/Rock2/Rcan1/Csf1r/Uchl1/Rest/P2rx4/Cx3cl1/Panx1/Hyou1/Pik3cb/Stub1/Bcl2
MF	5126	cytokine receptor binding	130	-1.78044	0.000891825	Tgfb1/Il11/Pgf/Tmbim1/Tgfbr1/Ccl8/Csf1/Trim37/Cxcl16/Ccl6/Itgb3/Traf3/Erap1/Il6st/Stat1/Eng/Traf6/Ecm1/Pf4/Cxcl1/Nucb2/Cx3cl1/Ccl17/Ccdc88a/Ccl2/Lrg1/Prl3a1/Tgfb2/Pik3r1/Efna5/Tnfsf18/Tnfsf13
BP	1905517	macrophage migration	29	-1.78018	0.0238589	Csf1/Csf1r/Cx3cl1/Ccl2/Cmklr1/Mtus1/Ptk2b/Tnfsf18
BP	7179	transforming growth factor beta receptor signaling pathway	126	-1.77909	0.000942431	Cav2/Tgfb1/Glg1/Tgfbr1/Mpp5/Gcnt2/Aspn/Lats2/Tab1/Itgb5/Lox/Ldlrad4/Eng/Hspa5/Fbn1/Skil/Ski/Htra3/Furin/Zfyve9/Zbtb7a/Ccl2/Pml/Lrg1/Pmepa1/Smurf1/Tgfb2/Stub1/Ltbp4/Il17rd/Appl1/Zfp451/Tsku/Ep300/Arrb2
MF	5547	phosphatidylinositol-3,4,5-trisphosphate binding	26	-1.77836	0.0259299	Hip1r/Gab2/Jph2/Cyth3/Zfyve16/Anxa8/Asap1/Washc2/Arap3/Gbf1/Pard3/Iqgap1/Inppl1/Ogt/Phlda3/Zfyve1/Npm1
MF	4252	serine-type endopeptidase activity	44	-1.77686	0.0223905	Mmp8/Prss57/Masp1/Pcsk5/Pamr1/Htra3/Pcsk6/Furin/Prss8/Tpp1/Hp/Mmp2/Mbtps1/C1s1/Pcsk9/C1ra/Cfb
BP	6814	sodium ion transport	85	-1.77633	0.00833492	Tgfb1/Slc5a6/Kif5b/Fxyd5/Scn1b/Slc6a8/Hcn2/Slc4a7/Slc38a2/Slc6a20b/Serpine2/Atp2b4/Stom/Commd9/Slc20a1/Nkain4/Slc6a17/Slc6a9/Slc9a1/Cxcl1/P2rx4/Slc6a6/Prss8/Ikbkb/Stoml1/Atp1b3/Tpcn1/Slc8b1/Asic4/Atp1a1/Pkd2/Slc38a7/Slc9a8/Agrn/Pcsk9/Wnk1/Osr1/Scn3b/Slc8a1/Slc38a10/Slc24a3/Ano6/Fxyd6/Slc5a3
BP	7264	small GTPase mediated signal transduction	277	-1.77556	6.67847e-05	Gna12/Sipa1l2/Rhoc/Tsc2/Apoe/Arhgef40/Arhgef18/Myo9b/Hmox1/Vav2/Bcr/Rassf1/Git1/Bnip2/Csf1/Timp2/Tnfaip1/Crk/Cyth3/Arrb1/Srgap1/Rufy1/Rock2/Itsn2/Gdi2/Fgf10/Rapgef3/Bcl6/Arhgap31/Itsn1/Rhoq/Rock1/Arap3/Pdgfrb/Plce1/Arhgdia/Fgd1/Rabgef1/Chm/Farp1/Nrp1/Als2/Map4k4/Rgl1/Cdc42bpa/Abl2/Abl1/Nckap1/Usp50/Arfgap1/Ralgapb/Notch2/Arhgef2/Pdpn/Wasf2/Arhgef19/Mfn2/Auts2/Adcyap1r1/Arhgdib/Psd3/Nucb2/Nucb1/Op…
BP	34121	regulation of toll-like receptor signaling pathway	38	-1.77554	0.0145002	Ddx3x/Cyba/Cav1/Ifi35/Ptprs/Lbp/Nr1d1/App/Pja2/Irf7/Tyro3/Slc15a4/Trim30a/Tlr3/Tirap/Otud4/Appl1/Lyn/Nfkbil1/Rab7b/Flot1/Arrb2/Mfhas1
BP	1902003	regulation of amyloid-beta formation	22	-1.77515	0.0432613	Apoe/Rock2/Clu/Rock1/Olfm1/Abca2/Rtn2/Picalm/Prnp
BP	32944	regulation of mononuclear cell proliferation	101	-1.77513	0.00443534	Lgals9/Tgfb1/Ctnnb1/Csf1/Cd40/Ada/Fgf10/Il6st/Dlg5/Bmp4/Dlg1/Cdkn1a/Gpam/Marchf7/Traf6/Chrnb2/Laptm5/Gpnmb/Tyrobp/Fadd/Sos2/Irs2/Igfbp2/Slc7a1/Pde5a/Bcl2/Pkn1/Tnfsf18
BP	3281	ventricular septum development	56	-1.77384	0.0133997	Luzp1/Tgfbr1/Fgfrl1/Prox1/Tbx5/Mdm2/Trip11/Bmp4/Wnt5a/Lrp2/Lrp6/Gm45837/Slit2/Smarca4/Nfatc1/Smad6/Matr3/Rbpj/Tgfb2/Rbm15/Zfpm1/Slit3/Bmpr2/Heg1/Sox4/Pde2a
BP	21884	forebrain neuron development	18	-1.77341	0.0228185	Ubb/Ogdh/Foxg1/Wnt5a/Gnaq/Nrp1/Nrp2/Atg7/Fgfr2/Slit2/Atp7a/Atf5
BP	120039	plasma membrane bounded cell projection morphogenesis	388	-1.7734	6.18859e-06	Ifrd1/Septin7/Mov10/Braf/Tsc2/Golga2/Apoe/Ddr1/Coro1c/Myo9b/Igf1r/Apc/Ephb3/Kif5b/Ctnnb1/Nfib/Ptprs/Kif1a/Map2/Taok1/Etv4/Trpv2/Zfyve27/Scn1b/Ubb/Stxbp5/Lama2/Psen1/Unc5b/Rock2/Itsn2/Spag9/Foxg1/Akap5/Hsp90aa1/Zswim8/Vcl/Wnt5a/Clu/Sdc2/Boc/Dnm1l/Gsk3b/App/Nfatc4/Rock1/Impact/Csf1r/Ablim1/Ube3a/Farp1/St8sia2/Nrp1/Nrp2/Als2/Map4k4/Dst/Fn1/Srgap2/Abl2/Olfm1/Zeb2/Anapc2/Nckap1/Lrp2/Map1a/Skil/Mfn1/Dh…
BP	45780	positive regulation of bone resorption	17	-1.77313	0.0334929	Atp6ap1/Itgb3/Ltbp3/Adam8/Lrp6/Trf/Idua/Plekhm1/Ptger4/Prkca
BP	42594	response to starvation	123	-1.77293	0.00104013	Nuak2/Fads1/Cad/Nuak1/Cpeb4/Srebf2/Cdkn1a/Eif2ak2/Impact/Tcf7l2/Rptor/Glul/Hspa5/Rragc/Sesn2/Wipi2/Gabarapl1/Atg7/Pik3c2a/Gas6/Map1lc3b/Pik3r4/Brsk1/Fnip1/Slc39a5/Mybbp1a/Vps41/Gcn1/Mios/Zfyve1/Zc3h12a/Foxo1/Pcsk9/Foxo3/Bcl2/Bcas3
BP	48812	neuron projection morphogenesis	377	-1.77233	7.53259e-06	Ifrd1/Septin7/Mov10/Braf/Tsc2/Golga2/Apoe/Ddr1/Igf1r/Apc/Ephb3/Kif5b/Ctnnb1/Nfib/Ptprs/Kif1a/Map2/Taok1/Etv4/Trpv2/Zfyve27/Scn1b/Ubb/Stxbp5/Lama2/Psen1/Unc5b/Rock2/Itsn2/Spag9/Foxg1/Akap5/Hsp90aa1/Zswim8/Vcl/Wnt5a/Clu/Sdc2/Boc/Dnm1l/Gsk3b/App/Nfatc4/Rock1/Impact/Csf1r/Ablim1/Ube3a/Farp1/St8sia2/Nrp1/Nrp2/Als2/Map4k4/Dst/Fn1/Srgap2/Abl2/Olfm1/Zeb2/Anapc2/Nckap1/Lrp2/Map1a/Skil/Mfn1/Dhx36/Chrnb2/Pt…
BP	72337	modified amino acid transport	15	-1.77219	0.0363553	Ctns/Slc6a8/Slc1a4/Abcc5/Lrp2/Slc7a11
BP	30900	forebrain development	201	-1.77143	0.000463615	Axl/Lamb1/Bax/Aqp1/Ephb3/Ctnnb1/Nfib/Prox1/Psen2/Ptprs/Kif1a/Aldh1a3/Crk/Uchl5/Ncor1/Ubb/Psen1/Ogdh/Foxg1/Mpp5/Fgf10/Bmp4/Wnt5a/Gsk3b/App/Csf1r/Gnaq/Tcf7l2/Nrp1/Nrp2/Srgap2/Tsc1/Zeb2/Lrp2/Slc7a11/Chrnb2/Lrp8/Ski/Htt/Ncor2/Plxna4/Lrp6/Atg7/Tyrobp/Ophn1/Atrx/Dlc1/Slit2/Aplp2/Smarca4/Atp7a/Vax2/Rab3gap1/Fgf2/Hook3/Cdon/Notch3/Sema7a/Atf5/Rbpj/Ncam1/Inhba/Dicer1/Mrtfa/Sun2/Mdga1/Trappc9/Cep120/Tsku/P…
BP	1901224	positive regulation of NIK/NF-kappaB signaling	45	-1.77101	0.0137596	Ddx3x/Nfat5/Mmp8/Ifi35/Sash1/Edn1/App/Eif2ak2/Nmi/Traf6/Rbck1/Laptm5/Ago3/Tlr3/Nod1/Rc3h1/Ep300/Rc3h2
BP	2224	toll-like receptor signaling pathway	65	-1.77082	0.0124005	Ddx3x/Lgals9/Irf3/Cyba/Cav1/Ifi35/Ptprs/Lbp/Cd40/Tnip1/Nr1d1/Nfkbia/Traf3/App/Pja2/Irf7/Hspd1/Nmi/Tyro3/Slc15a4/Trim30a/Rps6ka3/Irak1/Tlr3/Tirap/Cactin/Colec12/Otud4/Appl1/Lyn/Nfkbil1/Rab7b/Flot1/Arrb2/Mfhas1
BP	60759	regulation of response to cytokine stimulus	79	-1.77048	0.00435604	Mapk7/Axl/Klf4/Pias4/Csf1/Edn1/Il6st/Parp9/Irf7/Zbp1/Samhd1/Adar/Ecm1/Laptm5/Fadd/Gas6/Slit2/Casp4/Cyld/Ddx58/Ythdf3/Crebrf/Mmp12/Trex1/Map2k5
BP	46850	regulation of bone remodeling	34	-1.76998	0.0210064	Atp6ap1/Itgb3/Gpr137b/Csf1r/Ltbp3/Adam8/Itgav/P2rx7/Lrp6/Sfrp1/Csk/Trf/Idua/Plekhm1/Ptger4/Suco/Prkca/Tnfrsf11b
BP	60603	mammary gland duct morphogenesis	25	-1.76966	0.0255784	Tgfb1/Ddr1/Etv5/Csf1/Etv4/Fgf10/Wnt5a/Vdr/Ncoa3/Lrp6/Fgfr2/Slit2/Pml/Kdm5b/Ar
BP	6929	substrate-dependent cell migration	18	-1.76936	0.0235858	Adam8/Fn1/Abl2/Slit2/Itga11/Cspg4
MF	5216	ion channel activity	114	-1.76927	0.00410025	Clcn4/Gria3/Clcn5/Mcoln1/Aqp1/Clic1/Trpm5/Tmem175/Piezo1/Anxa9/Anxa6/Trpv2/Atp6ap1/Scn1b/Psen1/Slc1a4/Hcn2/Vdac2/Tmc6/Tmem63a/Itgav/Trpm7/Pex5l/Kcnab1/Chrnb2/Cachd1/Gabrb1/P2rx7/Sec61a1/Itpr1/Itpr2/Stim1/Gabra3/Panx1/Tpcn1/Pkd1/Asic4/Grin3b/Tmem63b/Clcn7/Best1/Ano10/Stim2/Piezo2/Orai3/Cldn4/Scn3b/Orai1/Lrrc8c/Slc24a3/Ano6
CC	16342	catenin complex	12	-1.76897	0.0440542	Jup/Apc/Ctnnb1/Cdh23/Cdh13/Cdh6
BP	48858	cell projection morphogenesis	392	-1.76883	9.58189e-06	Ifrd1/Septin7/Mov10/Braf/Tsc2/Golga2/Apoe/Ddr1/Coro1c/Myo9b/Igf1r/Apc/Ephb3/Kif5b/Ctnnb1/Nfib/Ptprs/Kif1a/Map2/Taok1/Etv4/Trpv2/Zfyve27/Scn1b/Ubb/Stxbp5/Lama2/Psen1/Unc5b/Rock2/Itsn2/Itgb3/Spag9/Foxg1/Akap5/Hsp90aa1/Zswim8/Vcl/Wnt5a/Clu/Sdc2/Boc/Dnm1l/Gsk3b/App/Nfatc4/Rock1/Impact/Csf1r/Ablim1/Ube3a/Farp1/St8sia2/Nrp1/Nrp2/Als2/Map4k4/Dst/Fn1/Srgap2/Abl2/Olfm1/Zeb2/Anapc2/Nckap1/Lrp2/Map1a/Skil/M…
BP	60395	SMAD protein signal transduction	50	-1.76792	0.0107455	Tgfb1/Tgfbr1/Sptbn1/Bmp4/Gdf10/Lnpep/Jak2/Hexa/Nceh1/Ski/Trf/Gdf15/Tgfb2/Inhba/Cilp/Gdf6
BP	43255	regulation of carbohydrate biosynthetic process	70	-1.76739	0.0117134	Tgfb1/Ranbp2/Dgkq/Insr/Ppp4r3b/Ddb1/Tcf7l2/Sesn2/Adcyap1r1/Fam3a/Ogt/Enpp1/Irs2/Ptger4/Foxo1/Cltc/Erfe/P2ry6/Prkg1/Ep300/Ptk2b/Ap2a1
BP	46473	phosphatidic acid metabolic process	15	-1.76738	0.0371871	Dgkq/Lpin1/Gpam/Pld1/Abhd5/Dgkh/Sh3glb1/Dgkz/Abhd4/Bscl2
BP	1901343	negative regulation of vasculature development	63	-1.76672	0.0122531	Klf4/Ctnnb1/Sulf1/Sparc/Rock2/Fbln5/Adamts1/Thbs2/Rock1/Stat1/Atp2b4/Pf4/Col4a2/Ccl2/Pml/Tgfb2/Ptger4/Amot/Ism1
BP	2000181	negative regulation of blood vessel morphogenesis	63	-1.76672	0.0122531	Klf4/Ctnnb1/Sulf1/Sparc/Rock2/Fbln5/Adamts1/Thbs2/Rock1/Stat1/Atp2b4/Pf4/Col4a2/Ccl2/Pml/Tgfb2/Ptger4/Amot/Ism1
BP	61028	establishment of endothelial barrier	33	-1.76654	0.0271949	Ctnnb1/Ptprs/Rock2/Vcl/Akap11/Rapgef3/Rock1/Tjp2/Fasn/Eng/Add1/Gm45837/Msn/Ikbkb/Rdx/Icam1/Rapgef1/Ezr/Afdn/Pde2a
BP	90100	positive regulation of transmembrane receptor protein serine/threonine kinase signaling pathway	78	-1.76635	0.00602406	Lgals9/Tgfb1/Gata6/Tgfbr1/Sulf1/Vsir/Ube2o/Tgfb3/Bmp4/Gdf10/Fgf9/Crebbp/Smad4/Smad2/Jak2/Itga8/Eng/Slc2a10/Notch2/Furin/Neo1/Nup93/Lrg1/Gdf15/Rbpj/Tgfb2/Npnt/Inhba/Pelo/Gdf6/Acvr2a/Adam17/Ep300/Gpc3/Kdr/Numa1/Bmpr2/Cdkn2b/Cers1/Gdf1
BP	10466	negative regulation of peptidase activity	103	-1.76574	0.00439233	Wnt9a/Ddx3x/Klf4/Aqp1/Slpi/Timp2/Timp3/Mdm2/Serpina3n/Anxa8/App/Serping1/Col7a1/Serpine2/Ecm1/Ints1/Renbp/Gas6/Dhcr24/Fnip1/Serpina3g/Sfn/Map2k5/Usp47/Arrb2/Bcl2a1d
BP	2920	regulation of humoral immune response	12	-1.76522	0.0445651	Serping1/C3/Cfh/Cd55/Spns2
BP	2286	T cell activation involved in immune response	49	-1.76504	0.0160908	Tgfb1/Relb/Psen2/Psen1/Gadd45g/Lcp1/Bcl6/Tsc1/Foxp1/Clec4d/Otud5/Rora/Atp7a/Tmem98/Icam1/Ptger4/Rc3h1/Zc3h12a/Fcer1g/Zfp35/Tnfsf18/Rc3h2
BP	1901890	positive regulation of cell junction assembly	49	-1.76458	0.0160908	Ephb3/Cav1/Adgrl1/Dlg5/Gsk3b/Thbs2/Rock1/St8sia2/Nrp1/Map4k4/Ppm1f/Tsc1/Abl1/Ptprd/Iqgap1/Clstn1/Col16a1/Pik3r1/Agrn/Flrt2/Efna5/Prkca/Adnp/Nlgn2/Flot1/Kdr
BP	1901617	organic hydroxy compound biosynthetic process	121	-1.76375	0.00171921	Cyp51/Apoe/Itpkc/Dgkq/Por/Ctns/Mvd/Prox1/Plcg1/Pltp/Pnpo/Isyna1/Nr1d1/Hmgcr/Wnt5a/Sqle/Srebf2/Sod1/Epas1/Cyb5r1/Hsd17b7/Zeb2/Abca2/Slc7a11/Gba/Htt/Rest/Adcyap1r1/Dkk3/Nsdhl/G6pdx/Erlin2/Asah1/Msmo1/Vps35/Scap/Ip6k1/Pdxk/Lss/Atp7a/Myo5a/Mfsd12/Dhcr24/Fgf2/Ephx1/Itpkb/Tgfb2/Ppip5k2/Appl1/Mvk/P2ry6/Prkaa1/Prkg1/Dhcr7/Ptk2b/Cyp2d22/Hmgcs1
BP	46777	protein autophosphorylation	154	-1.76327	0.000710547	Ddx3x/Ddr1/Igf1r/Insr/Ephb3/Mark3/Tgfbr1/Cav1/Bcr/Cad/Hspa8/Taok1/Nlk/Stk4/Rad50/Ern1/Ppp2r5e/Prkcd/Gsk3b/Dyrk1a/Brd4/Eif2ak2/Impact/Pdgfrb/Csf1r/Ppp2r5b/Jak2/Slk/Pikfyve/Stk17b/Stk16/Uhmk1/Ddr2/Eng/Abl1/Tyro3/Trpm7/Pdgfc/Tesk1/Pink1/Prkg2/Flt1/Gpnmb/Trim24/Epha1/Iqgap1/Smg1/Mvp/Fgfr2/Taf1/Irak1/Mre11a/Pdgfd/Csk/Clk3/Csnk1g1/Map2k2/Prkx/Atp13a2/Enpp1/Prkd2/Lyn/Wnk1/Prkca/Ptk2b/Taok3/Kdr/Peak1
MF	15175	neutral amino acid transmembrane transporter activity	17	-1.76323	0.0358884	Slc1a5/Slc3a2/Slc1a4/Slc36a1/Sfxn1/Slc38a2/Sfxn2/Sfxn3/Slc6a20b/Slc6a9/Slc6a6/Slc38a7/Slc7a5/Slc36a4
BP	50808	synapse organization	234	-1.76321	0.000249145	Septin7/Tsc2/Apoe/Igf1r/Insr/Ephb3/Cdc20/Ctnnb1/Adgrl1/Etv5/Ptprs/Kif1a/Actn1/Hspa8/Pmp22/Sparc/Psen1/Rock2/Dlg5/Wnt5a/Dnm1l/Gsk3b/App/Itsn1/Pcdhgc4/Nfatc4/Thbs2/C3/Sorbs1/Ube3a/Farp1/St8sia2/Nrp1/Nrp2/Als2/Abl2/Tsc1/Abl1/Anapc2/Mfn1/Slc7a11/Dhx36/Chrnb2/Snx27/Ptprd/Vcp/Nfia/Lrp8/Wasf2/Rest/Actb/Plxnd1/Cln3/Fgfr2/Gpc4/Gripap1/Hdac6/Ophn1/Flna/Col4a1/Arhgef7/Vps35/Arhgap44/Myo6/Igsf9b/Myo5a/Unc13a…
BP	22408	negative regulation of cell-cell adhesion	100	-1.76302	0.00411909	Mapk7/Lgals9/Tgfb1/Klf4/Dusp3/Notch4/Gtpbp4/Dlg5/Bmp4/Dlg1/Runx1/Jak2/Adam8/Podxl/Serpine2/Abl2/Marchf7/Jag1/Laptm5/Gpnmb/Specc1l/Cyld/Rc3h1/Pik3r1/Mbp/Zc3h12a/Prkg1/Pde5a/Mia3/Map2k5/Zfp35/Tnfsf18/Rc3h2/Ass1/Prnp
CC	98797	plasma membrane protein complex	207	-1.76278	0.000464853	Cav2/Gna12/Itga5/Jup/Gria3/Ap2a2/Coro1c/Igf1r/Insr/Apc/Cyba/Ctnnb1/Stx1a/Tgfbr1/Ap2s1/Slc3a2/Psen2/Cdh23/Atp6v0d1/Cybb/Cd40/Atp6ap1/Scn1b/Stxbp5/Psen1/Hcn2/Itgb3/Traf3/Il6st/Dlg1/Itgb5/Gnaq/Sacm1l/Adam8/Ncf2/Olfm1/Itgav/Traf6/Kcnab1/Chrnb2/Vcam1/Cachd1/Evc/Slc6a6/Lrp6/Nox4/Itgax/Fadd/Nox1/Ikbkb/Cdh13/Itga11/Neo1/Trf/Atp1a1/Grin3b/Gng12/Itga9/Picalm/Cdh6/Dag1/Slc7a5/Itga1/Cltc/Scn3b/Evc2/Prkca/Bir…
BP	34103	regulation of tissue remodeling	45	-1.76207	0.0145503	Tmbim1/Bcr/Atp6ap1/Rock2/Itgb3/Gpr137b/Rock1/Csf1r/Ltbp3/Adam8/Ddr2/Itgav/P2rx7/Gpnmb/Lrp6/Sfrp1/Csk/Trf/Idua/Plekhm1/Ptger4/Suco/Prkca/Tnfrsf11b
MF	4222	metalloendopeptidase activity	49	-1.76196	0.0162013	Mmp8/Bmp1/Adamts1/Adamts5/Adam8/Yme1l1/Adam15/Mmp23/Mmp2/Adamts8/Adamts2/Adamtsl5/Adamts12/Mmp12/Ide/Ece1
BP	51606	detection of stimulus	66	-1.76054	0.0110285	Jup/Piezo1/Lbp/Arrb1/Parg/Fech/Serpine2/Eng/Itgav/Stim1/Pkd1/Rtp4/Ssc5d/Best1/Nod1/Cep250/Whrn/Piezo2/Trex1/Cds2/Arrb2/Sox4/Clec7a
BP	2833	positive regulation of response to biotic stimulus	74	-1.76016	0.00801325	Lgals9/Ifi35/Sash1/Lbp/Usp15/Pum2/Hsp90aa1/Parp9/Adam8/Irf7/Nmi/Traf6/Zbp1/Ereg/Cxcl1/Zc3hav1/Tyrobp/Fadd/Lamp1/Ap1g1/Mmp2/Tirap/Polr3b/Grn/Matr3/Mmp12/Prkca
BP	42698	ovulation cycle	31	-1.75989	0.0223905	Axl/Igf1r/Arrb1/Sgpl1/Adamts1/Runx1/Grk2/Ptprn/Tyro3/Ptx3/Ereg/Adrm1/Ptger4/Plekha1/Inhba/Nrip1/Foxo3/Arrb2
BP	1822	kidney development	160	-1.75933	0.000582331	Sox9/Tgfb1/Bax/Aqp1/Pgf/Apc/Qrich1/Sulf2/Ctnnb1/Tgfbr1/Crlf1/Ap1b1/Bicc1/Lama5/Aph1a/Sulf1/Sgpl1/Itgb3/Smad5/Fgf10/Dlg5/Bmp4/Wnt5a/Mtss1/Dlg1/Adamts1/Pdgfrb/Pcsk5/Plce1/Nrp1/Gsta3/Cfh/Itga8/Tsc1/Lrp2/Cat/Fbn1/Jag1/Notch2/Snx17/Sec61a1/Plxnd1/Angpt2/Sfrp1/Slit2/Pdgfd/Pkd1/Prkx/Smad6/Tns2/Fgf2/Notch3/Tgfb2/Asxl1/Pcsk9/Osr1/Trex1/Gdf6/Lamb2/Bcl2/Mpst/Zfp950/Sox4
BP	50777	negative regulation of immune response	74	-1.75907	0.00801325	Lgals9/Tgfb1/Hmox1/Bcr/Serping1/Parp3/Nmi/Samhd1/Adar/Fam3a/Nlrx1/Grn/Tap1/Tgfb2/Zc3h12a/Ythdf3/Mmp12/Trex1/Arrb2/Zfp35/Tnfsf18/Rc3h2
BP	43254	regulation of protein-containing complex assembly	300	-1.75897	4.00026e-05	Sox9/Ddx3x/Hip1r/Rhoc/Tgfb1/Med25/Apoe/Bax/Crbn/Apc/Stx1a/Cav1/Faf1/Psen2/Clip3/Piezo1/Map2/Lamp2/Myo1c/Septin8/Stxbp5/Cand1/Ncln/Sptbn1/Trappc12/Psmc5/Hsp90aa1/Rasa1/Tppp/Jmy/Vdac2/Psmc6/Lcp1/Clu/Washc5/Asap1/Dlg1/Gsk3b/Dyrk1a/Eif2ak2/Washc1/Impact/Spire1/Ldlrad4/Pcsk5/Ppp2r5b/Capn1/Abl1/Camsap1/Nckap1/Usp50/Mapre1/Gba/Arhgef2/Vcp/Pink1/Wasf2/Add1/Tfip11/Arpc1b/Eln/Atf7ip/Stx1b/Trim30a/Hdac6/Msn…
BP	7040	lysosome organization	60	-1.75804	0.0145503	Naglu/Tmem175/Hspa8/Washc5/Hps1/Hexa/Gaa/Pikfyve/Laptm5/Vps33a/P2rx7/Cln3/Myo7a/Tpp1/Atp6ap2/Vps35/Mbtps1/Cln6/Spg11/Grn/Hook3/Hps4/Trex1/Rab7b
BP	80171	lytic vacuole organization	60	-1.75804	0.0145503	Naglu/Tmem175/Hspa8/Washc5/Hps1/Hexa/Gaa/Pikfyve/Laptm5/Vps33a/P2rx7/Cln3/Myo7a/Tpp1/Atp6ap2/Vps35/Mbtps1/Cln6/Spg11/Grn/Hook3/Hps4/Trex1/Rab7b
CC	32587	ruffle membrane	45	-1.75787	0.0145503	Itga5/Hip1r/Aif1l/Apc/Map2/Myo1c/Itgb3/Hsp90aa1/Synj2/Itgav/Arhgef2/Pip5k1a/Pdpn/Psd3/Dlc1/Tirap/Kank1/Myo6/Mtss2/Psd/Plekha1/Ddx58
BP	90160	Golgi to lysosome transport	11	-1.75764	0.0332837	Ehd3/Laptm5/Cln3/Lamp1/Ap1g1/Gak/Sort1
BP	60443	mammary gland morphogenesis	35	-1.75754	0.0250783	Tgfb1/Ddr1/Bax/Cav1/Etv5/Csf1/Etv4/Fgf10/Bmp4/Wnt5a/Vdr/Capn1/Ncoa3/B4galt1/Lrp6/Fgfr2/Slit2/Pml/Kdm5b/Ar
BP	44089	positive regulation of cellular component biogenesis	329	-1.75738	4.02892e-05	Sox9/Ddx3x/Hip1r/Septin7/Rhoc/Braf/Tgfb1/Med25/Apoe/Bax/Aqp1/Crbn/Apc/Ephb3/Tgfbr1/Cav1/Faf1/Fuz/Adgrl1/Piezo1/Myo1c/Pip4k2b/Dync1h1/Ccn2/Cand1/Pdlim4/Rock2/Psmc5/Tgfb3/Hsp90aa1/Tppp/Jmy/Dlg5/Psmc6/Lcp1/Clu/Ajuba/Washc5/Mtss1/Asap1/Rapgef3/Dlg1/Gsk3b/Thbs2/Washc1/Rhoq/Rock1/Spire1/Pcsk5/Ppp2r5b/Plce1/St8sia2/Hgs/Nrp1/Map4k4/Ppm1f/Hdac4/Lrsam1/Tsc1/Abl1/Nckap1/Usp50/Mapre1/Ptprd/Vcp/Tesk1/Wasf2/Ht…
BP	16339	calcium-dependent cell-cell adhesion via plasma membrane cell adhesion molecules	13	-1.75727	0.0380807	Cdh23/Ajuba/Kifap3/Cdh13/Pcdh18/Cdh6/Pcdh1/Pcdhga12/Pcdhgc3
BP	1903409	reactive oxygen species biosynthetic process	75	-1.75663	0.00646725	Klf4/Insr/Mmp8/Ctns/Cybb/Rock2/Hsp90aa1/Clu/App/Jak2/Gbf1/Hdac4/Atp2b4/Slc7a2/Cyb5b/Ogt/Icam1/Sirpa/Zc3h12a/Foxo3/Ptk2b/Ass1/Slc5a3
CC	5581	collagen trimer	40	-1.75646	0.0170615	Col5a3/Col14a1/Lox/Msr1/Col7a1/Col15a1/Col4a1/Col4a2/Col12a1/C1qa/Col6a6/Col8a2
BP	14909	smooth muscle cell migration	71	-1.75632	0.00568191	Ddr1/Ccn4/Rab5a/Mdm2/Itgb3/Il6st/Fgf9/Rapgef3/Adamts1/Pdgfrb/Pcsk5/Hdac4/Plxna1/Iqgap1/Nox4/Parva/Slit2/Pdgfd/Trib1/Ptger4/Lrp1/Ssh1/P2ry6/Prkg1/Bcl2
MF	72341	modified amino acid binding	53	-1.75608	0.0195995	Axl/Sardh/Hspa8/Jph2/Dpep1/Asap1/Gsdmd/Fasn/Syt13/Gss/Tln1/Nox4/Mfge8/Gas6/Gstm2/Appl1/Cavin2/Gstm1
BP	50801	ion homeostasis	370	-1.75606	2.31446e-05	Cav2/Cd52/Tgfb1/Apoe/Cp/Bax/Mcoln1/Letm1/Hmox1/Cyba/Cav1/Psen2/Cdh23/Atp6v0d1/Tmem175/Plcg1/Cd40/Slc12a4/Jph2/Anxa6/Trpv2/Atp6ap1/Scn1b/Atp6v0a1/Dcn/Psen1/Ap3d1/Itgb3/Akap5/Bdkrb2/Pacs2/Edn1/Slc4a7/Il6st/Bmp4/Wnt5a/Mtss1/Vdr/Atp13a3/Grina/App/Sod1/Epas1/Slc39a6/Slc39a7/Fech/Fth1/Jak2/Hps1/Oga/Ube3a/Gpr39/Atp2b4/Abl2/Lrp2/Itgav/Trpm7/Slc7a11/Slc6a9/Slc4a2/Htt/Cxcl1/Vps33a/Atp2a2/P2rx7/Adcyap1r1/Tr…
BP	90066	regulation of anatomical structure size	320	-1.75543	3.65521e-05	Scpep1/Hip1r/Tsc2/Apoe/Aqp1/Plod3/Akt1s1/Ptprs/Map2/Slc12a4/Myo1c/Rab5a/Trpv2/Zfyve27/Sptbn1/Rock2/Bdkrb2/Hsp90aa1/Edn1/Rasa1/Washc5/Rapgef3/Dlg1/Gsk3b/Sod1/Lima1/Washc1/Rock1/Spire1/Grk2/Capn1/Rptor/Nrp1/Rb1cc1/Fn1/Tsc1/Olfm1/Anapc2/Nckap1/Hp1bp3/Add1/Prkg2/P2rx7/Arpc1b/Eln/Plxna4/Cln3/G6pdx/Slit2/Mmp2/Cx3cl1/Cotl1/Gclc/Kank1/Mgll/Specc1l/Atp7a/Ogt/Tbxa2r/Arhgap5/Nkx6-1/Acta2/Npy1r/Atp13a2/Smad6…
BP	14065	phosphatidylinositol 3-kinase signaling	67	-1.75519	0.0110512	Sox9/Tsc2/Slc9a3r2/Klf4/Igf1r/Insr/Ncor1/Dcn/Unc5b/Edn1/Pdgfrb/Jak2/Ube3a/Fn1/Serpine2/Cat/Pear1/Pik3c2a/Pdgfd/Pik3cb/Fbxl2/Fgf2/Tgfb2/Pik3cd/Plekha1/Rgl2/Pik3r1/Prex2/Kdr/Hcst
BP	150146	cell junction disassembly	13	-1.75511	0.0386326	Tgfbr1/C3/Iqsec1/C1qa/Pik3r1
MF	15171	amino acid transmembrane transporter activity	37	-1.7548	0.0233606	Slc1a5/Slc1a6/Slc1a3/Ctns/Slc3a2/Slc25a13/Slc1a4/Slc36a1/Sfxn1/Slc38a2/Sfxn2/Sfxn3/Slc6a20b/Slc7a11/Slc6a9/Pqlc2/Slc15a4/Slc6a6/Slc7a2/Slc38a7/Slc7a5/Slc7a1/Slc36a4/Slc38a10
BP	50670	regulation of lymphocyte proliferation	99	-1.75448	0.00399338	Lgals9/Tgfb1/Ctnnb1/Cd40/Ada/Fgf10/Il6st/Dlg5/Bmp4/Dlg1/Cdkn1a/Gpam/Marchf7/Traf6/Chrnb2/Laptm5/Gpnmb/Tyrobp/Fadd/Sos2/Irs2/Igfbp2/Slc7a1/Pde5a/Bcl2/Pkn1/Tnfsf18
BP	6812	cation transport	482	-1.75329	3.4108e-06	Il16/Tgfb1/Cp/Mcoln1/Aqp1/Crbn/Kif5b/Ctnnb1/Trpm5/Cdh23/Tmem175/Ada/Slc12a4/Jph2/Trpv2/Atp6ap1/Atp6v0a1/Slc6a8/Psen1/Ccn2/Ap3d1/Tcn2/Itgb3/Bmp4/Rapgef3/Atp13a3/Dlg1/Dnm1l/App/Ehd3/Slc39a7/Pdgfrb/Gnaq/Fth1/Slc18a2/Slc6a20b/Nnt/Serpine2/Gpr39/Atp2b4/Tsc1/Lrp2/Syt13/Slc20a1/Nkain4/Chrnb2/Cachd1/Slc6a9/Pqlc2/Nipal3/Epb41/Cxcl1/P2rx7/Adcyap1r1/Itpr1/Itpr2/Pik3c2a/Cln3/Stim1/Flna/G6pdx/Gas6/Slc7a2/Cx3c…
BP	98771	inorganic ion homeostasis	349	-1.75291	2.28997e-05	Cav2/Cd52/Tgfb1/Apoe/Cp/Mcoln1/Letm1/Hmox1/Psen2/Cdh23/Atp6v0d1/Tmem175/Plcg1/Cd40/Slc12a4/Jph2/Trpv2/Atp6ap1/Atp6v0a1/Psen1/Ap3d1/Itgb3/Bdkrb2/Pacs2/Edn1/Il6st/Bmp4/Mtss1/Vdr/Atp13a3/Grina/App/Epas1/Slc39a6/Slc39a7/Fech/Fth1/Jak2/Hps1/Oga/Gpr39/Atp2b4/Abl2/Lrp2/Itgav/Trpm7/Slc6a9/Slc4a2/Cxcl1/Vps33a/Atp2a2/P2rx7/Adcyap1r1/Trim24/Itpr1/Itpr2/Nucb2/Cln3/Stim1/Atp6ap2/Heph/Cx3cl1/Atp13a1/Aplp2/Cln6…
BP	61912	selective autophagy	54	-1.75179	0.0137391	Sqstm1/Atg2a/Huwe1/Rb1cc1/Optn/Lrsam1/Pink1/Sesn2/Mfn2/Htt/Wipi2/Bag3/Hdac6/Map1lc3b/Nod1/Smurf1/Ambra1/Atg2b/Hspb8/Wdr81/Ddrgk1/Aup1/Rab7
BP	48608	reproductive structure development	244	-1.75149	0.00036548	Sox9/Serpinf1/Klhl10/Axl/Eif2b5/Bax/Psap/Cd44/Igf1r/Insr/Apc/Ctnnb1/Tgfbr1/Bcl2l1/Rxra/Sulf1/Ada/Stk4/Arrb1/Ubb/Sgpl1/Ggnbp2/Ncoa1/Hif1a/Fgf10/Bmp4/Ctsb/Fgf9/Wnt5a/Nipbl/Stk3/Dlg1/Senp2/Adamts1/Runx1/Sod1/Birc6/Epas1/Msh2/C3/Smad4/Grk2/Tcf7l2/Ube3a/Ptprn/Serpine2/Lrp2/Itgav/Tyro3/Tbc1d20/Ncoa3/Ptx3/Notch2/Vcam1/Dnajb6/Eif2b4/Ereg/Tmf1/Lrp6/Nupr1/Fgfr2/Atrx/Flna/Nsdhl/Sfrp1/Gab1/Mmp2/Wdr48/Syde1/P…
BP	32331	negative regulation of chondrocyte differentiation	16	-1.75138	0.0330926	Wnt9a/Ccn4/Ctnnb1/Tgfbr1/Efemp1/Rflnb/Bmp4/Adamts12
BP	1900015	regulation of cytokine production involved in inflammatory response	23	-1.75128	0.0228149	Il17ra/Pld3/Adcy7/Sirpa/Appl1/Zc3h12a/Clec7a
BP	72001	renal system development	171	-1.75106	0.000809334	Tgfb1/Psap/Aqp1/Pgf/Apc/Ctnnb1/Tgfbr1/Sulf1/Sgpl1/Itgb3/Fgf10/Dlg5/Bmp4/Dlg1/Adamts1/Pdgfrb/Pcsk5/Plce1/Gsta3/Stat1/Cfh/Tsc1/Lrp2/Fbn1/Jag1/Sec61a1/Plxnd1/Col4a1/Sfrp1/Slit2/Pdgfd/Pkd1/Prkx/Notch3/Tgfb2/Asxl1/Pcsk9/Osr1/Trex1/Gdf6/Lamb2/Bcl2/Mpst
BP	10092	specification of animal organ identity	14	-1.75067	0.0438009	Ctnnb1/Fgf10/Bmp4/Wnt5a/Lrp2/Smarcd3/Fgfr2/Fgf2/Rbpj/Ar
MF	140375	immune receptor activity	32	-1.74974	0.0277897	Il17ra/Cd44/Crlf1/Il6st/Osmr/Il1rap/Il17rc/Ctsh/Crlf2/Il17rd/Mfsd6/Cmklr1/Ghr/Fcer1g/Csf2ra/Fcgr3/Il3ra/Il11ra1
BP	7041	lysosomal transport	80	-1.74928	0.00968	Psap/Rbsn/Hspa8/Lamp2/Vps53/Ap3d1/Zfyve16/Mgrn1/Rab12/Ehd3/Hgs/Als2/Vps39/Vps16/Snx27/Vcp/Laptm5/Pink1/Vps33a/Cln3/Lamp1/Vps35/Ap1g1/Trak1/Vps18/Grn/Gnptab/Atp13a2/Hook3/Hgsnat/Gcc2/Lrp1/Vps41/Pcsk9/Rab7b/Gak/Sort1/Rab7/Pcdhga3
BP	7409	axonogenesis	255	-1.74889	0.00018688	Septin7/Tsc2/Apoe/Igf1r/Apc/Ephb3/Kif5b/Ptprs/Etv4/Trpv2/Stxbp5/Lama2/Psen1/Foxg1/Hsp90aa1/Zswim8/Vcl/Boc/Gsk3b/App/Csf1r/Ablim1/Nrp2/Dst/Fn1/Olfm1/Anapc2/Lrp2/Map1a/Skil/Chrnb2/Uchl1/Auts2/Plxna4/Epha1/Plxna1/Plxnd1/Atg7/Hdac6/Slit2/Neo1/Mycbp2/Mgll/Spg11/Vax2/Nkx6-1/Brsk1/Egr2/Notch3/Sema7a/Golga4/Nexn/Tbce/Tgfb2/Picalm/Ncam1/Dag1/Lrp1/Sema3d/Agrn/Sipa1l1/Flrt2/Efna5/Tsku/Prkca/Lamb2/Ep300/Map6…
BP	51017	actin filament bundle assembly	112	-1.74861	0.00400566	Aif1l/Rhoc/Braf/Arhgef18/Tgfbr1/Actn1/Pls3/Tnfaip1/Arrb1/Ccn2/Hsp90b1/Pdlim4/Rock2/Tgfb3/Lcp1/Mtss1/Rapgef3/Itgb5/Lima1/Spire1/Nrp1/Ppm1f/Abl2/Tsc1/Abl1/Tesk1/Wasf2/Add1/Eln/Cald1/Epha1/Zyx/Nox4/Flna/Dlc1/Cx3cl1/Rdx/Tpm1/Ccdc88a/Gas7/Phldb2/Arhgef5/Limch1/Ptger4/Pik3r1/Coro2b/Synpo/Synpo2/Ezr/Ptk2b/Clasp1
BP	45321	leukocyte activation	428	-1.74807	7.04014e-06	Myo18a/Lgals9/Il16/Supt6/Braf/Axl/Tgfb1/Clptm1/Relb/Dusp3/Bax/Psap/Gab2/Hmox1/Mmp8/Apc/Ctnnb1/Cav1/Bcr/Ifi35/Psen2/Git1/Lbp/Cd40/Ada/Ncor1/Tnfsfm13/Psen1/Ap3d1/Nr1d1/Hsp90aa1/Gpr137b/Gadd45g/Fgf10/Il6st/Dlg5/Bmp4/Lcp1/Clu/Drosha/Myh9/Bcl6/Dlg1/App/Runx1/Cdkn1a/Parp3/Washc1/Jak2/Gpam/Hells/Pi4k2a/Hps1/Adam8/Abl2/Tsc1/Nmi/Marchf7/Itgav/Traf6/Snap23/Pag1/Notch2/Chrnb2/Vcam1/Gba/Laptm5/Ctps/Kmt2e/Slc…
BP	2263	cell activation involved in immune response	134	-1.74785	0.00214604	Lgals9/Supt6/Tgfb1/Relb/Gab2/Hmox1/Bcr/Ifi35/Psen2/Lbp/Cd40/Ada/Tnfsfm13/Psen1/Gadd45g/Lcp1/Bcl6/App/Parp3/Pi4k2a/Gbf1/Rabgef1/Tsc1/Nmi/Snap23/Notch2/Slc15a4/Anxa3/Foxp1/Clec4d/Tyrobp/Otud5/Lamp1/Ap1g1/Rora/Atp7a/Grn/Tmem98/Icam1/Ptger4/Lrp1/Rc3h1/Lat2/Zc3h12a/Kmt5b/Trex1/Fcer1g/Ptk2b/Kmt5c/Zfp35/Tnfsf18/Rc3h2/Tnfsf13
MF	61134	peptidase regulator activity	95	-1.74778	0.00559264	Bcl2l1/Slpi/Timp2/Arrb1/Dpep1/Timp3/Serpina3n/Tnfrsf10b/App/Serping1/Birc6/Crim1/C3/Rock1/Col7a1/Xiap/Fn1/Serpine2/Abca2/Vcp/Furin/Renbp/Gas6/Psme4/Serpina3g/Gm9774/Bst2/Birc2/Wfdc17/Prnp/Bcl2a1d
BP	89718	amino acid import across plasma membrane	24	-1.74774	0.0312218	Slc1a5/Slc1a6/Slc1a3/Slc3a2/Psen1/Slc1a4/Slc36a1/Prkcd/Septin2/Slc7a11/Slc6a9/Slc6a6/Slc7a2/Slc16a2/Arl6ip5/Rgs4/Slc7a5/Slc7a1/Septin2
MF	15267	channel activity	128	-1.7473	0.00347075	Clcn4/Gria3/Bax/Clcn5/Mcoln1/Aqp1/Clic1/Trpm5/Tmem175/Piezo1/Cybb/Anxa9/Anxa6/Trpv2/Atp6ap1/Scn1b/Psen1/Slc1a4/Hcn2/Vdac2/Gsdmd/Tmc6/Tmem63a/Itgav/Trpm7/Pex5l/Kcnab1/Chrnb2/Cachd1/Gabrb1/P2rx7/Sec61a1/Itpr1/Itpr2/Stim1/Gabra3/Panx1/Tpcn1/Pkd1/Asic4/Grin3b/Tmem63b/Clcn7/Best1/Ano10/Stim2/Piezo2/Orai3/Cldn4/Scn3b/Orai1/Lrrc8c/Bcl2/Slc24a3/Ano6
MF	22803	passive transmembrane transporter activity	128	-1.7473	0.00347075	Clcn4/Gria3/Bax/Clcn5/Mcoln1/Aqp1/Clic1/Trpm5/Tmem175/Piezo1/Cybb/Anxa9/Anxa6/Trpv2/Atp6ap1/Scn1b/Psen1/Slc1a4/Hcn2/Vdac2/Gsdmd/Tmc6/Tmem63a/Itgav/Trpm7/Pex5l/Kcnab1/Chrnb2/Cachd1/Gabrb1/P2rx7/Sec61a1/Itpr1/Itpr2/Stim1/Gabra3/Panx1/Tpcn1/Pkd1/Asic4/Grin3b/Tmem63b/Clcn7/Best1/Ano10/Stim2/Piezo2/Orai3/Cldn4/Scn3b/Orai1/Lrrc8c/Bcl2/Slc24a3/Ano6
BP	1655	urogenital system development	198	-1.74686	0.000638209	Tgfb1/Psap/Aqp1/Pgf/Igf1r/Apc/Ephb3/Ctnnb1/Tgfbr1/Sulf1/Sgpl1/Itgb3/Fgf10/Dlg5/Bmp4/Dlg1/Adamts1/Pdgfrb/Pcsk5/Plce1/Hells/Gsta3/Stat1/Cfh/Tsc1/Lrp2/Fbn1/Jag1/Sec61a1/Plxnd1/Col4a1/Sfrp1/Slit2/Mmp2/Pdgfd/Pkd1/Prkx/Notch3/Tgfb2/Asxl1/Pcsk9/Ar/Osr1/Trex1/Gdf6/Lamb2/Bcl2/Mpst
BP	70098	chemokine-mediated signaling pathway	25	-1.74683	0.0295148	Ccl8/Ccl6/Edn1/Pf4/Cxcl1/Slit2/Cx3cl1/Ccl17/Ccl7/Ccl2/Rbm15/Ptk2b
MF	4553	hydrolase activity, hydrolyzing O-glycosyl compounds	51	-1.74645	0.0183126	Gm2a/Naglu/Psap/Man2b1/Neu1/Man1a2/Galc/Parg/Nagpa/Cemip2/Oga/Hexa/Gaa/Glb1l/Gba/Gne/Fuca1/Man2b2/Treh/Agl/Idua/Man1b1/Man1c1/Glb1/Myorg/Pgghg/Lyz2/Ganab
BP	7507	heart development	365	-1.74613	2.42908e-05	Luzp1/Smg9/Tsc2/Tgfb1/Ccn4/Insr/Apc/Ctnnb1/Tgfbr1/Fgfrl1/Prox1/Fuz/Jph2/Myh11/Psen1/Mdm2/Bmp4/Fgf9/Stk3/Col14a1/Tab1/Ly6e/Gsk3b/Senp2/Adamts1/Cdkn1a/Nfatc4/Foxp4/Ift140/Lox/Pdgfrb/Gnaq/Pcsk5/Gaa/Rb1cc1/Nrp2/Fn1/Tsc1/Eng/Nckap1/Lrp2/Fbn1/Jag1/Adam15/Lmna/Ift74/Pdpn/Hspg2/Smarcd3/Ncor2/Plxnd1/Atg7/Nox4/Parva/Fadd/Flna/G6pdx/Dlc1/Slit2/Mmp2/Dnaaf1/Pkd1/Nfatc1/Npy1r/Asxl2/Cpe/Rgs4/Tgfb2/Ncam1/Lrp1/Di…
BP	1902106	negative regulation of leukocyte differentiation	58	-1.74604	0.0132294	Ctnnb1/Fstl3/Gpr137b/Bmp4/Runx1/Tmem176a/Fbn1/Zbtb46/Fbxw7/Tmem176b/Sfrp1/Trib1/Thoc5/Cyld/Cdk6/Rc3h1/Pik3r1/Zc3h12a/Zfpm1/Zfp35/Tnfsf18/Rc3h2
BP	32989	cellular component morphogenesis	449	-1.74602	3.49641e-06	Poldip2/Ifrd1/Septin7/Mov10/Braf/Tsc2/Golga2/Apoe/Ddr1/Bax/Coro1c/Myo9b/Igf1r/Apc/Ephb3/Kif5b/Ctnnb1/Bcl2l1/Nfib/Prox1/Ptprs/Kif1a/Map2/Taok1/Etv4/Trpv2/Zfyve27/Scn1b/Ubb/Stxbp5/Lama2/Psen1/Unc5b/Rock2/Itsn2/Itgb3/Spag9/Foxg1/Akap5/Mpp5/Hsp90aa1/Edn1/Tppp/Zswim8/Vcl/Wnt5a/Clu/Sdc2/Boc/Dnm1l/Gsk3b/App/Nfatc4/Rock1/Impact/Pdgfrb/Csf1r/Ablim1/Ube3a/St8sia2/Nrp1/Pikfyve/Nrp2/Als2/Map4k4/Dst/Fn1/Csrp1…
BP	1903707	negative regulation of hemopoiesis	59	-1.74558	0.0104337	Ctnnb1/Fstl3/Gpr137b/Bmp4/Runx1/Tmem176a/Fbn1/Zbtb46/Fbxw7/Tmem176b/Sfrp1/Trib1/Thoc5/Cyld/Cdk6/Rc3h1/Pik3r1/Zc3h12a/Zfpm1/Zfp35/Tnfsf18/Rc3h2
BP	32956	regulation of actin cytoskeleton organization	233	-1.74547	0.000366296	Hip1r/Rhoc/Braf/Tgfb1/Arhgef18/Tgfbr1/Prox1/Taok1/Myo1c/Crk/Ccn2/Sptbn1/Pdlim4/Rock2/Itgb3/Tgfb3/Edn1/Rasa1/Jmy/Washc5/Mtss1/Rapgef3/Dlg1/Lima1/Washc1/Rock1/Spire1/Pdgfrb/Csf1r/Capn1/Arhgdia/Nrp1/Ppm1f/Pam/Tsc1/Abl1/Nckap1/Notch2/Tesk1/Wasf2/Arhgef19/Add1/Arpc1b/Eln/Epha1/Arhgdib/Iqgap1/Nox4/Flna/Dlc1/Slit2/Cx3cl1/Cotl1/Rdx/Tpm1/Kank1/Ccdc88a/Phldb2/Arhgap44/Specc1l/Arhgef5/Icam1/Plekhg2/Limch1/S…
BP	3013	circulatory system process	245	-1.74494	0.000315943	Scpep1/Jup/Slc1a5/Tgfb1/Apoe/Ier3/Plod3/Hmox1/Cyba/Cav1/Bcr/Psen2/Ada/Scn1b/Aoc3/Ccn2/Mdm2/Rock2/Bdkrb2/Edn1/Smad5/Erap1/Ephx2/Dlg1/Dnm1l/App/Sod1/Lnpep/Ehd3/Epas1/Rock1/Hbegf/Jak2/Grk2/Capn1/Vegfb/Gaa/Stat1/Hdac4/Atp2b4/Ncf2/Eng/Svep1/Agtrap/Atp2a2/Mef2a/Nox4/Gm45837/Atp6ap2/Nox1/Flna/G6pdx/Gas6/Slit2/Mmp2/Cx3cl1/Gclc/Atp1a1/Tbxa2r/Acta2/Npy1r/Smad6/Icam1/Rgs4/Tgfb2/Ndst2/Lrp1/Ppp1r13l/Pik3r1/Am…
BP	55080	cation homeostasis	344	-1.74479	7.09415e-05	Cav2/Cd52/Tgfb1/Apoe/Cp/Mcoln1/Letm1/Hmox1/Psen2/Cdh23/Atp6v0d1/Tmem175/Plcg1/Cd40/Slc12a4/Jph2/Trpv2/Atp6ap1/Atp6v0a1/Psen1/Ap3d1/Itgb3/Bdkrb2/Pacs2/Edn1/Il6st/Bmp4/Mtss1/Vdr/Atp13a3/Grina/App/Epas1/Slc39a6/Slc39a7/Fech/Fth1/Jak2/Hps1/Oga/Gpr39/Atp2b4/Abl2/Lrp2/Itgav/Trpm7/Slc6a9/Slc4a2/Cxcl1/Vps33a/Atp2a2/P2rx7/Adcyap1r1/Trim24/Itpr1/Itpr2/Nucb2/Cln3/Stim1/Atp6ap2/Heph/Cx3cl1/Atp13a1/Aplp2/Cln6…
CC	15629	actin cytoskeleton	304	-1.74477	0.000106314	Myo18a/Jup/Septin7/Aif1l/Axl/Coro1c/Myo9b/Mprip/Hspb7/Cyba/Stx1a/Actn1/Map2/Pls3/Myo1c/Crk/Rab5a/Myh11/Sptbn1/Pdlim4/Dynll2/Acaca/Rflnb/Cdc42bpb/Pdlim7/Vcl/Lcp1/Myo10/Mtss1/Asap1/Myh9/Rapgef3/Mylk/Dyrk1a/Itsn1/Lima1/Rhoq/Ehbp1l1/Fermt3/Sorbs1/Ablim1/Flnb/Dctn2/Adam8/Stk17b/Dst/Septin2/Hdac4/Csrp1/Cdc42bpa/Abl2/Ddr2/Tsc1/Abl1/Nckap1/Ttc17/Vps16/Ccn5/Tpm3/Vcam1/Arhgef2/Macf1/Epb41/Afap1/Add1/Shroom…
BP	32147	activation of protein kinase activity	136	-1.74441	0.00181594	Braf/Map3k20/Insr/Tgfbr1/Taok1/Stk4/Arrb1/Psen1/Itgb3/Ern1/Spag9/Tgfb3/Gadd45g/Fgf10/Bmp4/Wnt5a/Stk3/Tab1/Dlg1/App/Sod1/Eif2ak2/Jak2/Plce1/Map4k4/Gpr39/Abl1/Traf6/Fbn1/Ptpn1/Pdgfc/P2rx7/Irak1/Gas6/Tirap/Trf/Ccdc88a/Cspg4/Map2k4/Map2k2/Fgf2/Gdf15/Tgfb2/Itga1/F2r/Adnp/Ghr/Map2k5/Ptk2b/Taok3/Prnp
BP	30097	hemopoiesis	492	-1.74428	4.81231e-06	Tfe3/Zfp385a/Lgals9/Kmt2a/Axl/Tgfb1/Ap2a2/Clptm1/Klf4/Paf1/Dnase2a/Psap/Ccn4/Ctr9/Apc/Crip2/Ctnnb1/Apobec3/Bcr/Csf1/Lrrk1/Ada/Ncor1/Atp6ap1/Psen1/Sgpl1/Ap3d1/Fstl3/Itgb3/Hsp90aa1/Gpr137b/Gadd45g/Smad5/Bmp4/Drosha/Stk3/Myh9/Gsk3b/App/Runx1/Tmem176a/Eif2ak2/Epas1/Lox/Fech/Csf1r/Jak2/Hells/Fasn/Adam8/Tnrc6c/Fam20c/Stat1/Ahctf1/Abl2/Rabgap1l/Tsc1/Traf6/Fbn1/Jag1/Fam210b/Zbtb46/Tspan2/Adar/Fubp1/Gpatc…
BP	45124	regulation of bone resorption	29	-1.74369	0.0308789	Atp6ap1/Itgb3/Gpr137b/Csf1r/Ltbp3/Adam8/Itgav/P2rx7/Lrp6/Csk/Trf/Idua/Plekhm1/Ptger4/Prkca/Tnfrsf11b
BP	6873	cellular ion homeostasis	313	-1.74351	2.70872e-05	Cav2/Cd52/Tgfb1/Apoe/Cp/Mcoln1/Letm1/Hmox1/Psen2/Cdh23/Atp6v0d1/Tmem175/Plcg1/Cd40/Jph2/Trpv2/Atp6ap1/Atp6v0a1/Psen1/Ap3d1/Itgb3/Bdkrb2/Pacs2/Edn1/Il6st/Bmp4/Vdr/Atp13a3/Grina/App/Slc39a6/Slc39a7/Fth1/Jak2/Hps1/Oga/Gpr39/Atp2b4/Abl2/Lrp2/Itgav/Trpm7/Slc6a9/Slc4a2/Cxcl1/Vps33a/Atp2a2/P2rx7/Adcyap1r1/Itpr1/Itpr2/Nucb2/Cln3/Stim1/Atp6ap2/Heph/Cx3cl1/Atp13a1/Aplp2/Cln6/Trf/Slc8b1/Pkd1/Atp1a1/Atp7a/Kc…
BP	32990	cell part morphogenesis	409	-1.74329	1.12655e-05	Poldip2/Ifrd1/Septin7/Mov10/Braf/Tsc2/Golga2/Apoe/Ddr1/Bax/Coro1c/Myo9b/Igf1r/Apc/Ephb3/Kif5b/Ctnnb1/Bcl2l1/Nfib/Ptprs/Kif1a/Map2/Taok1/Etv4/Trpv2/Zfyve27/Scn1b/Ubb/Stxbp5/Lama2/Psen1/Unc5b/Rock2/Itsn2/Itgb3/Spag9/Foxg1/Akap5/Hsp90aa1/Zswim8/Vcl/Wnt5a/Clu/Sdc2/Boc/Dnm1l/Gsk3b/App/Nfatc4/Rock1/Impact/Csf1r/Ablim1/Ube3a/Farp1/St8sia2/Nrp1/Nrp2/Als2/Map4k4/Dst/Fn1/Srgap2/Abl2/Olfm1/Zeb2/Anapc2/Nckap…
BP	61448	connective tissue development	160	-1.74318	0.000683367	Wnt9a/Sox9/Tgfb1/Glg1/Ccn4/Por/Sulf2/Ctnnb1/Tgfbr1/Nfib/Lnpk/Csf1/Sulf1/Anxa6/Ubb/Ccn2/Efemp1/Itgb3/Rflnb/Trip11/Edn1/Smad5/Bmp4/Fgf9/Wnt5a/Bmp1/Runx1/Lox/Pdgfrb/Ltbp3/Cfh/Slc25a25/Lmna/Ecm1/Hspg2/Lrp6/Bgn/Snx19/Pdgfd/Pkd1/Idua/Atp7a/Zbtb7a/Csgalnact1/Fgf2/4932438A13Rik/Creb3l2/Trps1/Adrm1/Tgfb2/Dicer1/Adamts12/Osr1/Zfp219/Pgrmc2/Prkca/Gdf6/Ep300/Fto/Mia3/Fgf18/Bmpr2/Ddrgk1/Bscl2
BP	70663	regulation of leukocyte proliferation	110	-1.74313	0.00443534	Lgals9/Tgfb1/Ctnnb1/Csf1/Cd40/Ada/Fgf10/Il6st/Dlg5/Bmp4/Dlg1/Gsk3b/Cdkn1a/Csf1r/Gpam/Marchf7/Traf6/Chrnb2/Laptm5/Gpnmb/Tyrobp/Fadd/Sos2/Irs2/Igfbp2/Slc7a1/Pde5a/Bcl2/Pkn1/Tnfsf18
BP	42742	defense response to bacterium	77	-1.74305	0.00629029	Lgals9/Aqp1/Lbp/Slpi/App/Adamts5/Optn/Gbp2/P2rx7/Clec4d/Hp/Trf/Grn/Ssc5d/Isg15/Fcer1g/Lyz2/Wfdc17
BP	55082	cellular chemical homeostasis	403	-1.74294	1.99183e-05	Cav2/Cd52/Tgfb1/Apoe/Cp/Bax/Mcoln1/Aqp1/Letm1/Hmox1/Igf1r/Cyba/Kif5b/Psen2/Cdh23/Atp6v0d1/Tmem175/Plcg1/Cd40/Jph2/Anxa6/Trpv2/Arrb1/Atp6ap1/Atp6v0a1/Psen1/Ap3d1/Itgb3/Ern1/Nr1d1/Bdkrb2/Pacs2/Edn1/Slc4a7/Il6st/Bmp4/Vdr/Atp13a3/Grina/Zbtb20/App/Sod1/Slc39a6/Slc39a7/Fth1/Jak2/Grk2/Tcf7l2/Hps1/Oga/Ube3a/Map4k4/Ptprn/Gpr39/Atp2b4/Abl2/Abca2/Lrp2/Itgav/Trpm7/Vcam1/Slc6a9/Slc4a2/Htt/Cxcl1/Vps33a/Atp2a2/…
BP	10660	regulation of muscle cell apoptotic process	66	-1.74289	0.0128356	Hmox1/Igf1r/Cav1/Hspa8/Stk4/Arrb1/Igfbp3/Edn1/Hmgcr/Rapgef3/Gsk3b/Jak2/Grk2/Capn1/Capn2/Mfn2/Lrp6/Nupr1/Bag3/Map2k4/Hspb6/Rbpj/Ppp1r10/Ambra1/Rgl2/Dicer1/Pik3r1/Atf4/Zc3h12a/Npm1/Bcl2/Ptk2b/Arrb2
BP	10719	negative regulation of epithelial to mesenchymal transition	23	-1.74285	0.0228149	Tsc2/Fuz/Ldlrad4/Sfrp1/Tgfb2/Il17rd
BP	48535	lymph node development	15	-1.74278	0.0473968	Tgfb1/Nfkb2/Pdpn/Ltbr/Fadd/Rc3h1/Spns2/Cd248/Rc3h2
BP	2697	regulation of immune effector process	197	-1.74273	0.000614295	Lgals9/Supt6/Tgfb1/Hmox1/Bcr/Lbp/Cd40/Tnfsfm13/Hsp90aa1/Traf3/Parp9/Serping1/Parp3/C3/Stat1/Cfh/Traf6/Laptm5/Cxcl1/P2rx7/Zc3hav1/Tyrobp/Fadd/Lamp1/Tlr3/Nlrx1/Grn/Ccl2/Pml/Tap1/Sema7a/Tgfb2/Nploc4/Ddx58/Appl1/Zc3h12a/Rnf216/Mmp12/Trex1/Pkn1/Fcer1g/Fcgr3/Arrb2/Ppm1b/Zfp35/Tnfsf18/H2-D1/Rc3h2/Tnfsf13
BP	3170	heart valve development	35	-1.74244	0.0265642	Sox9/Tgfb1/Fgfrl1/Tbx5/Mdm2/Bmp4/Jag1/Notch2/Gm45837/Slit2/Nfatc1/Smad6/Matr3/Rbpj/Tgfb2/Zfpm1/Slit3/Bmpr2/Sox4/Pde2a
BP	35456	response to interferon-beta	23	-1.74242	0.0228149	Stat1/Gbp2/Ifit1/Bst2/Trex1/Ifit3
BP	22602	ovulation cycle process	23	-1.74228	0.0228149	Arrb1/Sgpl1/Adamts1/Runx1/Grk2/Ptprn/Ereg/Adrm1/Ptger4/Plekha1/Inhba/Nrip1/Foxo3/Arrb2
BP	31128	developmental induction	16	-1.74185	0.0352141	Sox9/Ctnnb1/Hipk1/Fgf10/Bmp4/Wnt5a/Pou2f1/2210016L21Rik/Fgf2/Rbpj/Ar
BP	9991	response to extracellular stimulus	203	-1.74161	0.000980417	Axl/Apoe/Insr/Nuak2/Fads1/Cad/Lpl/Ada/Cd68/Nuak1/Cpeb4/Srebf2/Plec/Gsdmd/Cdkn1a/Eif2ak2/Impact/Tcf7l2/Rptor/Stat1/Gpr39/Cfh/Glul/Tsc1/Hspa5/Pdia3/Alad/Rragc/Sesn2/P2rx7/Wipi2/Gabarapl1/Atg7/Nucb2/Pik3c2a/Gas6/Map1lc3b/Ldlr/Pik3r4/Brsk1/Fnip1/Gdf15/Prl3a1/Slc39a5/Mybbp1a/Vps41/Gcn1/Mios/Zfyve1/Zc3h12a/Foxo1/Pcsk9/Eif4g1/Foxo3/Bcl2/Arhgap35/Bcas3/Mn1
BP	1894	tissue homeostasis	129	-1.7414	0.00421283	Sox9/Klhl10/Tcirg1/Kmt2a/Tgfb1/Bax/Ctnnb1/Cdh23/Csf1/Lrrk1/Rab3d/Atp6ap1/Rcn3/Ccn2/Acaca/Itgb3/Bdkrb2/Gpr137b/Gcnt2/Col14a1/Sod1/Epas1/Pdgfrb/Csf1r/Lipa/Tjp2/Ltbp3/Adam8/Itgav/Traf6/Map1a/Add1/P2rx7/Lrp6/Nox4/Tpp1/Csk/Trf/Idua/Plekhm1/Ctss/Whrn/Ptger4/Usp45/Ildr2/Mbp/Gigyf2/F2r/Prkca/Bcl2/Ptk2b/Kdr/Tnfrsf11b/Rab7
BP	2437	inflammatory response to antigenic stimulus	25	-1.74127	0.0303176	Cd68/C3/Icam1/Trex1/Fcer1g/Fcgr3/Zfp35
BP	31214	biomineral tissue development	85	-1.74113	0.0107455	Tgfb1/Nbr1/Rflnb/Aspn/Bmp4/Ank/Lox/Tcf7l2/Fam20c/Slc20a1/Ecm1/P2rx7/Stim1/Gas6/Isg15/Enpp1/Asxl2/Dicer1/Osr1/Slc8a1/Mia3/Ptk2b/Slc24a3/Ano6/Bmpr2
BP	110148	biomineralization	85	-1.74113	0.0107455	Tgfb1/Nbr1/Rflnb/Aspn/Bmp4/Ank/Lox/Tcf7l2/Fam20c/Slc20a1/Ecm1/P2rx7/Stim1/Gas6/Isg15/Enpp1/Asxl2/Dicer1/Osr1/Slc8a1/Mia3/Ptk2b/Slc24a3/Ano6/Bmpr2
BP	16125	sterol metabolic process	82	-1.74091	0.00530954	Cyp51/Lmf1/Apoe/Dgkq/Por/Mvd/Hmgcr/Ephx2/Sqle/Srebf2/App/Sod1/Lima1/Fech/Lipa/Cyb5r1/Hsd17b7/Abca2/Cat/Gba/Nsdhl/G6pdx/Erlin2/Msmo1/Mbtps1/Aplp2/Ldlr/Cln6/Scap/Lss/Hdlbp/Dhcr24/Cebpa/Ldlrap1/Lrp1/Mvk/Hsd3b7/Pcsk9/Tsku/Prkaa1/Dhcr7/Hmgcs1
BP	60562	epithelial tube morphogenesis	221	-1.74043	0.000582331	Ccm2/Sox9/Luzp1/Brpf1/Tsc2/Tgfb1/Ddr1/Pgf/Prkacb/Cd44/Ctnnb1/Rhoa/Fuz/Etv5/Aldh1a2/Csf1/Notch4/Lama5/Ctsz/Nup50/Etv4/Stk4/Psen1/Rock2/Hif1a/Edn1/Cdk20/Fgf10/Dlg5/Bmp4/Wnt5a/Stk3/Mtss1/Vdr/Dlg1/Nfatc4/Nrp1/Kif26b/Abl2/Tsc1/Eng/Abl1/Zeb2/Nckap1/Lrp2/Traf6/Ncoa3/Notch2/B4galt1/Ski/Shroom3/Flt1/Plxnd1/Lrp6/Itgax/Fgfr2/Col4a1/Dlc1/Sfrp1/Slit2/Dnaaf1/Nfatc3/Ctsh/Pkd1/Nfatc1/Specc1l/Fkbpl/Pkd2/Hectd1/Pr…
BP	30224	monocyte differentiation	16	-1.73988	0.0353736	Csf1/Bmp4/Fasn/Zbtb46/Cdk6/Il3ra
BP	36230	granulocyte activation	17	-1.73882	0.0478438	Il16/Bcr/Pi4k2a/Kmt2e/Anxa3/Tyrobp/Grn/Fcer1g
BP	1903829	positive regulation of cellular protein localization	198	-1.73846	0.00070975	Cav2/Jup/Tgfb1/Apc/Kif5b/Clip3/Sqstm1/Myo1c/Psen1/Sptbn1/Rock2/Trappc12/Hsp90aa1/Gpr137b/Nkd2/Dlg1/Gsk3b/Parp9/Pmaip1/Jak2/Cct8/Atp2b4/Map1a/Fbxw7/Tesk1/Sesn2/Epb41/Tcaf2/Iqgap1/Tyrobp/Ipo5/Cln3/Bag3/Msn/Flna/Zpr1/Snx33/Ccdc88a/Ogt/Myo5a/Ccl2/Cyld/Pml/Cep250/Abhd17c/Tgfb2/Gas8/Lrp1/Pik3r1/Ssh1/Gnl3/Zc3h12a/Prkaa1/Ezr/Ep300/Npm1/Fcer1g/Numa1/Tcp1/Tm9sf4/Prnp/Slc5a3
BP	10592	positive regulation of lamellipodium assembly	23	-1.73837	0.0237015	Aqp1/Hsp90aa1/Plce1/Hdac4/Nckap1/Auts2/Pik3r1
BP	1904407	positive regulation of nitric oxide metabolic process	29	-1.73824	0.0315179	Klf4/Insr/Mmp8/Hsp90aa1/Clu/App/Jak2/Tmem106a/Icam1/Ptk2b/Ass1
BP	2001236	regulation of extrinsic apoptotic signaling pathway	107	-1.73732	0.0029232	Ddx3x/Mapk7/Hmox1/Tmbim1/Tgfbr1/Bcl2l1/Faf1/Timp3/Fgf10/Bmp4/Stk3/Gsk3b/Birc6/Tcf7l2/Rb1cc1/Pdia3/Skil/Lmna/Pf4/Ltbr/Fadd/Sfrp1/Cx3cl1/Gclc/Cyld/Pml/Icam1/Trps1/Tgfb2/Inhba/Ar/Bcl2/Map2k5/Itprip
CC	8305	integrin complex	17	-1.7364	0.0489625	Itga5/Pmp22/Itgb3/Itgb5/Itga8/Itgav/Itgax/Itga11/Itga9/Npnt/Lyn/Itga1
BP	10951	negative regulation of endopeptidase activity	86	-1.73585	0.00886924	Wnt9a/Ddx3x/Klf4/Aqp1/Timp2/Timp3/Mdm2/Serpina3n/Anxa8/Serping1/Serpine2/Ints1/Renbp/Gas6/Dhcr24/Fnip1/Serpina3g/Sfn/Map2k5/Usp47/Arrb2/Bcl2a1d
BP	3229	ventricular cardiac muscle tissue development	33	-1.73519	0.0347489	Tgfb1/Ctnnb1/Tgfbr1/Prox1/Rxra/Tbx5/Col14a1/Ly6e/Eng/Lrp2/Fgfr2/Tpm1/Rbpj/Tgfb2/Ppp1r13l/Heg1
BP	60977	coronary vasculature morphogenesis	20	-1.7351	0.028527	Ctnnb1/Tgfbr1/Rxra/Fgf9/Pdgfrb/Nrp1/Lrp2/Arid2/Smad6/Fgf2
BP	43112	receptor metabolic process	117	-1.73483	0.00533964	Gria3/Tgfb1/Apoe/Insr/Cav1/Psen2/Git1/Rab5a/Arrb1/Psen1/Itgb3/Akap5/App/Ehd3/Grk2/Capn1/Pard3/Als2/Optn/Abca2/Ptpn1/Laptm5/Rspo1/Vamp3/Furin/Ophn1/Pik3r4/Myo6/Iqsec1/Uvrag/Ldlrap1/Smurf1/Picalm/Agrn/Inpp5f/Pcsk9/Cltc/Ezr/Ece1/Fcer1g/Arrb2/Arfgef2
BP	71222	cellular response to lipopolysaccharide	98	-1.7348	0.00708794	Axl/Tgfb1/Paf1/Ctr9/Bcr/Sash1/Lbp/Cd68/Cxcl16/Akap8/Jak2/Stat1/Ncl/Cfh/Traf6/Gbp2/Plaa/Pf4/Cxcl1/Gm45837/Cx3cl1/Plscr4/Trib1/Ogt/Tbxa2r/Ccl2/Sirpa/Nfkbil1/Zc3h12a/Prkca/B2m/Pde2a
BP	7252	I-kappaB phosphorylation	14	-1.73465	0.046306	Elp1/Ikbkb/Tlr3/Cx3cl1/Sirpa/Saa3
CC	5791	rough endoplasmic reticulum	50	-1.73401	0.0137465	Uba1/Cybb/Sec63/Psen1/Canx/Edn1/App/Glul/Slc7a11/Maco1/Clock/Adcyap1r1/Rpn1/Sec61a1/Tmcc1/Nucb1/Srprb/Ccl2/Suco/Zc3h12a/Pcsk9/Lyz2
BP	150076	neuroinflammatory response	19	-1.73391	0.0444156	Mmp8/Nupr1/Cx3cl1/Ldlr/Grn
BP	48660	regulation of smooth muscle cell proliferation	113	-1.73297	0.0027363	Klf4/Ccn4/Hmox1/Igf1r/Ctnnb1/Rab5a/Mdm2/Itgb3/Ern1/Edn1/Bmp4/Fgf9/Gsk3b/Adamts1/Cdkn1a/Hbegf/Pdgfrb/Gnaq/Jak2/Tcf7l2/Stat1/Hdac4/Traf6/Mfn2/Ereg/Mmp2/Cx3cl1/Pdgfd/Trib1/Abcc4/Notch3/Pik3r1/P2ry6/Prkca/Prkg1
BP	30003	cellular cation homeostasis	308	-1.73293	0.000106847	Cav2/Cd52/Tgfb1/Apoe/Cp/Mcoln1/Letm1/Hmox1/Psen2/Cdh23/Atp6v0d1/Tmem175/Plcg1/Cd40/Jph2/Trpv2/Atp6ap1/Atp6v0a1/Psen1/Ap3d1/Itgb3/Bdkrb2/Pacs2/Edn1/Il6st/Bmp4/Vdr/Atp13a3/Grina/App/Slc39a6/Slc39a7/Fth1/Jak2/Hps1/Oga/Gpr39/Atp2b4/Abl2/Lrp2/Itgav/Trpm7/Slc6a9/Slc4a2/Cxcl1/Vps33a/Atp2a2/P2rx7/Adcyap1r1/Itpr1/Itpr2/Nucb2/Cln3/Stim1/Atp6ap2/Heph/Cx3cl1/Atp13a1/Aplp2/Cln6/Trf/Slc8b1/Pkd1/Atp1a1/Atp7a/Kc…
MF	8236	serine-type peptidase activity	56	-1.73263	0.0198783	Scpep1/Mmp8/Ctsa/Cpd/Masp1/Pcsk5/Dpp7/Pamr1/Pcsk6/Furin/Tpp1/Hp/Mmp2/C1s1/Pcsk9/C1ra/Cfb
BP	10810	regulation of cell-substrate adhesion	147	-1.73229	0.000892794	Itga5/Jup/Braf/Dusp3/Ddr1/Coro1c/Fbln1/Csf1/Crk/Itgb3/Atxn3/Gcnt2/Nedd9/Rasa1/Vcl/Bcl6/Ccdc80/Gsk3b/Smoc2/Rock1/Pcsk5/Jak2/Nrp1/Map4k4/Ppm1f/Fn1/Tsc1/Jag1/Ptpra/Adam15/Tesk1/Pdpn/Macf1/Epha1/Iqgap1/Flna/Angpt2/Dlc1/Cdh13/Pik3cb/Kank1/Phldb2/Limch1/Dag1/Lrp1/Cdk6/Col16a1/Pik3r1/Coro2b/Dock5/Efna5/Mmp12/Bcl2/Bcas3/Ptk2b/Kdr/Fbln2/Clasp1/Peak1
CC	31045	dense core granule	13	-1.73048	0.0463793	Aqp1/Kif1a/Actn1/Stxbp5/Sod1/Slc18a2/Adam8/Slc6a9/Cpe
BP	97062	dendritic spine maintenance	15	-1.73039	0.0494601	Apoe/Igf1r/Insr/App/Abl2/Vps35/Tanc1/Prnp
BP	32535	regulation of cellular component size	249	-1.73017	0.000348068	Hip1r/Tsc2/Apoe/Aqp1/Akt1s1/Ptprs/Map2/Slc12a4/Myo1c/Rab5a/Trpv2/Zfyve27/Sptbn1/Hsp90aa1/Edn1/Rasa1/Washc5/Rapgef3/Dlg1/Gsk3b/Lima1/Washc1/Spire1/Capn1/Rptor/Nrp1/Rb1cc1/Fn1/Tsc1/Olfm1/Anapc2/Nckap1/Hp1bp3/Add1/Prkg2/P2rx7/Arpc1b/Eln/Plxna4/Cln3/Slit2/Cotl1/Kank1/Mgll/Specc1l/Atp7a/Ogt/Arhgap5/Nkx6-1/Atp13a2/Slc12a9/Icam1/Plekhg2/Wdtc1/Ssh2/Sema7a/Golga4/Picalm/Lats1/Lrp1/Sema3d/Ssh1/Shroom2/Wham…
BP	6875	cellular metal ion homeostasis	276	-1.73014	0.000147779	Cav2/Cd52/Tgfb1/Apoe/Cp/Mcoln1/Letm1/Hmox1/Psen2/Cdh23/Atp6v0d1/Plcg1/Cd40/Jph2/Trpv2/Atp6ap1/Psen1/Ap3d1/Itgb3/Bdkrb2/Pacs2/Edn1/Il6st/Bmp4/Vdr/Atp13a3/Grina/App/Slc39a6/Slc39a7/Fth1/Jak2/Hps1/Oga/Gpr39/Atp2b4/Abl2/Lrp2/Itgav/Trpm7/Slc6a9/Cxcl1/Atp2a2/P2rx7/Adcyap1r1/Itpr1/Itpr2/Nucb2/Cln3/Stim1/Heph/Cx3cl1/Atp13a1/Aplp2/Trf/Slc8b1/Pkd1/Atp1a1/Atp7a/Kctd7/Myo5a/Tbxa2r/Ccl2/Npy1r/Atp13a2/Pml/Slc3…
BP	7159	leukocyte cell-cell adhesion	152	-1.73012	0.00168898	Itga5/Lgals9/Tgfb1/Klf4/Dusp3/Nfat5/Ada/Ap3d1/Tnip1/Hsp90aa1/Il6st/Dlg5/Bmp4/Dlg1/Runx1/Rock1/Capn1/Gpam/Adam8/Cfh/Marchf7/Traf6/Laptm5/Gpnmb/Olr1/Fadd/Msn/Zbtb1/Ccl2/Cyld/Icam1/Sirpa/Itpkb/Sart1/Igfbp2/Rc3h1/Slc7a1/Zc3h12a/Igf2/Pde5a/Mia3/S100a8/Zfp35/Tnfsf18/Rc3h2/Sox4/Ass1/Prnp
CC	43198	dendritic shaft	32	-1.73006	0.0310709	Gria3/Ctnnb1/Psen2/Map2/Hspa8/Psen1/Hcn2/Akap5/Gsk3b/Grk2/Map1a/Arhgef2/Exoc4/Flna/Whrn/Nlgn2/Slc8a1
BP	8015	blood circulation	224	-1.72959	0.000373932	Scpep1/Jup/Tgfb1/Apoe/Ier3/Plod3/Hmox1/Cyba/Cav1/Bcr/Psen2/Ada/Scn1b/Aoc3/Ccn2/Mdm2/Rock2/Bdkrb2/Edn1/Smad5/Erap1/Ephx2/Dlg1/Dnm1l/App/Sod1/Lnpep/Ehd3/Epas1/Rock1/Hbegf/Jak2/Grk2/Capn1/Vegfb/Gaa/Stat1/Hdac4/Atp2b4/Ncf2/Eng/Agtrap/Atp2a2/Mef2a/Gm45837/Atp6ap2/Nox1/Flna/G6pdx/Gas6/Slit2/Mmp2/Cx3cl1/Gclc/Atp1a1/Tbxa2r/Acta2/Npy1r/Smad6/Icam1/Rgs4/Tgfb2/Ndst2/Ppp1r13l/Pik3r1/Amot/Coro2b/Agrn/Itga1/Zc…
BP	8406	gonad development	107	-1.72908	0.00316274	Sox9/Klhl10/Eif2b5/Bax/Insr/Tgfbr1/Bcl2l1/Arrb1/Ubb/Sgpl1/Bmp4/Fgf9/Wnt5a/Adamts1/Runx1/Sod1/Msh2/Grk2/Ube3a/Ptprn/Lrp2/Itgav/Tbc1d20/Eif2b4/Ereg/Tmf1/Nupr1/Atrx/Flna/Sfrp1/Mmp2/Wdr48/Icam1/Adrm1/Arid4b/Tgfb2/Ptger4/Plekha1/Inhba/Ar/Osr1/Nrip1/Foxo3/Bcl2/Arrb2/Kdr/Eif2s2/Zfx
BP	45137	development of primary sexual characteristics	108	-1.72898	0.00585745	Sox9/Klhl10/Eif2b5/Bax/Insr/Tgfbr1/Bcl2l1/Arrb1/Ubb/Sgpl1/Bmp4/Fgf9/Wnt5a/Adamts1/Runx1/Sod1/Msh2/Grk2/Ube3a/Ptprn/Lrp2/Itgav/Tbc1d20/Eif2b4/Ereg/Tmf1/Nupr1/Atrx/Flna/Sfrp1/Mmp2/Wdr48/Icam1/Adrm1/Arid4b/Tgfb2/Ptger4/Plekha1/Inhba/Ar/Osr1/Nrip1/Foxo3/Bcl2/Arrb2/Kdr/Eif2s2/Zfx
BP	40013	negative regulation of locomotion	185	-1.72838	0.00185293	Gna12/Krit1/Jup/Braf/Tgfb1/Apoe/Klf4/Dusp3/Coro1c/Fbln1/Bcr/Fuz/Sulf1/Ada/Crk/Tbx5/Dpep1/Dcn/Srgap1/Igfbp3/Cygb/Gtpbp4/Dlg5/Wnt5a/Gsk3b/Cyp1b1/Arap3/Ldlrad4/Arhgdia/Rabgef1/Nrp1/Srgap2/Atp2b4/Eng/Olfm1/Egfl7/Jag1/Adam15/Trp53inp1/Rnf20/Podn/Epha1/Adipor2/Arhgdib/Angpt2/Dlc1/Sfrp1/Slit2/Cx3cl1/Tpm1/Trib1/Kank1/Phldb2/Arid2/Tbxa2r/Ptpn23/Fgf2/Limch1/Sema7a/Rbpj/Ptger4/Dag1/Lrp1/Sema3d/Nbl1/Foxo3/Pr…
MF	5085	guanyl-nucleotide exchange factor activity	117	-1.7282	0.00602406	Eif2b5/Arhgef40/Arhgef18/Vav2/Bcr/Sh3bp5l/Cyth3/Itsn2/Rapgef3/Itsn1/Plce1/Hps1/Fgd1/Rabgef1/Farp1/Als2/Rgl1/Gapvd1/Arhgef2/Arhgef19/Eif2b4/Psd3/Nucb2/Nucb1/Denn2b/Arhgef7/Ccdc88a/Arhgef17/Rasgrp2/Mycbp2/Arhgef5/Iqsec1/Tbc1d10a/Sos2/Fnip1/Rab3gap1/Psd/Plekhg2/Fgd3/Ric1/Plekhg5/Rapgef1/Iqsec2/Rgl2/Hps4/Dock5/Preb/Prex2/Smcr8/Plekhg3/Dennd4a/Arhgef12/Rcc1l/Akap13/Rasgrp3/Arfgef2
BP	7548	sex differentiation	131	-1.72791	0.00213606	Sox9/Klhl10/Axl/Eif2b5/Bax/Insr/Ctnnb1/Tgfbr1/Bcl2l1/Arrb1/Ubb/Sgpl1/Smad5/Fgf10/Bmp4/Fgf9/Wnt5a/Adamts1/Runx1/Sod1/Msh2/Grk2/Tcf7l2/Ube3a/Ptprn/Lrp2/Itgav/Tyro3/Tbc1d20/Ncoa3/Eif2b4/Ereg/Tmf1/Lrp6/Nupr1/Atrx/Flna/Sfrp1/Mmp2/Wdr48/Dhcr24/Icam1/Adrm1/Arid4b/Tgfb2/Ptger4/Plekha1/Inhba/Ar/Osr1/Nrip1/Foxo3/Bcl2/Bak1/Arrb2/Kdr/Eif2s2/Zfx
BP	16525	negative regulation of angiogenesis	62	-1.72767	0.0157259	Klf4/Ctnnb1/Sulf1/Sparc/Rock2/Fbln5/Adamts1/Thbs2/Rock1/Stat1/Atp2b4/Pf4/Col4a2/Ccl2/Pml/Tgfb2/Amot/Ism1
CC	12506	vesicle membrane	214	-1.72708	0.00058796	Cav2/Dnajc5/Tcirg1/Ap2a2/Aqp1/Dgkq/Sgta/Apc/Stx1a/Cav1/Bcl2l1/Ap2s1/Syn2/Ptprs/Kif1a/Actn1/Lamp2/Myo1c/Rab5a/Sparc/Atp6v0a1/Stxbp5/Trip11/Syngr1/Dlg1/Dnm1l/Lnpep/Tapbp/Spire1/Scyl1/Vti1a/Slc18a2/Pi4k2a/Adam8/Pikfyve/Pam/Sec16a/Trpm7/Slc6a9/Vamp3/Htt/Atp2a2/Anxa3/Copg1/Sec61a1/Itpr1/Itpr2/Furin/Msn/Lamp1/Ap1g1/Trf/Abcc4/Myo6/Exoc3/Unc13a/Synrg/Epn1/Atp13a2/Tmem184a/Tap1/Cpe/Picalm/Rapgef1/Appl1/Sg…
BP	70527	platelet aggregation	24	-1.72705	0.0358884	Itgb3/Fn1/Serpine2/Cfh/Slc7a11/Pear1/Pdpn/Prkca/Prkg1
MF	4672	protein kinase activity	338	-1.72702	3.06069e-05	Tbrg4/Mapk7/Braf/Axl/Baz1b/Ddr1/Mast2/Map3k20/Prkacb/Igf1r/Insr/Ephb3/Mark3/Tgfbr1/Fgfrl1/Hipk1/Bcr/Nuak2/Cad/Lrrk1/Taok1/Nlk/Stk4/Frk/Nuak1/Tbk1/Efemp1/Rock2/Trib2/Ern1/Map3k14/Cdc42bpb/Prpf4b/Cdk20/Lats2/Stk3/Adck5/Mapk12/Gsk3b/Mylk/Dyrk1a/Cdkn1a/Pkmyt1/Brd4/Stk38/Eif2ak2/Rock1/Map3k2/Pdgfrb/Csf1r/Jak2/Grk2/Scyl1/Slk/Csnk1d/Nrp1/Fam20c/Pikfyve/Fastkd2/Nrp2/Map4k4/Stk17b/Stk16/Cdc42bpa/Abl2/Uhmk…
CC	30666	endocytic vesicle membrane	28	-1.72697	0.0349297	Epn2/Tcirg1/Ap2a2/Ap2s1/Lamp2/Tapbp/Pikfyve/Eps15/Anxa3/Sec61a1/Lamp1/Ap2b1/Tap1/Picalm/Rapgef1/Ap2a1/B2m/H2-D1
BP	61458	reproductive system development	247	-1.72624	0.0003942	Sox9/Serpinf1/Klhl10/Axl/Eif2b5/Bax/Psap/Cd44/Igf1r/Insr/Apc/Ctnnb1/Tgfbr1/Bcl2l1/Rxra/Sulf1/Ada/Stk4/Arrb1/Ubb/Sgpl1/Ggnbp2/Ncoa1/Hif1a/Fgf10/Bmp4/Ctsb/Fgf9/Wnt5a/Nipbl/Stk3/Dlg1/Senp2/Adamts1/Runx1/Sod1/Birc6/Epas1/Msh2/C3/Smad4/Grk2/Tcf7l2/Ube3a/Ptprn/Serpine2/Lrp2/Itgav/Tyro3/Tbc1d20/Ncoa3/Ptx3/Notch2/Vcam1/Dnajb6/Eif2b4/Ereg/Tmf1/Lrp6/Nupr1/Fgfr2/Atrx/Flna/Nsdhl/Sfrp1/Gab1/Mmp2/Wdr48/Syde1/P…
BP	7015	actin filament organization	277	-1.72521	0.000216509	Hip1r/Aif1l/Rhoc/Braf/Coro1c/Arhgef18/Mprip/Tgfbr1/Prox1/Actn1/Pls3/Tnfaip1/Myo1c/Arrb1/Ccn2/Hsp90b1/Sptbn1/Rock2/Rflnb/Tgfb3/Nedd9/Rasa1/Jmy/Lcp1/Washc5/Mtss1/Rapgef3/Dlg1/Itgb5/Lima1/Washc1/Spire1/Capn1/Nrp1/Ppm1f/Abl2/Tsc1/Abl1/Nckap1/Ttc17/Arhgef2/Tesk1/Add1/Shroom3/Arpc1b/Eln/Cald1/Epha1/Zyx/Nox4/Myo7a/Flna/Dlc1/Slit2/Cx3cl1/Cotl1/Rdx/Pstpip1/Tpm1/Trf/Kank1/Inppl1/Ccdc88a/Gas7/Phldb2/Specc1l…
BP	2366	leukocyte activation involved in immune response	130	-1.72499	0.00209172	Lgals9/Supt6/Tgfb1/Relb/Gab2/Hmox1/Bcr/Ifi35/Psen2/Lbp/Cd40/Ada/Tnfsfm13/Psen1/Gadd45g/Lcp1/Bcl6/Parp3/Pi4k2a/Rabgef1/Tsc1/Nmi/Snap23/Notch2/Slc15a4/Anxa3/Foxp1/Clec4d/Tyrobp/Otud5/Lamp1/Ap1g1/Rora/Atp7a/Grn/Tmem98/Icam1/Ptger4/Rc3h1/Lat2/Zc3h12a/Kmt5b/Trex1/Fcer1g/Ptk2b/Kmt5c/Zfp35/Tnfsf18/Rc3h2/Tnfsf13
BP	61037	negative regulation of cartilage development	20	-1.72389	0.0312218	Wnt9a/Ccn4/Ctnnb1/Tgfbr1/Efemp1/Rflnb/Bmp4/Tgfb2/Adamts12
BP	2673	regulation of acute inflammatory response	19	-1.72379	0.0478877	C3/Adam8/Fcer1g/Fcgr3
BP	1905330	regulation of morphogenesis of an epithelium	36	-1.72317	0.025812	Tgfb1/Ctnnb1/Rxra/Sulf1/Ntn4/Fgf10/Bmp4/Itgax/Sfrp1/Pik3cd/Btbd7/Ar/Adamts12
MF	5154	epidermal growth factor receptor binding	20	-1.72284	0.0315179	Itga5/Vav2/Efemp1/Hbegf/Ereg/Ccdc88a/Lingo1
BP	61564	axon development	283	-1.72264	0.000205162	Septin7/Tsc2/Apoe/Klf4/Ddr1/Igf1r/Apc/Ephb3/Kif5b/Ptprs/Etv4/Trpv2/Stxbp5/Lama2/Psen1/Foxg1/Hsp90aa1/Zswim8/Vcl/Boc/Gsk3b/App/Csf1r/Jak2/Ablim1/Nrp2/Dst/Fn1/Olfm1/Anapc2/Lrp2/Map1a/Skil/Tspan2/Chrnb2/Uchl1/Auts2/Plxna4/Epha1/Plxna1/Plxnd1/Atg7/Hdac6/Flna/Slit2/Mmp2/Zpr1/Neo1/Mycbp2/Mgll/Spg11/Grn/Vax2/Nkx6-1/Brsk1/Egr2/Notch3/Sema7a/Golga4/Nexn/Tbce/Tgfb2/Picalm/Ncam1/Dag1/Lrp1/Sema3d/Camsap2/Agr…
BP	70168	negative regulation of biomineral tissue development	13	-1.72229	0.0495684	Tgfb1/Rflnb/Aspn/Ecm1/Gas6/Enpp1/Ptk2b
BP	110150	negative regulation of biomineralization	13	-1.72229	0.0495684	Tgfb1/Rflnb/Aspn/Ecm1/Gas6/Enpp1/Ptk2b
BP	32647	regulation of interferon-alpha production	19	-1.72216	0.0489839	Ddx3x/Irf3/Ptprs/Irf7/Stat1/Nmi/Dhx36/Zc3hav1/Tlr3/Ddx58/Mmp12
BP	71216	cellular response to biotic stimulus	123	-1.72173	0.00242217	Axl/Tgfb1/Paf1/Ctr9/Bcr/Sash1/Lbp/Cd68/Cxcl16/Gsk3b/Akap8/Jak2/Ankrd1/Stat1/Ncl/Cfh/Hspa5/Traf6/Gbp2/Plaa/Pf4/Cxcl1/Gm45837/Cx3cl1/Tirap/Plscr4/Trib1/Ogt/Tbxa2r/Ccl2/Sirpa/Smc1a/Nfkbil1/Zc3h12a/Prkca/B2m/Clec7a/Pde2a
BP	71774	response to fibroblast growth factor	50	-1.72124	0.0164419	Ctnnb1/Fgfrl1/Fuz/Sulf1/Ccn2/Fgf10/Fgf9/Smoc2/Tcf7l2/Fam20c/Iqgap1/Sfrp1/Cep57/Dstyk/Flrt2/Ndst1
BP	50778	positive regulation of immune response	219	-1.7208	0.000679758	Lgals9/Tgfb1/Eif2b5/Dusp3/Ifi35/Hspa8/Lbp/Cd40/Ada/Tnfsfm13/Psen1/Hsp90aa1/Masp1/Parp9/Serping1/C3/Adam8/Irf7/Cfh/Cd55/Nmi/Traf6/Rbck1/Zbp1/Laptm5/Eif2b4/Ereg/P2rx7/Tyrobp/Fadd/Lamp1/Ap1g1/Mmp2/Tirap/Csk/Zbtb1/Polr3b/Cyld/C1qa/Matr3/C1s1/Rc3h1/Dgkz/Lat2/Appl1/Cmklr1/Mfap4/Zc3h12a/Kmt5b/Mmp12/Trex1/Ezr/C1ra/Bcl2/Fcer1g/Fcgr3/B2m/H2-D1/C4b/Rc3h2/Prnp/Tnfsf13/Cfb/Bcl2a1d
BP	55065	metal ion homeostasis	310	-1.72043	0.000130858	Cav2/Cd52/Tgfb1/Apoe/Cp/Mcoln1/Letm1/Hmox1/Psen2/Cdh23/Atp6v0d1/Plcg1/Cd40/Slc12a4/Jph2/Trpv2/Atp6ap1/Psen1/Ap3d1/Itgb3/Bdkrb2/Pacs2/Edn1/Il6st/Bmp4/Mtss1/Vdr/Atp13a3/Grina/App/Epas1/Slc39a6/Slc39a7/Fech/Fth1/Jak2/Hps1/Oga/Gpr39/Atp2b4/Abl2/Lrp2/Itgav/Trpm7/Slc6a9/Cxcl1/Atp2a2/P2rx7/Adcyap1r1/Trim24/Itpr1/Itpr2/Nucb2/Cln3/Stim1/Heph/Cx3cl1/Atp13a1/Aplp2/Neo1/Trf/Slc8b1/Pkd1/Atp1a1/Atp7a/Kctd7/Myo…
CC	31901	early endosome membrane	44	-1.72039	0.0308255	Pld3/Clip3/Rab5a/Zfyve16/Ldlrad4/Vps16/Snx8/Cln3/Gripap1/Snx19/Zfyve9/Tmem184a/Pmepa1/Wdr81
BP	48729	tissue morphogenesis	374	-1.72011	4.02892e-05	Tbx4/Ccm2/Sox9/Luzp1/Brpf1/Tsc2/Tgfb1/Klf4/Ddr1/Pgf/Plod3/Prkacb/Cd44/Igf1r/Ctnnb1/Tgfbr1/Rhoa/Prox1/Fuz/Etv5/Aldh1a2/Csf1/Aldh1a3/Notch4/Lama5/Rxra/Ctsz/Nup50/Sulf1/Etv4/Stk4/Tbx5/Psen1/Ntn4/Mdm2/Txnrd1/Rock2/Hif1a/Mpp5/Edn1/Cdk20/Fgf10/Dlg5/Vcl/Bmp4/Wnt5a/Ajuba/Stk3/Mtss1/Vdr/Ly6e/Dlg1/Mylk/Runx1/Nfatc4/Hbegf/Smad2/Ankrd1/Adam8/Nrp1/Pard3/Nrp2/Kif26b/Abl2/Tsc1/Eng/Col5a1/Abl1/Zeb2/Nckap1/Lrp2/L…
BP	32720	negative regulation of tumor necrosis factor production	32	-1.71964	0.0343063	Axl/Lbp/Akap8/Gpnmb/Trim30a/Gas6/Cx3cl1/Sirpa/Ptger4/Dicer1/Nfkbil1/Zc3h12a/Arrb2
BP	1903556	negative regulation of tumor necrosis factor superfamily cytokine production	32	-1.71964	0.0343063	Axl/Lbp/Akap8/Gpnmb/Trim30a/Gas6/Cx3cl1/Sirpa/Ptger4/Dicer1/Nfkbil1/Zc3h12a/Arrb2
BP	44344	cellular response to fibroblast growth factor stimulus	48	-1.71937	0.0181551	Ctnnb1/Fgfrl1/Fuz/Sulf1/Ccn2/Fgf10/Fgf9/Smoc2/Tcf7l2/Fam20c/Iqgap1/Sfrp1/Cep57/Dstyk/Flrt2/Ndst1
BP	2285	lymphocyte activation involved in immune response	92	-1.71931	0.00887268	Lgals9/Supt6/Tgfb1/Relb/Psen2/Cd40/Ada/Tnfsfm13/Psen1/Gadd45g/Lcp1/Bcl6/Parp3/Tsc1/Notch2/Slc15a4/Foxp1/Clec4d/Otud5/Lamp1/Ap1g1/Rora/Atp7a/Tmem98/Icam1/Ptger4/Rc3h1/Zc3h12a/Kmt5b/Fcer1g/Ptk2b/Kmt5c/Zfp35/Tnfsf18/Rc3h2/Tnfsf13
BP	72503	cellular divalent inorganic cation homeostasis	223	-1.71925	0.000508307	Cav2/Cd52/Tgfb1/Apoe/Mcoln1/Letm1/Psen2/Cdh23/Plcg1/Cd40/Jph2/Trpv2/Psen1/Ap3d1/Itgb3/Bdkrb2/Pacs2/Edn1/Il6st/Bmp4/Vdr/Atp13a3/Grina/App/Slc39a6/Slc39a7/Jak2/Hps1/Oga/Gpr39/Atp2b4/Abl2/Itgav/Trpm7/Cxcl1/Atp2a2/P2rx7/Adcyap1r1/Itpr1/Itpr2/Nucb2/Cln3/Stim1/Cx3cl1/Atp13a1/Slc8b1/Pkd1/Myo5a/Tbxa2r/Ccl2/Npy1r/Atp13a2/Pml/Slc30a1/Stim2/Tgfb2/Slc39a5/Ptger4/Clstn1/Lrp1/Cmklr1/Synpo/P2ry6/Prkca/Prkg1/Slc…
BP	98586	cellular response to virus	44	-1.71876	0.0312218	Ddx3x/Lgals9/Irf3/Bax/Usp15/Pum2/Hif1a/Hsp90aa1/Crebbp/Gbf1/Adar/Ago3/Zc3hav1/Nlrx1/Tkfc/Nploc4/Ddx58/Zc3h12a/Mmp12/Mapk11/Ankrd17/Rrp1b/Irgm2
BP	30032	lamellipodium assembly	47	-1.7186	0.017207	Aqp1/Vav2/Hsp90aa1/Vcl/Plce1/Ablim1/Hdac4/Srgap2/Nckap1/Spef1/Auts2/Slit2/Cdh13/Ccdc88a/Atp7a/Pik3r1/Whamm
BP	9612	response to mechanical stimulus	76	-1.71804	0.00853714	Sox9/Jup/Aqp1/Slc1a3/Ctnnb1/Cav1/Piezo1/Nfkbia/Habp4/Gsk3b/Ankrd1/Arhgdia/Stat1/Serpine2/Abl2/Slc9a1/Htt/Rest/P2rx7/Gm45837/Bag3/Mmp2/Pkd1/Atp1a1/Pkd2/Whrn/Usp53/Tmem120a/Ptger4/Dag1/Piezo2/Slc8a1/Pde2a
BP	48659	smooth muscle cell proliferation	116	-1.71791	0.00811717	Klf4/Ccn4/Hmox1/Igf1r/Ctnnb1/Rab5a/Mdm2/Itgb3/Ern1/Edn1/Bmp4/Fgf9/Gsk3b/Adamts1/Cdkn1a/Hbegf/Pdgfrb/Gnaq/Jak2/Tcf7l2/Stat1/Hdac4/Traf6/Mfn2/Ereg/Mmp2/Cx3cl1/Pdgfd/Trib1/Abcc4/Notch3/Pik3r1/P2ry6/Prkca/Prkg1
CC	70062	extracellular exosome	50	-1.71726	0.0166251	Naglu/Aqp1/Clic1/Hspa8/Hspa4/Nsun2/Fn1/Adam15/Plaa/Gars/Pkd1/Qsox1/Tmem98/Icam1/Dicer1/Gprc5a/Ide/Ahnak
BP	8625	extrinsic apoptotic signaling pathway via death domain receptors	57	-1.71719	0.0246899	Ddx3x/Hmox1/Tmbim1/Bcl2l1/Faf1/Psen2/Timp3/Rock2/Tnfrsf10b/Stk3/Gsk3b/Dele1/Skil/Bag3/Fadd/Sfrp1/Icam1/Trps1/Pik3r1/Tnfrsf26/Dedd2/Bcl2/Sort1/Itprip
BP	1902743	regulation of lamellipodium organization	33	-1.7166	0.0368946	Coro1c/Aqp1/Hsp90aa1/Plce1/Hdac4/Nckap1/Pdpn/Auts2/Slit2/Atp7a/Pik3r1
BP	10657	muscle cell apoptotic process	69	-1.7164	0.017207	Hmox1/Igf1r/Cav1/Hspa8/Stk4/Arrb1/Igfbp3/Edn1/Hmgcr/Rapgef3/Gsk3b/Jak2/Grk2/Capn1/Capn2/Mfn2/Lrp6/Nupr1/Bag3/Map2k4/Hspb6/Rbpj/Ppp1r10/Ambra1/Rgl2/Dicer1/Pik3r1/Atf4/Zc3h12a/Npm1/Bcl2/Ptk2b/Arrb2
CC	5911	cell-cell junction	254	-1.71604	0.000628046	Itga5/Krit1/Jup/Uba1/Apc/Ctnnb1/Tgfbr1/Rhoa/Fgfrl1/Actn1/Plcg1/Cyth3/Pmp22/Anxa6/Scn1b/Pdlim4/Itgb3/Fbf1/Mpp5/Pdlim7/Dlg5/Vcl/Ajuba/Mtdh/Mtss1/Myh9/Dlg1/Mylk/App/Sympk/Tjp2/Sorbs1/Podxl/Pard3/Pikfyve/Dst/Des/Cdc42bpa/Sdccag8/Fam129b/Lin7c/Jag1/Snap23/Arhgef2/Mpdz/B4galt1/Tln1/Slc9a1/Wasf2/Add1/Shroom3/Atp2a2/P2rx7/Actb/Adcyap1r1/Zyx/Iqgap1/Flna/Gab1/Panx1/Rdx/Csk/Atp1a1/Specc1l/Pkd2/Map2k2/Cd99l2…
BP	31668	cellular response to extracellular stimulus	143	-1.716	0.00164832	Axl/Nuak2/Fads1/Lpl/Cd68/Nuak1/Cpeb4/Srebf2/Gsdmd/Cdkn1a/Eif2ak2/Impact/Tcf7l2/Rptor/Glul/Tsc1/Hspa5/Pdia3/Rragc/Sesn2/P2rx7/Wipi2/Gabarapl1/Atg7/Pik3c2a/Gas6/Map1lc3b/Pik3r4/Brsk1/Fnip1/Slc39a5/Mybbp1a/Vps41/Gcn1/Mios/Zfyve1/Zc3h12a/Foxo1/Pcsk9/Eif4g1/Foxo3/Bcl2/Arhgap35/Mn1
BP	1901888	regulation of cell junction assembly	106	-1.71576	0.0039741	Dusp3/Coro1c/Ephb3/Cav1/Adgrl1/Ptprs/Myo1c/Rock2/Dlg5/Vcl/Wnt5a/Gsk3b/App/Thbs2/Rock1/Farp1/St8sia2/Nrp1/Map4k4/Ppm1f/Tsc1/Ptpra/Chrnb2/Ptprd/Macf1/Iqgap1/Gpc4/Dlc1/Ikbkb/Phldb2/Limch1/Rapgef1/Clstn1/Lrp1/Col16a1/Pik3r1/Agrn/Sipa1l1/Mdga1/Eif4g1/Flrt2/Efna5/Prkca/Bcas3/Kdr/Clasp1/Peak1
BP	98739	import across plasma membrane	70	-1.71572	0.0178672	Slc1a5/Slc1a6/Slc1a3/Slc5a6/Slc3a2/Slc12a4/Trpv2/Psen1/Slc1a4/Slc36a1/Hcn2/Prkcd/Dlg1/Slc39a6/Slc15a3/Acsl5/Septin2/Lrp2/Slc2a10/Slc7a11/Slc6a9/Slc9a1/Slc15a4/Slc6a6/Slc7a2/Atp1b3/Atp1a1/Slc12a9/Slc30a1/Rgs4/Irs2/Slc39a5/Slc7a5/Slc7a1/Wnk1/Slc8a1/Prnp/Septin2
BP	71219	cellular response to molecule of bacterial origin	103	-1.71526	0.00801325	Axl/Tgfb1/Paf1/Ctr9/Bcr/Sash1/Lbp/Cd68/Cxcl16/Akap8/Jak2/Ankrd1/Stat1/Ncl/Cfh/Traf6/Gbp2/Plaa/Pf4/Cxcl1/Gm45837/Cx3cl1/Tirap/Plscr4/Trib1/Ogt/Tbxa2r/Ccl2/Sirpa/Nfkbil1/Zc3h12a/Prkca/B2m/Pde2a
BP	14068	positive regulation of phosphatidylinositol 3-kinase signaling	31	-1.7145	0.0303717	Sox9/Igf1r/Insr/Dcn/Unc5b/Pdgfrb/Jak2/Ube3a/Fn1/Cat/Pdgfc/Flt1/Pdgfd/Fgf2/Tgfb2/Rgl2/F2r/Kdr/Hcst
BP	43123	positive regulation of I-kappaB kinase/NF-kappaB signaling	74	-1.71445	0.0115702	Trim25/S100a4/Irf3/Ctnnb1/Cd40/Map3k14/Mtdh/Clec4n/Jmjd8/Abl2/Traf6/Rbck1/Dhx36/Pink1/Zc3hav1/Ltbr/Trim30a/Ikbkb/Tlr3/Cx3cl1/Tirap/Eda2r/Tmem106a/Nod1/Ankrd17/Trim34a/Trim12c/Trim12a/Akap13
BP	1903522	regulation of blood circulation	107	-1.71412	0.00369513	Jup/Ada/Ccn2/Mdm2/Dlg1/App/Ehd3/Epas1/Hbegf/Jak2/Gaa/Hdac4/Atp2b4/Flna/Mmp2/Cx3cl1/Atp1a1/Tbxa2r/Npy1r/Icam1/Rgs4/Tgfb2/Pik3r1/Agrn/Zc3h12a/Smtnl2/Scn3b/Prkca/Prkg1/Pde5a/Slc8a1/Bmpr2
BP	71677	positive regulation of mononuclear cell migration	35	-1.714	0.0352168	Lgals9/Tgfb1/Calr/Rhoa/Med23/Itgb3/Cxcl14/Wnt5a/App/Pla2g7/Adam8/Fadd/Gas6/Pdgfd/Ccl2/Cd99l2/Serpine1/Wnk1/Lgals3/Adam17/Adam10/Ptk2b/Mospd2/Ano6/Tnfsf18/Ccl27a
BP	33619	membrane protein proteolysis	40	-1.71389	0.0223352	Timp1/Tgfb1/Apoe/Psen2/Aph1a/Timp2/H13/Psen1/Timp3/Erap1/Myh9/App/Adam8/Rhbdd1/Pacsin3/Sh3d19/Tnfrsf1b/P2rx7/Sppl3/Ctsh/Snx33/Lrig2/Sppl2b/Dag1/Mbtps2/Adam17/Nrd1/Adam10
MF	60589	nucleoside-triphosphatase regulator activity	295	-1.71372	0.000195075	Krit1/Sipa1l2/Tsc2/Ranbp2/Eif2b5/Arhgef40/Arhgef18/Myo9b/Vav2/Bcr/Evi5/Git1/Sh3bp5l/Cyth3/Arrb1/Stxbp5/Srgap1/Tbc1d15/Itsn2/Eif5/Rasa1/Asap1/Rapgef3/Arhgap31/Itsn1/Agap3/Sil1/Arap3/Gnaq/Plce1/Arhgdia/Hps1/Fgd1/Rabgef1/Chm/Farp1/Nrp1/Als2/Dnajb2/Srgap2/Rgl1/Rabgap1l/Tsc1/Gapvd1/Dnajc10/Tbc1d20/Arfgap1/Ralgapb/Tbck/Arhgef2/Bag1/Sesn2/Arhgef19/Rgs12/Eif2b4/Agfg2/Arhgdib/Psd3/Iqgap1/Nucb2/Nucb1/Bag3/…
BP	6816	calcium ion transport	192	-1.7134	0.00138453	Il16/Tgfb1/Homer3/Bax/Mcoln1/Letm1/Cyba/Ctnnb1/Cav1/Trpm5/Psen2/Cdh23/Plcg1/Jph2/Anxa6/Trpv2/Atp2b1/Psen1/Ccn2/Itgb3/Akap5/Bmp4/Rapgef3/Vdr/Dnm1l/Mylk/Ehd3/Pdgfrb/Oga/Gpr39/Atp2b4/Slc25a25/Abl1/Itgav/Trpm7/Chrnb2/Asph/Cachd1/Slc9a1/Epb41/Htt/Atp2a2/P2rx7/P2rx4/Adcyap1r1/Itpr1/Itpr2/Stim1/G6pdx/Gas6/Saraf/Cx3cl1/Nfatc3/Panx1/Tpcn1/Slc8b1/Pkd1/Nfatc1/Pkd2/Myo5a/Grin3b/Pml/Fgf2/Icam1/Best1/Slc30a1/O…
CC	5912	adherens junction	79	-1.71286	0.00779193	Jup/Apc/Ctnnb1/Cyth3/Pdlim4/Mpp5/Pdlim7/Dlg5/Vcl/Ajuba/Mtss1/Myh9/Dlg1/Sorbs1/Pard3/Fam129b/Lin7c/Jag1/Snap23/Tln1/Add1/Shroom3/Actb/Zyx/Rdx/Cd99l2/Ctnna1/Cdh6/Dag1/Cdc42ep4/Lyn/Shroom2/Efna5/Flot1/Flot2/Bmpr2/Afdn
BP	35821	modulation of process of other organism	65	-1.71174	0.0201297	Cav2/Apoe/Aqp1/Insr/Fbln1/Bcl2l1/Hspa8/Rxra/Slpi/Tnip1/Gsdmd/Csf1r/Stom/Tbc1d20/Ptx3/Rest/Cxcl1/Atg7/Smarca4/Fbxl2/Ctdp1/Ythdc2/Dag1/Zc3h12a/Vapb/Ep300/Rrp1b/Irgm2/Clec7a
BP	10959	regulation of metal ion transport	137	-1.71103	0.00309913	Il16/Tgfb1/Homer3/Bax/Cyba/Ctnnb1/Cav1/Rhoa/Psen2/Plcg1/Jph2/Trpv2/Atp2b1/Itgb3/Akap5/Bmp4/Rapgef3/Vdr/Dlg1/Mylk/Ehd3/Pdgfrb/Oga/Gpr39/Dbi/Abl1/Asph/Slc9a1/Epb41/Htt/P2rx7/P2rx4/Adcyap1r1/Itpr1/Pik3c2a/Stim1/G6pdx/Saraf/Cx3cl1/Nfatc3/Atp1b3/Gnai2/Slc8b1/Pkd2/Myo5a/Grin3b/Pml/Icam1/Serpine1/Best1/Slc30a1/Rgs4/Stim2/Tgfb2/Agrn/Lyn/Dmd/F2r/P2ry6/Orai1/Lgals3/Gja1/Slc8a1/Bcl2/Bak1/Ptk2b/Arrb2/Ano6/Ah…
MF	8233	peptidase activity	299	-1.71101	0.000159799	Scpep1/Mmp8/Ctsd/Ctsz/Ctsa/Scrn1/Dpep1/Psen1/Aebp1/Cpd/Erap1/Ctsb/Bmp1/Senp2/Masp1/Adamts1/Adamts5/Lnpep/Pcsk5/Capn1/Adam8/Psmd13/Usp16/Rnpepl1/Yme1l1/Dpp7/Pamr1/Cops2/Pdia3/Cpxm1/Adam15/Usp24/Mmp23/Htra3/Uchl1/Usp18/Pcsk6/Furin/Cpxm2/Tpp1/Sfrp1/Hp/Mmp2/Usp10/Adamts8/Casp4/Adamts2/Cyld/Cpe/Otud7b/C1s1/Ctss/Usp53/Usp45/Otud3/Zc3h12a/Mmp3/Adamtsl5/Naalad2/Pcsk9/Ctla2a/Adamts12/Mmp12/Amz1/C1ra/Ide/E…
BP	42445	hormone metabolic process	84	-1.71091	0.00787067	Dgkq/Igf1r/Aldh1a3/Sgpl1/Ctsb/Pcsk5/Tcf7l2/Hsd17b7/Hsd17b11/Pcsk6/Furin/Sult1a1/Disp1/Dkk3/Atp6ap2/Atp1a1/Cpe/Stub1/Aldh1a1/Ghr/Ide/Ero1lb/Ece1/Dhcr7/Cyp2d22/Ugt1a1/Ugt1a7c/Ugt1a2
BP	8277	regulation of G protein-coupled receptor signaling pathway	59	-1.71043	0.0157259	Dgkq/Git1/Ada/Ywhab/Arrb1/Rock2/Itgb3/Edn1/Mgrn1/App/Prmt5/C3/Rock1/Grk2/Plce1/Atp2b4/Usp20/Rgs12/Mgll/Ptgdr2/Rgs4/Pde5a/Ece1/Arrb2/Grk6
BP	31343	positive regulation of cell killing	27	-1.70958	0.0460136	Hspa8/Oga/Cxcl1/P2rx7/Tyrobp/Fadd/Lamp1/Ap1g1/Ccl2/B2m/H2-D1/Clec7a
BP	31664	regulation of lipopolysaccharide-mediated signaling pathway	11	-1.70925	0.0452669	Sash1/Traf6/Cx3cl1/Trib1/Nfkbil1/Prkca
BP	55008	cardiac muscle tissue morphogenesis	33	-1.70884	0.0373703	Tgfb1/Ctnnb1/Tgfbr1/Prox1/Rxra/Wnt5a/Ly6e/Ankrd1/Eng/Lrp2/Lrp6/Fgfr2/Tpm1/Rbpj/Tgfb2/Zfpm1/Heg1
BP	2009	morphogenesis of an epithelium	327	-1.70877	0.000101874	Tbx4/Ccm2/Sox9/Luzp1/Brpf1/Tsc2/Tgfb1/Klf4/Ddr1/Pgf/Plod3/Prkacb/Cd44/Igf1r/Ctnnb1/Rhoa/Prox1/Fuz/Etv5/Aldh1a2/Csf1/Aldh1a3/Notch4/Lama5/Rxra/Ctsz/Nup50/Sulf1/Etv4/Stk4/Tbx5/Psen1/Ntn4/Rock2/Hif1a/Mpp5/Edn1/Cdk20/Fgf10/Dlg5/Vcl/Bmp4/Wnt5a/Ajuba/Stk3/Mtss1/Vdr/Dlg1/Runx1/Nfatc4/Hbegf/Nrp1/Pard3/Kif26b/Abl2/Tsc1/Eng/Col5a1/Abl1/Zeb2/Nckap1/Lrp2/Lin7c/Traf6/Jag1/Ncoa3/Notch2/B4galt1/Pdpn/Ski/Htt/Shr…
MF	5261	cation channel activity	88	-1.70868	0.00801325	Gria3/Mcoln1/Aqp1/Trpm5/Tmem175/Piezo1/Anxa9/Trpv2/Atp6ap1/Scn1b/Psen1/Hcn2/Tmem63a/Itgav/Trpm7/Pex5l/Kcnab1/Chrnb2/Cachd1/P2rx7/Sec61a1/Itpr1/Itpr2/Stim1/Panx1/Tpcn1/Pkd1/Asic4/Grin3b/Ano10/Stim2/Piezo2/Orai3/Scn3b/Orai1/Slc24a3/Ano6
BP	16242	negative regulation of macroautophagy	28	-1.70827	0.0391717	Poldip2/Tsc2/Hmox1/Scfd1/Tsc1/Smg1/Nupr1/Qsox1/Rubcn/Smcr8
MF	15276	ligand-gated ion channel activity	29	-1.70815	0.0373791	Gria3/Mcoln1/Aqp1/Trpm5/Anxa6/Hcn2/Pex5l/Chrnb2/Gabrb1/P2rx7/P2rx4/Itpr1/Itpr2/Gabra3/Tpcn1/Asic4/Pkd2/Grin3b/Itpr3
MF	17171	serine hydrolase activity	57	-1.70795	0.0263252	Scpep1/Mmp8/Ctsa/Cpd/Masp1/Pcsk5/Dpp7/Pamr1/Pcsk6/Furin/Tpp1/Hp/Mmp2/C1s1/Pcsk9/C1ra/Cfb
BP	51701	biological process involved in interaction with host	94	-1.70787	0.0171276	Cav2/Trim25/Axl/Insr/Fbln1/Cav1/Bcl2l1/Rxra/Rad50/Tnip1/Trim11/Itgb3/Exoc7/Ctsb/Ly6e/Npc1/Ddb1/Grk2/Ifitm3/Nrp1/Pikfyve/Itgav/Vps16/Ptx3/Eps15/Atg7/Trim30a/Gas6/Mre11a/Vps18/Thoc5/Uvrag/Pml/Thoc2/Dag1/Trim56/Vapb/Trim34a/Trim12c/Ifitm2/Trim12a/Tcp1/Irgm2/Rab7
BP	46661	male sex differentiation	73	-1.7075	0.0104182	Sox9/Klhl10/Bax/Insr/Ctnnb1/Tgfbr1/Bcl2l1/Ubb/Sgpl1/Smad5/Fgf10/Fgf9/Wnt5a/Msh2/Lrp2/Tbc1d20/Tmf1/Nupr1/Atrx/Flna/Sfrp1/Wdr48/Dhcr24/Icam1/Adrm1/Arid4b/Tgfb2/Plekha1/Inhba/Ar/Bcl2/Kdr/Eif2s2
BP	42493	response to drug	108	-1.70681	0.00757888	Braf/Crot/Cybb/Dpep1/Blmh/Rasa1/Ankrd1/Slc18a2/Hadha/Stat1/Hdac4/Pam/Alad/Uchl1/P2rx7/Gas6/Sfrp1/Mmp2/Abcc4/Atp1a1/Myo6/Ppp1r14a/Tgfb2/Atp8b1/Ncam1/Inhba/Igf2/Aldh1a1/Ep300/Bcl2/Gstm1/Usp47/Cyp2d22/Kdr/Prnp
BP	6639	acylglycerol metabolic process	64	-1.70645	0.018316	Apoe/Dgkq/Lpl/Lpin1/Sel1l/Il6st/C3/Gpam/Tcf7l2/Plce1/Gpat4/Ldlr/Mgll/Dgkh/Dgkz/Pcsk9/Fitm2
BP	1902745	positive regulation of lamellipodium organization	26	-1.70636	0.0407267	Coro1c/Aqp1/Hsp90aa1/Plce1/Hdac4/Nckap1/Auts2/Atp7a/Pik3r1
BP	80164	regulation of nitric oxide metabolic process	44	-1.70627	0.0351622	Klf4/Insr/Mmp8/Rock2/Hsp90aa1/Clu/App/Jak2/Atp2b4/Tmem106a/Icam1/Sirpa/Zc3h12a/Ptk2b/Ass1
BP	7265	Ras protein signal transduction	226	-1.70494	0.000679619	Gna12/Apoe/Arhgef40/Arhgef18/Myo9b/Vav2/Bcr/Rassf1/Git1/Csf1/Timp2/Tnfaip1/Crk/Cyth3/Arrb1/Srgap1/Rock2/Itsn2/Fgf10/Rapgef3/Bcl6/Itsn1/Rock1/Arap3/Pdgfrb/Plce1/Arhgdia/Fgd1/Rabgef1/Farp1/Nrp1/Als2/Map4k4/Abl2/Abl1/Nckap1/Usp50/Arfgap1/Ralgapb/Notch2/Arhgef2/Pdpn/Wasf2/Arhgef19/Mfn2/Auts2/Arhgdib/Psd3/Ophn1/Arhgef7/Dlc1/Cdh13/Pik3cb/Mras/Kank1/Syde1/Arhgef17/Arhgap44/Arhgef5/Ogt/Iqsec1/Sos2/Dhcr24…
BP	2000463	positive regulation of excitatory postsynaptic potential	16	-1.70487	0.0452669	Stx1a/Gsk3b/App/Grk2/Stx1b/Rgs4/Ssh1/Nlgn2/Ptk2b/Afdn
BP	48168	regulation of neuronal synaptic plasticity	30	-1.70464	0.0298846	Kmt2a/Rab5a/Syngr1/Gsk3b/App/Cpeb1/Cln3/Unc13a/Synpo/Kdr
BP	2000241	regulation of reproductive process	83	-1.70458	0.00966096	Igf1r/Insr/Apc/Ctnnb1/Rxra/Sulf1/Ada/Bmp4/Stk3/Hdac4/Rtf2/B4galt1/Npr2/Rspo1/Arhgdib/Nupr1/Sfrp1/Ythdc2/Ptger4/Inhba/Ar/Zfp445/Ccdc36/Mmp12/Pde5a
MF	51020	GTPase binding	239	-1.70426	0.000875139	Braf/Tsc2/Coro1c/Myo9b/Cav1/Bcl2l1/Tnpo1/Evi5/Git1/Tnpo3/Tnfaip1/Myo1c/Atp6ap1/Srgap1/Sptbn1/Rock2/Strn3/Trip11/Hsp90aa1/Cdc42bpb/Nup153/Rasa1/Vcl/Ap3m1/Lcp1/Xpo7/Dnm1l/Sod1/Rock1/Ehd1/Plce1/Arhgdia/Fgd1/Rabgef1/Chm/Farp1/Als2/Ptprn/Srgap2/Ncf2/Optn/Rabgap1l/Nckap1/Pex5l/Arhgef2/Rragc/Mfn2/Exoc4/Adcyap1r1/Arhgdib/Iqgap1/Ipo5/Gga2/Nox1/Flna/Arhgef7/Tnpo2/Ap1g1/Mycbp2/Mtss2/Atp7a/Diaph2/Myo5a/Ccdc1…
BP	6805	xenobiotic metabolic process	30	-1.70412	0.0298846	Gstt1/Gsta3/Nceh1/Sult1a1/Rora/Gstm2/Ugt1a6a/Gstm1/Cyp2d22/Ugt1a8/Ugt1a5/Ugt1a1/Ugt1a7c/Ugt1a6b/Ugt1a10/Ugt1a2/Ugt1a9
BP	60444	branching involved in mammary gland duct morphogenesis	18	-1.70403	0.0373538	Tgfb1/Ddr1/Etv5/Csf1/Etv4/Wnt5a/Vdr/Ncoa3/Lrp6/Pml/Kdm5b/Ar
BP	2000106	regulation of leukocyte apoptotic process	46	-1.70357	0.0263457	Axl/Ada/Bmp4/Gpam/Adam8/Slc7a11/P2rx7/Fadd/Gas6/Fnip1/Itpkb/Irs2/Tgfb2/Pik3cd/Fcer1g/Tcp1
CC	30659	cytoplasmic vesicle membrane	200	-1.70326	0.00143171	Cav2/Dnajc5/Tcirg1/Ap2a2/Aqp1/Sgta/Apc/Stx1a/Cav1/Bcl2l1/Ap2s1/Syn2/Ptprs/Kif1a/Actn1/Lamp2/Myo1c/Rab5a/Sparc/Atp6v0a1/Stxbp5/Trip11/Syngr1/Dlg1/Dnm1l/Lnpep/Tapbp/Spire1/Scyl1/Vti1a/Slc18a2/Pi4k2a/Adam8/Pikfyve/Pam/Sec16a/Trpm7/Slc6a9/Vamp3/Htt/Anxa3/Copg1/Sec61a1/Itpr1/Itpr2/Furin/Msn/Lamp1/Ap1g1/Trf/Abcc4/Exoc3/Unc13a/Synrg/Epn1/Tmem184a/Tap1/Cpe/Picalm/Rapgef1/Sgsm1/Itpr3/Cltc/Syngr2/Aftph/Ap2…
CC	99699	integral component of synaptic membrane	64	-1.7024	0.0192175	Gria3/Clcn3/Slc1a6/Stx1a/Psen2/Adgrl1/Ptprs/Aph1a/Slc6a8/Atp2b1/Psen1/Canx/Itgb3/Itgb5/Nrp1/Adam23/Nrp2/Atp2b4/Ptpra/Chrnb2/Ptprd/Slc6a9/Slc6a6/Gabra3/Grin3b/Slc30a1/Ncam1/Clstn1/Nlgn2/Slc8a1/Fxyd6
CC	45335	phagocytic vesicle	79	-1.70218	0.00912838	Myo18a/Tcirg1/Kif5b/Cybb/Lamp2/Myo1c/Rab5a/Tapbp/Flnb/Adam8/Pikfyve/Srgap2/Vamp3/Anxa3/Zyx/Sec61a1/Lamp1/Vps26b/Uvrag/Rab8b/Tap1/Nod1/Ctss/Rapgef1/Ambra1/Appl1/Cdc42ep4/Rab7b/Capg/B2m/H2-D1/Rab7
BP	45732	positive regulation of protein catabolic process	178	-1.70204	0.00229488	Sox9/Apoe/Ier3/Sgta/Apc/Cdc20/Cav1/Faf1/Psen2/Tmem259/Smurf2/Psen1/Mdm2/Rnf185/Trib2/Atxn3/Hsp90aa1/Nkd2/Wnt5a/Clu/Gsk3b/App/Bag6/Ddb1/Csnk1d/Arih1/Huwe1/Adam8/Rhbdd1/Dnajb2/Abca2/Gba/Fbxw7/Vcp/Laptm5/Plk3/Nub1/Atg7/Nupr1/Trim30a/Cul4b/Msn/Taf1/Vps35/Rdx/Ldlr/Gclc/Trib1/Snx33/Fbxw8/Tmtc3/Smurf1/Stub1/Lrp1/Ankib1/Oaz2/Wwp1/Sgsm3/Arel1/Foxo1/Pcsk9/Crebrf/Ezr/Nrd1/Ptk2b/Ddrgk1/Rab7
BP	51896	regulation of protein kinase B signaling	101	-1.70187	0.00958258	Tsc2/Axl/Tgfb1/Klf4/Igf1r/Insr/Tgfbr1/Rcn3/Hsp90aa1/Gcnt2/Mtdh/Stk3/Dlg1/Itsn1/Xdh/Hbegf/Vegfb/Tcf7l2/Adam8/Eng/Lrp2/Nox4/Gas6/Cx3cl1/Specc1l/Gdf15/Pik3cd/Dag1/Plekha1/Otud3/Phlda3/Inpp5f/Mmp3/Myorg/Igf2/Rictor/Arrb2/Mfhas1
BP	21953	central nervous system neuron differentiation	105	-1.70156	0.00629029	Nfix/Psap/Ephb3/Ctnnb1/Phox2a/Nfib/Prox1/Map2/Crk/Scn1b/Ubb/Psen1/Ogdh/Foxg1/Mpp5/Hsp90aa1/Wnt5a/Csf1r/Gnaq/Scyl1/Nrp1/Nrp2/Zeb2/Chrnb2/Gba/Plxna4/Atg7/Ophn1/Sfrp1/Slit2/Rora/Mycbp2/Atp7a/Nkx6-1/Atf5/Ift172/Inhba/Dicer1/Gigyf2/Lingo1/Tsku/Prkca/Arhgap35/B2m/Sox4
CC	42383	sarcolemma	87	-1.70089	0.00947469	Cav2/Col6a1/Aqp1/Igf1r/Cav1/Anxa6/Scn1b/Lama2/Psen1/Col6a2/Tgfb3/Vcl/Ctsb/Slc38a2/Vdr/Plec/Dlg1/Dst/Des/Atp2b4/Vcam1/Slc9a1/Rtn2/Msn/Bgn/Lamp1/Rdx/Slc8b1/Atp1a1/Slc30a1/Dag1/Agrn/Cltc/Ezr/Prkg1/Slc8a1/Flot1/Ahnak
BP	31663	lipopolysaccharide-mediated signaling pathway	31	-1.70076	0.0330174	Tgfb1/Sash1/Lbp/Stat1/Traf6/Cx3cl1/Trib1/Nfkbil1/Prkca
MF	42379	chemokine receptor binding	23	-1.70068	0.0296724	Ccl8/Cxcl16/Ccl6/Stat1/Pf4/Cxcl1/Cx3cl1/Ccl17/Ccl2
BP	44403	biological process involved in symbiotic interaction	257	-1.70042	0.000388805	Cav2/Trim25/Ddx3x/Axl/Apoe/Bax/Aqp1/Pias4/Insr/Fbln1/Bcl2l1/Apobec3/Ubp1/Prox1/Hspa8/Rxra/Eif3d/Slpi/Rab5a/Tnip1/Rock2/Itgb3/Exoc7/Ctsb/Ly6e/Eif2ak2/Etf1/Csf1r/Pcsk5/Ddb1/Jak2/Grk2/Eif3a/Ifitm3/Nrp1/Pikfyve/Stat1/Fn1/Lrsam1/Itgav/Vps16/Zbp1/Adar/Vcam1/Gbp2/Vcp/Pf4/Cxcl1/Oasl2/Cul1/Zc3hav1/Atg7/Trim30a/Eif3f/Gas6/Mre11a/Nlrx1/Smarca4/Fbxl2/Thoc5/Ythdc2/Uvrag/Isg15/Eea1/Pml/Larp1/Icam1/Thoc2/Usp6nl…
BP	16579	protein deubiquitination	87	-1.70009	0.00979241	Usp40/Uchl5/Usp15/Tnip1/Atxn3/Usp7/Usp16/Cops5/Dnajb2/Usp20/Usp50/Vcp/Usp24/Uchl1/Usp18/Eif3f/Otud5/Brcc3/Usp10/Wdr48/Usp4/Cyld/Otud4/Otud7b/Mindy1/Usp45/Otud3/Mindy2/Asxl1/Zc3h12a/Usp48/Vcpip1/Trrap/Usp42/Usp47/Mysm1/Usp31
BP	7173	epidermal growth factor receptor signaling pathway	63	-1.69931	0.0230258	Hip1r/Braf/Tgfb1/Dusp3/Psen2/Plcg1/Psen1/Rhbdf1/Efemp1/Hbegf/Plce1/Abl2/Fbxw7/Ereg/Iqgap1/Mvp/Cdh13/Ccdc88a/Itga1/Gprc5a/Ptk2b
BP	60402	calcium ion transport into cytosol	77	-1.69912	0.0101819	Tgfb1/Bax/Mcoln1/Letm1/Cyba/Cav1/Plcg1/Jph2/Trpv2/Itgb3/Akap5/Bmp4/Oga/Gpr39/Dbi/Abl1/Itgav/Ngf/Asph/Htt/P2rx7/P2rx4/Adcyap1r1/Itpr1/Itpr2/Cx3cl1/Slc8b1/Fkbp1a/Pkd2/Myo5a/Ibtk/Pml/Fgf2/Tgfb2/Lyn/Itpr3/Dmd/F2r/P2ry6/Slc8a1/Bcl2/Bak1/Ptk2b/Prnp
BP	30510	regulation of BMP signaling pathway	59	-1.69894	0.0176493	Cav1/Sulf1/Smurf2/Vsir/Fstl3/Ube2o/Bmp4/Wnt5a/Crim1/Tcf7l2/Eng/Abl1/Lrp2/Fbn1/Skil/Notch2/Ski/Htra3/Sfrp1/Neo1/Smad6/Smurf1/Rbpj/Nbl1/Grem2/Kdr/Numa1/Bmpr2
BP	7176	regulation of epidermal growth factor-activated receptor activity	18	-1.69822	0.0401322	Psen1/App/Hbegf/Fbxw7/Ereg/Aplp2/Gprc5a
BP	7186	G protein-coupled receptor signaling pathway	225	-1.69791	0.00181594	Apoe/Psap/Dgkq/Insr/Ccl8/Adgrl1/Ada/Ywhab/Arrb1/Ccl6/Rock2/Itgb3/Bdkrb2/Edn1/App/C3/Rock1/Gnaq/Gpha2/Jak2/Plce1/Gpr39/Atp2b4/Agtrap/Rgs12/Gabrb1/Pf4/Ereg/Adcyap1r1/Gm45837/Flna/Adcy7/Cx3cl1/Ccl17/Mgll/Dgkh/Tbxa2r/Ccl7/Ccl2/Palm/P2ry14/Npy1r/Plcl1/Rgs4/Ptger4/Lrp1/Spns2/Dgkz/Adgrf1/Cmklr1/Adgrd1/Gprc5a/P2ry6/Prex2/Ezr/Pde5a/Ece1/Ptk2b/Arhgef12/Arrb2/Gng8/Akap13/Grk6/Pde2a
BP	7417	central nervous system development	489	-1.69739	5.84511e-06	Sox9/Naglu/Nfix/Smg9/Axl/Tgfb1/Lamb1/Eif2b5/Coq8b/Bax/Psap/Aqp1/Igf1r/Ctns/Ephb3/Ctnnb1/Phox2a/Nfib/Bcr/Prox1/Psen2/Fuz/Git1/Ptprs/Kif1a/Aldh1a3/Map2/Crk/Uchl5/Ncor1/Scn1b/Ubb/Psen1/Ogdh/Nr1d1/Foxg1/Mpp5/Hsp90aa1/Fancc/Cdk20/Tppp/Fgf10/Slc4a7/Il6st/Dlg5/Bmp4/Wnt5a/Clu/Stk3/Tbc1d23/Gsk3b/App/Runx1/Prmt5/Synj2/C3/Csf1r/Gnaq/Grk2/Scyl1/Tcf7l2/Nrp1/Nrp2/Serpine2/Srgap2/Slc45a3/Abl2/Hsd17b7/Tsc1/Eng/H…
CC	99055	integral component of postsynaptic membrane	40	-1.69697	0.0259299	Gria3/Slc1a6/Ptprs/Slc6a8/Canx/Nrp1/Nrp2/Chrnb2/Slc6a9/Slc6a6/Gabra3/Grin3b/Slc30a1/Ncam1/Clstn1/Slc8a1/Fxyd6
BP	61097	regulation of protein tyrosine kinase activity	45	-1.69613	0.0237015	Psen1/Ggnbp2/Itgb3/Nedd9/App/Hbegf/Csf1r/Ptpn1/Fbxw7/Ereg/Nox4/Mvp/Gas6/Aplp2/Agrn/Gprc5a/Prnp
BP	3151	outflow tract morphogenesis	53	-1.69554	0.0291921	Ctnnb1/Bmp4/Nrp2/Eng/Lrp2/Jag1/Plxnd1/Parva/Npy1r/Tgfb2/Dicer1/Zfpm1/Bmpr2
BP	51092	positive regulation of NF-kappaB transcription factor activity	88	-1.69485	0.00945364	Trim25/Tgfb1/Cd40/Trim37/Clu/Mtdh/App/Eif2ak2/Adam8/Slco3a1/Traf6/Cat/Rbck1/Arhgef2/Clock/Trim30a/Ikbkb/Tlr3/Cx3cl1/Tirap/Eda2r/Zbtb7a/Icam1/Nod1/Ar/Trappc9/Rab7b/Npm1/Trim12c/Trim12a/Tnfsf18
BP	21700	developmental maturation	158	-1.69483	0.00199225	Nom1/Ctnnb1/Psen2/Adgrl1/Psen1/Ntn4/Ap3d1/Rflnb/Nsun2/Washc5/Gsk3b/App/Runx1/Nfatc4/Epas1/C3/Gnaq/Fam20c/Ptprn/Abl2/Anapc2/Fam210b/Npr2/Ereg/Atp6ap2/G6pdx/Gpat4/Ap1g1/Mmp2/Snx19/Cspg4/Lyl1/Myo5a/Unc13a/Cebpa/Zbtb7a/Tut7/Palm/C1qa/Asxl2/L3mbtl3/Tgfb2/Picalm/Dag1/Clstn1/Foxo3/Bcl2/Ptk2b/Kdr/Ano6
BP	32496	response to lipopolysaccharide	137	-1.69457	0.00371562	Lgals9/Axl/Tgfb1/Paf1/Ctr9/Bcr/Sash1/Lbp/Slpi/Cd68/Cxcl16/Akap8/Eif2ak2/Jak2/Stat1/Ncl/Cfh/Ncf2/Traf6/Gbp2/Plaa/Pf4/Cxcl1/P2rx7/Gm45837/Cx3cl1/Plscr4/Trib1/Ogt/Tbxa2r/Ccl2/Sirpa/Ptger4/Nfkbil1/Zc3h12a/Prkca/S100a8/B2m/Pde2a
CC	99056	integral component of presynaptic membrane	36	-1.6938	0.0325292	Gria3/Slc1a6/Stx1a/Psen2/Adgrl1/Ptprs/Psen1/Canx/Atp2b4/Chrnb2/Ptprd/Slc6a9/Ncam1/Fxyd6
BP	72006	nephron development	66	-1.69316	0.0218351	Tgfb1/Aqp1/Pgf/Ctnnb1/Sulf1/Itgb3/Bmp4/Dlg1/Pdgfrb/Plce1/Cfh/Jag1/Sec61a1/Pdgfd/Notch3/Asxl1/Osr1/Lamb2/Bcl2
BP	70372	regulation of ERK1 and ERK2 cascade	163	-1.69261	0.00325927	Tgfb1/Apoe/Klf4/Dusp3/Ccl8/Arrb1/Ccl6/Atp6ap1/Ccn2/Timp3/Tnip1/Itgb3/Gcnt2/Fgf10/Bmp4/Dlg1/App/C3/Pdgfrb/Csf1r/Vegfb/Eif3a/Fn1/Abl2/Ptpn1/Fbxw7/Gpnmb/Nox4/Denn2b/Gas6/Dusp4/Cx3cl1/Ccl17/Pdgfd/Tirap/Csk/Ccl7/Ccl2/Acta2/Icam1/Sirpa/Nod1/Sema7a/Lrp1/Dstyk/P2ry6/Prkca/Ezr/Ece1/Ptk2b/Arrb2/Kdr
BP	98751	bone cell development	23	-1.69252	0.0310709	Zfp385a/Lrrk1/Atp6ap1/Fam20c/Rabgap1l/Fbn1/Fbxw7/Tyrobp/Zfpm1/Ep300
MF	99094	ligand-gated cation channel activity	26	-1.69246	0.0430796	Gria3/Mcoln1/Aqp1/Trpm5/Pex5l/Chrnb2/P2rx7/Itpr1/Itpr2/Tpcn1/Asic4
BP	71695	anatomical structure maturation	125	-1.69138	0.00483529	Nom1/Ctnnb1/Psen1/Ntn4/Rflnb/Nsun2/Washc5/Gsk3b/App/Epas1/C3/Gnaq/Fam20c/Abl2/Npr2/Ereg/Atp6ap2/G6pdx/Gpat4/Mmp2/Cspg4/Lyl1/Cebpa/Zbtb7a/C1qa/Asxl2/L3mbtl3/Tgfb2/Foxo3/Bcl2/Ptk2b/Kdr/Ano6
BP	31638	zymogen activation	26	-1.69115	0.0430796	Ctsz/Serpine2/Furin/Fadd/Hp/Tbc1d10a/Dhcr24/C1ra/Bak1
MF	51019	mitogen-activated protein kinase binding	33	-1.69086	0.0418981	Mapk7/Nbr1/Tnip1/Spag9/Tab1/Dusp16/Iqgap1/Dusp4/Nfatc1/Mical2/Plcb4/Prkg1/Ep300/Arrb2
BP	31344	regulation of cell projection organization	434	-1.69069	3.21076e-05	Serpinf1/Ifrd1/Septin7/Mov10/Braf/Tsc2/Golga2/Apoe/Klf4/Prkcsh/Coro1c/Aqp1/Igf1r/Eif4g2/Apc/Ephb3/Cdc20/Neu1/Tgfbr1/Cav1/Fuz/Ptprs/Kif1a/Map2/Ctsz/Crk/Rab5a/Trpv2/Fxr2/Zfyve27/Scn1b/Psen1/Mdm2/Efemp1/Akap5/Tgfb3/Hsp90aa1/Bmp4/Wnt5a/Sdc2/Washc5/Rrn3/Dnm1l/Gsk3b/App/Adamts1/Nfatc4/Washc1/Rhoq/Ift140/Ehd1/Ppp2r5b/Ankrd1/Plce1/Ube3a/Cpeb1/Podxl/Nrp1/Map4k4/Fn1/Serpine2/Hdac4/Sdccag8/Abl2/Tsc1/Hspa5/Z…
CC	43230	extracellular organelle	56	-1.69021	0.0275048	Naglu/Aqp1/Clic1/Hspa8/Hspa4/Nsun2/Fn1/Arrdc1/Adam15/Gbp2/Plaa/Gars/Pkd1/Qsox1/Tmem98/Icam1/Dicer1/Gprc5a/Ide/Ahnak
BP	48259	regulation of receptor-mediated endocytosis	73	-1.69004	0.0107984	Hip1r/Unc119/Insr/Arrb1/Itgb3/Akap5/Clu/App/C3/Rabgef1/Pard3/Abca2/Itgav/Rspo1/Ophn1/Trf/Iqsec1/Ldlrap1/Picalm/Ankrd13a/Pcsk9/Prkca/Flot1/Arrb2/Ap2a1/B2m
BP	1959	regulation of cytokine-mediated signaling pathway	70	-1.68983	0.022	Axl/Pias4/Csf1/Edn1/Il6st/Parp9/Irf7/Zbp1/Samhd1/Adar/Ecm1/Laptm5/Fadd/Gas6/Slit2/Casp4/Cyld/Ythdf3/Crebrf/Mmp12/Trex1
BP	45785	positive regulation of cell adhesion	229	-1.68968	0.000745816	Tfe3/Itga5/Lgals9/Jup/Rin2/Braf/Tsc2/Tgfb1/Nfat5/Cd44/Apc/Fbln1/Cav1/Rhoa/Piezo1/Csf1/Ada/Crk/Cyth3/Stk4/Vsir/Ap3d1/Fstl3/Itgb3/Hsp90aa1/Gcnt2/Nedd9/Il6st/Wnt5a/Myo10/Bcl6/Ccdc80/Gsk3b/Runx1/Smoc2/Rock1/Pcsk5/Jak2/Rela/Capn1/Gpam/Adam8/Podxl/Nrp1/Map4k4/Ppm1f/Fn1/Kif26b/Kifap3/Tsc1/Abl1/Itgav/Traf6/Vcam1/Tesk1/Jak1/Ift74/Pdpn/Epha1/Iqgap1/Fadd/Flna/Irak1/Cx3cl1/Cdh13/Tpm1/Zbtb1/Ccl2/Ptpn23/Cyld/I…
BP	1901655	cellular response to ketone	49	-1.68919	0.0259488	Tgfb1/Aqp1/Ndor1/Acaca/Rock2/Bmp4/Akap8/Jak2/Adam15/Msn/Ptger4/Ar/P2ry6/Efna5/Ndor1
BP	22612	gland morphogenesis	90	-1.68843	0.0184054	Sox9/Tgfb1/Ddr1/Bax/Igf1r/Sulf2/Cav1/Nfib/Prox1/Etv5/Csf1/Lama5/Rxra/Sulf1/Etv4/Ntn4/Fgf10/Bmp4/Wnt5a/Vdr/Capn1/Nrp1/Ncoa3/Notch2/B4galt1/Plxna1/Itpr1/Plxnd1/Lrp6/Msn/Sfrp1/Slit2/Mmp2/Pml/Dag1/Btbd7/Ar/Bcl2/Fgf18
BP	30336	negative regulation of cell migration	166	-1.68838	0.00241975	Gna12/Krit1/Jup/Braf/Tgfb1/Apoe/Klf4/Dusp3/Coro1c/Bcr/Fuz/Sulf1/Ada/Tbx5/Dpep1/Dcn/Srgap1/Igfbp3/Cygb/Gtpbp4/Dlg5/Gsk3b/Cyp1b1/Arap3/Ldlrad4/Arhgdia/Rabgef1/Srgap2/Atp2b4/Eng/Olfm1/Egfl7/Jag1/Adam15/Trp53inp1/Rnf20/Podn/Epha1/Adipor2/Arhgdib/Angpt2/Dlc1/Sfrp1/Slit2/Cx3cl1/Tpm1/Trib1/Kank1/Phldb2/Arid2/Tbxa2r/Ptpn23/Fgf2/Limch1/Rbpj/Ptger4/Dag1/Lrp1/Nbl1/Foxo3/Prkg1/Mia3/Bcl2/Map2k5/Clasp1/Lrch1/A…
BP	18958	phenol-containing compound metabolic process	44	-1.68832	0.0378265	Ctns/Dio2/Ctsb/Ly6e/Epas1/Slc7a11/Chrnb2/Fah/Sult1a1/Vps35/Atp7a/Myo5a/Mfsd12/Tgfb2/Appl1/Bcl2/Cyp2d22/Btbd9
BP	48675	axon extension	89	-1.68829	0.0117402	Apoe/Trpv2/Hsp90aa1/Gsk3b/Nrp2/Fn1/Olfm1/Anapc2/Auts2/Plxna4/Slit2/Mgll/Spg11/Nkx6-1/Sema7a/Golga4/Lrp1/Sema3d/Lamb2/Sema3b/Bmpr2
CC	44306	neuron projection terminus	81	-1.68791	0.0126965	Septin7/Gria3/Aqp1/Apc/Atp6v0d1/Cad/Hspa8/Rab5a/Ap3d1/Fstl3/Rapgef3/Itsn1/Synj2/Vti1a/Slc18a2/Ptprn/Glul/Maco1/Uchl1/Actb/Ophn1/Unc13a/Tanc1/Ccl2/Ptger4/Prkca/Slc8a1/Rpl26/Septin5/Prnp
BP	3179	heart valve morphogenesis	28	-1.6869	0.0462665	Sox9/Tgfb1/Fgfrl1/Tbx5/Mdm2/Bmp4/Jag1/Notch2/Slit2/Nfatc1/Smad6/Tgfb2/Zfpm1/Slit3/Bmpr2/Sox4
BP	72507	divalent inorganic cation homeostasis	234	-1.68654	0.0012153	Cav2/Cd52/Tgfb1/Apoe/Mcoln1/Letm1/Psen2/Cdh23/Plcg1/Cd40/Jph2/Trpv2/Psen1/Ap3d1/Itgb3/Bdkrb2/Pacs2/Edn1/Il6st/Bmp4/Mtss1/Vdr/Atp13a3/Grina/App/Slc39a6/Slc39a7/Jak2/Hps1/Oga/Gpr39/Atp2b4/Abl2/Itgav/Trpm7/Cxcl1/Atp2a2/P2rx7/Adcyap1r1/Trim24/Itpr1/Itpr2/Nucb2/Cln3/Stim1/Cx3cl1/Atp13a1/Slc8b1/Pkd1/Myo5a/Tbxa2r/Ccl2/Npy1r/Atp13a2/Pml/Slc30a1/Stim2/Tgfb2/Slc39a5/Ptger4/Clstn1/Lrp1/Cmklr1/Synpo/P2ry6/Pr…
CC	5884	actin filament	84	-1.68648	0.0108753	Aif1l/Myo9b/Actn1/Pls3/Myo1c/Pdlim4/Vcl/Lcp1/Dyrk1a/Rhoq/Ehbp1l1/Tsc1/Nckap1/Vps16/Afap1/Actb/Cald1/Flna/Dlc1/Cotl1/Pstpip1/Tpm1/Gas7/Specc1l/Myo6/Vps18/Pkd2/Myo5a/Gng12/Mical2/Whrn/Amot/Smtnl2/Ezr/Akap13/Ptges3
MF	16773	phosphotransferase activity, alcohol group as acceptor	403	-1.68439	9.10232e-05	Tbrg4/Mapk7/Braf/Axl/Baz1b/Ddr1/Itpkc/Mast2/Map3k20/Dgkq/Prkacb/Igf1r/Insr/Ephb3/Mark3/Tgfbr1/Fgfrl1/Hipk1/Bcr/Nuak2/Cad/Lrrk1/Taok1/Nlk/Stk4/Pip4k2b/Pank3/Frk/Nuak1/Tbk1/Efemp1/Rock2/Trib2/Ern1/Dcakd/Map3k14/Cdc42bpb/Prpf4b/Cdk20/Lats2/Stk3/Adck5/Mapk12/Gsk3b/Mylk/Dyrk1a/Cdkn1a/Pkmyt1/Brd4/Stk38/Eif2ak2/Rock1/Map3k2/Pdgfrb/Csf1r/Jak2/Grk2/Papss2/Scyl1/Slk/Csnk1d/Pi4k2a/Nrp1/Fam20c/Pikfyve/Fastkd…
BP	70371	ERK1 and ERK2 cascade	174	-1.68386	0.00258452	Tgfb1/Apoe/Klf4/Dusp3/Ccl8/Arrb1/Ccl6/Atp6ap1/Ccn2/Timp3/Tnip1/Itgb3/Gcnt2/Fgf10/Bmp4/Dlg1/App/C3/Pdgfrb/Csf1r/Vegfb/Eif3a/Fn1/Abl2/Ptpn1/Fbxw7/Gpnmb/Nox4/Denn2b/Gas6/Dusp4/Cx3cl1/Ccl17/Pdgfd/Tirap/Csk/Trf/Ccl7/Ccl2/Acta2/Icam1/Sirpa/Nod1/Sema7a/Ptger4/Lrp1/Dstyk/P2ry6/Prkca/Ezr/Ece1/Ptk2b/Arrb2/Kdr
BP	48871	multicellular organismal homeostasis	251	-1.68368	0.000851672	Tfe3/Sox9/Klhl10/Kmt2a/Tgfb1/Bax/Aqp1/Igf1r/Apc/Elovl1/Ctnnb1/Cav1/Dio2/Cdh23/Csf1/Lrrk1/Trpv2/Dync1h1/Rab3d/Atp6ap1/Ubb/Rcn3/Lama4/Ccn2/Acaca/Lpin1/Itgb3/Nr1d1/Bdkrb2/Gpr137b/Gcnt2/Gadd45g/Nr1d2/Akap11/Col14a1/Adamts5/Sod1/Lnpep/Epas1/Pdgfrb/Csf1r/Lipa/Jak2/Ltbp3/Adam8/Itgav/Traf6/Map1a/Gba/Mfn2/Add1/P2rx7/Adipor2/Lrp6/Nox4/Tpp1/Csk/Trf/Ip6k1/Idua/Ogt/Plekhm1/Tns2/Plcl1/Ctss/Whrn/Rbpj/Ptger4/Usp…
BP	48708	astrocyte differentiation	45	-1.68345	0.0249025	Eif2b5/Psen1/Il6st/App/Serpine2/Abl2/Ldlr/Grn/C1qa/Atf5/Lrp1/Lamb2/S100a8
BP	45599	negative regulation of fat cell differentiation	40	-1.68213	0.0282958	Tgfb1/Ccn4/Runx1t1/Trib2/Wnt5a/Tcf7l2/Jag1/Ncor2/Lrp6/Nucb2/Rora/Enpp1/Asxl1/Foxo1/Zfpm1/Sort1
BP	48010	vascular endothelial growth factor receptor signaling pathway	38	-1.68206	0.0283653	Epn2/Pgf/Sulf1/Hif1a/Fgf10/Bmp4/Fgf9/Tmem204/Vegfb/Hgs/Nrp1/Ptpn1/Flt1/Vegfd/Ccl2/Prkd2/Myof/Fgf18/Ptk2b/Kdr
BP	43405	regulation of MAP kinase activity	177	-1.68205	0.001865	Mapk7/Tsc2/Tgfb1/Apoe/Dusp3/Map3k20/Igf1r/Insr/Cav1/Sash1/Cd40/Arrb1/Psen1/Trib2/Ern1/Spag9/Edn1/Gadd45g/Hmgcr/Fgf10/Bmp4/Wnt5a/Tab1/Gsk3b/App/Sod1/Stk38/Pdgfrb/Plce1/Adam8/Hgs/Gpr39/Zeb2/Traf6/Hipk3/Ptpn1/Gba/Uchl1/P2rx7/Dusp16/Iqgap1/Nox4/Dusp4/Sfrp1/Pdgfd/Tirap/Csk/Pik3cb/Trib1/Trf/Cspg4/Arhgef5/Fgf2/Gdf15/Itga1/Prkca/Pde5a/Ghr/Fgf18/Map2k5/Ptk2b/Taok3/Akap13
BP	30001	metal ion transport	233	-1.68202	0.00110678	Il16/Tgfb1/Homer3/Bax/Mcoln1/Letm1/Cyba/Ctnnb1/Cav1/Trpm5/Psen2/Cdh23/Plcg1/Jph2/Anxa6/Trpv2/Atp2b1/Psen1/Ccn2/Ap3d1/Itgb3/Akap5/Bmp4/Rapgef3/Vdr/Dlg1/Dnm1l/Mylk/Ehd3/Slc39a6/Slc39a7/Pdgfrb/Oga/Gpr39/Atp2b4/Slc25a25/Abl1/Lrp2/Itgav/Trpm7/Chrnb2/Asph/Cachd1/Nipal3/Slc9a1/Epb41/Htt/Atp2a2/P2rx7/P2rx4/Adcyap1r1/Itpr1/Itpr2/Pik3c2a/Stim1/G6pdx/Gas6/Saraf/Cx3cl1/Nfatc3/Panx1/Atp1b3/Tpcn1/Slc8b1/Pkd1/N…
BP	1569	branching involved in blood vessel morphogenesis	26	-1.68159	0.0462005	Ctnnb1/Notch4/Stk4/Edn1/Nfatc4/Nrp1/Eng/Abl1/Flt1/Plxnd1/Col4a1/Nfatc3/Fkbpl/Rbm15/Kdr
BP	60390	regulation of SMAD protein signal transduction	18	-1.68145	0.043709	Tgfb1/Tgfbr1/Sptbn1/Bmp4/Jak2/Cilp
BP	120035	regulation of plasma membrane bounded cell projection organization	425	-1.68096	6.67847e-05	Serpinf1/Ifrd1/Septin7/Braf/Tsc2/Golga2/Apoe/Klf4/Prkcsh/Coro1c/Aqp1/Igf1r/Eif4g2/Apc/Ephb3/Cdc20/Neu1/Tgfbr1/Cav1/Fuz/Ptprs/Kif1a/Map2/Ctsz/Crk/Rab5a/Trpv2/Fxr2/Zfyve27/Scn1b/Psen1/Mdm2/Efemp1/Akap5/Tgfb3/Hsp90aa1/Bmp4/Wnt5a/Sdc2/Washc5/Rrn3/Dnm1l/Gsk3b/App/Adamts1/Nfatc4/Washc1/Rhoq/Ift140/Ehd1/Ppp2r5b/Ankrd1/Plce1/Ube3a/Cpeb1/Podxl/Nrp1/Map4k4/Fn1/Serpine2/Hdac4/Sdccag8/Abl2/Tsc1/Hspa5/Zeb2/An…
BP	6874	cellular calcium ion homeostasis	207	-1.68074	0.00181594	Cav2/Cd52/Tcirg1/Tgfb1/Apoe/Bax/Mcoln1/Letm1/Cyba/Cav1/Psen2/Cdh23/Plcg1/Cd40/Jph2/Anxa6/Trpv2/Psen1/Itgb3/Akap5/Bdkrb2/Pacs2/Edn1/Il6st/Bmp4/Wnt5a/Vdr/Atp13a3/Grina/App/Jak2/Oga/Gpr39/Atp2b4/Abl2/Abl1/Itgav/Asph/Htt/Cxcl1/Atp2a2/P2rx7/Adcyap1r1/Itpr1/Lrp6/Itpr2/Nucb2/Cln3/Stim1/Cx3cl1/Atp13a1/Pik3cb/Slc8b1/Pkd1/Pkd2/Myo5a/Tbxa2r/Ccl2/Npy1r/Atp13a2/Pml/Fgf2/Slc30a1/Stim2/Tgfb2/Ptger4/Clstn1/Lrp1/…
BP	14037	Schwann cell differentiation	26	-1.6804	0.0465029	Nab1/Pmp22/Mpp5/Sod1/Slc25a46/Rela/Pard3/Bag1/Ski/Ppp3r1/Egr2/Dag1/Dicer1/Lamb2/Nrg1/Med12
BP	51962	positive regulation of nervous system development	180	-1.68029	0.00256617	Tgfb1/Apoe/Ephb3/Ctnnb1/Trpv2/Foxg1/Il6st/Dlg5/Dnm1l/Gsk3b/Thbs2/St8sia2/Fn1/Serpine2/Anapc2/Lrp2/Skil/Mfn1/Ptprd/Smarcd3/Plxna4/Plxna1/Plxnd1/Cx3cl1/Trf/Nkx6-1/Egr2/Sema7a/Golga4/Clstn1/Lrp1/Spen/Dicer1/Pik3r1/Agrn/Flrt2/Efna5/Prkca/Fbxo31/Map6/Kdr/Bmpr2/Afdn
BP	51249	regulation of lymphocyte activation	211	-1.67986	0.00253658	Lgals9/Supt6/Axl/Tgfb1/Clptm1/Dusp3/Ctnnb1/Cd40/Ada/Tnfsfm13/Ap3d1/Hsp90aa1/Fgf10/Il6st/Dlg5/Bmp4/Drosha/Dlg1/Runx1/Cdkn1a/Parp3/Gpam/Hps1/Adam8/Marchf7/Traf6/Chrnb2/Laptm5/Gpnmb/Tyrobp/Fadd/Lamp1/Gas6/Sfrp1/Ap1g1/Tirap/Csk/Zbtb1/Sos2/Ccl2/Cyld/Sirpa/Itpkb/Irs2/Sart1/Igfbp2/Rc3h1/Slc7a1/Dicer1/Zc3h12a/Ctla2a/Kmt5b/Igf2/Trex1/Pde5a/Bcl2/Pkn1/Zfp35/Tnfsf18/Rc3h2/Sox4/Prnp/Clec7a/Tnfsf13
BP	32970	regulation of actin filament-based process	252	-1.67985	0.000454996	Hip1r/Jup/Rhoc/Braf/Tgfb1/Arhgef18/Tgfbr1/Cav1/Prox1/Taok1/Myo1c/Crk/Ccn2/Sptbn1/Pdlim4/Rock2/Itgb3/Tgfb3/Edn1/Rasa1/Jmy/Washc5/Mtss1/Myh9/Rapgef3/Dlg1/Lima1/Washc1/Rock1/Spire1/Pdgfrb/Csf1r/Capn1/Arhgdia/Nrp1/Pard3/Ppm1f/Pam/Tsc1/Abl1/Nckap1/Notch2/Tesk1/Pdpn/Wasf2/Arhgef19/Add1/Atp2a2/Arpc1b/Eln/Epha1/Arhgdib/Iqgap1/Nox4/Flna/Dlc1/Slit2/Cx3cl1/Cotl1/Rdx/Tpm1/Kank1/Ccdc88a/Phldb2/Atp1a1/Arhgap44…
BP	46580	negative regulation of Ras protein signal transduction	40	-1.67979	0.0291968	Git1/Timp2/Tnfaip1/Bcl6/Arap3/Rabgef1/Abl2/Mfn2/Dlc1/Kank1/Arhgap44/Tgfb2/Rapgef1/Dgkz/Rasip1/Arhgap42/Arhgap35/Heg1
BP	72593	reactive oxygen species metabolic process	179	-1.67951	0.00373674	Tgfb1/Klf4/Ier3/Insr/Mmp8/Ctns/Bcr/Cybb/Ccn2/Rock2/Pxdn/Fbln5/Hsp90aa1/Edn1/Fancc/Clu/App/Cdkn1a/Xdh/Pdgfrb/Jak2/Gbf1/Pikfyve/Hdac4/Atp2b4/Ncf2/Cat/Sesn2/Cxcl1/Aldh2/P2rx7/Nox4/Tyrobp/Trim30a/G6pdx/Slc7a2/Hp/Cyb5b/Cryab/Rora/Atp7a/Ogt/Tmem106a/Icam1/Sirpa/Ptger4/Zc3h12a/Mmp3/Foxo1/Foxo3/Bcl2/Birc2/Ptk2b/Sod3/Ass1/Slc5a3
BP	6638	neutral lipid metabolic process	65	-1.67856	0.0259299	Apoe/Dgkq/Lpl/Lpin1/Sel1l/Il6st/C3/Gpam/Tcf7l2/Plce1/Gpat4/Ldlr/Mgll/Dgkh/Dgkz/Pcsk9/Fitm2
CC	30425	dendrite	377	-1.67831	8.32403e-05	Zfp385a/Hip1r/Gria3/Tsc2/Apoe/Homer3/Slc1a3/Insr/Apc/Cyba/Ctnnb1/Mark3/Trpm5/Psen2/Kif1a/Actn1/Map2/Cybb/Hspa8/Ada/Rab5a/Fxr2/Zfyve27/Arrb1/Map1s/Lama2/Atp2b1/Psen1/Slc1a4/Cpeb4/Ccng1/Hcn2/Canx/Pdlim4/Pum2/Kif1c/Nr1d1/Strn3/Akap5/Hsp90aa1/Il6st/Clu/Asap1/Slc38a2/Srebf2/Dlg1/Gsk3b/Dyrk1a/Itsn1/Sod1/Gnaq/Pcsk5/Grk2/Pi4k2a/Farp1/Eif4a3/Rptor/Mob4/Als2/Stat1/Srgap2/Capn2/Abl2/Uhmk1/Itga8/Abl1/Lrp2/Ma…
BP	48525	negative regulation of viral process	53	-1.67795	0.0349621	Trim25/Apobec3/Prox1/Slpi/Ly6e/Eif2ak2/Ifitm3/Stat1/Adar/Oasl2/Zc3hav1/Mre11a/Isg15/Pml/Tasor/Trim56/Bst2/Ifitm2/Srpk2/Mphosph8
CC	31256	leading edge membrane	71	-1.6777	0.0155549	Itga5/Hip1r/Aif1l/Cd44/Insr/Apc/Rhoa/Map2/Myo1c/Atp2b1/Sptbn1/Hcn2/Itgb3/Akap5/Hsp90aa1/Synj2/Slc39a6/Itga8/Itgav/Arhgef2/Pip5k1a/Pdpn/Gabarapl1/Psd3/Gabra3/Dlc1/Tirap/Kank1/Arhgap44/Myo6/Mtss2/Myo1d/Palm/Psd/Plekha1/Ddx58/Atf4/Syne2
BP	45428	regulation of nitric oxide biosynthetic process	42	-1.67732	0.0321571	Klf4/Insr/Mmp8/Rock2/Hsp90aa1/Clu/App/Jak2/Atp2b4/Icam1/Sirpa/Zc3h12a/Ptk2b/Ass1
BP	7204	positive regulation of cytosolic calcium ion concentration	127	-1.67633	0.00481795	Cd52/Tgfb1/Bax/Mcoln1/Letm1/Cyba/Cav1/Plcg1/Jph2/Trpv2/Itgb3/Akap5/Bdkrb2/Edn1/Bmp4/Jak2/Oga/Gpr39/Abl2/Abl1/Itgav/Asph/Htt/Cxcl1/P2rx7/Adcyap1r1/Itpr1/Lrp6/Itpr2/Cx3cl1/Slc8b1/Pkd1/Pkd2/Myo5a/Tbxa2r/Pml/Fgf2/Tgfb2/Ptger4/Lrp1/Cmklr1/Itpr3/Synpo/F2r/P2ry6/Prkg1/Slc8a1/Bcl2/Bak1/Ptk2b/Kdr/Prnp
BP	1763	morphogenesis of a branching structure	132	-1.67632	0.00347496	Tgfb1/Ddr1/Pgf/Ctnnb1/Prox1/Csf1/Notch4/Ctsz/Sulf1/Etv4/Ntn4/Fgf10/Dlg5/Bmp4/Dlg1/Nfatc4/Eng/B4galt1/Plxna1/Plxnd1/Col4a1/Sfrp1/Slit2/Pkd1/Nfatc1/Pml/Cpe/Dicer1/Btbd7/Rasip1/Ar/Rbm15/Bcl2/Kdr
BP	35725	sodium ion transmembrane transport	52	-1.67609	0.01996	Kif5b/Fxyd5/Scn1b/Slc6a8/Hcn2/Slc6a20b/Atp2b4/Stom/Slc6a17/Slc6a9/Slc9a1/Slc6a6/Prss8/Stoml1/Atp1b3/Tpcn1/Slc8b1/Asic4/Atp1a1/Pkd2/Agrn/Pcsk9/Dmd/Wnk1/Osr1/Scn3b/Slc8a1/Slc24a3/Ano6/Fxyd6
CC	97447	dendritic tree	378	-1.67594	0.000144054	Zfp385a/Hip1r/Gria3/Tsc2/Apoe/Homer3/Slc1a3/Insr/Apc/Cyba/Ctnnb1/Mark3/Trpm5/Psen2/Kif1a/Actn1/Map2/Cybb/Hspa8/Ada/Rab5a/Fxr2/Zfyve27/Arrb1/Map1s/Lama2/Atp2b1/Psen1/Slc1a4/Cpeb4/Ccng1/Hcn2/Canx/Pdlim4/Pum2/Kif1c/Nr1d1/Strn3/Akap5/Hsp90aa1/Il6st/Clu/Asap1/Slc38a2/Srebf2/Dlg1/Gsk3b/Dyrk1a/Itsn1/Sod1/Gnaq/Pcsk5/Grk2/Pi4k2a/Farp1/Eif4a3/Rptor/Mob4/Als2/Stat1/Srgap2/Capn2/Abl2/Uhmk1/Itga8/Abl1/Lrp2/Ma…
BP	43122	regulation of I-kappaB kinase/NF-kappaB signaling	112	-1.67584	0.00824553	Trim25/S100a4/Irf3/Ctnnb1/Sqstm1/Cd40/Tnip1/Nr1d1/Map3k14/Traf3/Mtdh/Clec4n/Jmjd8/Stat1/Abl2/Optn/Traf6/Rbck1/Dhx36/Pink1/Zc3hav1/Ltbr/Trim30a/Ikbkb/Tlr3/Cx3cl1/Usp10/Tirap/Nlrx1/Rora/Eda2r/Tmem106a/Nod1/Otud7b/Zc3h12a/Ankrd17/Trim34a/Trim12c/Ppm1b/Trim12a/Akap13
BP	48469	cell maturation	87	-1.67584	0.0128707	Ctnnb1/Ntn4/Washc5/Gsk3b/App/Epas1/C3/Gnaq/Fam20c/Abl2/Npr2/Ereg/G6pdx/Gpat4/Cspg4/Cebpa/Zbtb7a/C1qa/L3mbtl3/Foxo3/Bcl2/Ptk2b/Kdr
BP	30203	glycosaminoglycan metabolic process	50	-1.67563	0.0218392	Tgfb1/Sgsh/Dcn/Xylt2/Habp4/B4galt7/Pdgfrb/Hexa/Bgn/Cln6/Chpf/Idua/Gns/Ids/Csgalnact1/Fgf2/Chpf2/Dsel/Ndst2/Ptger4/Cltc/Ndst1/Ap2a1
BP	48041	focal adhesion assembly	64	-1.6756	0.0233606	Dusp3/Coro1c/Bcr/Actn1/Vcl/Rock1/Nrp1/Map4k4/Ppm1f/Tsc1/Itgav/Ptpra/Pip5k1a/Macf1/Iqgap1/Dlc1/Phldb2/Limch1/Lrp1/Col16a1/Coro2b/Whamm/Efna5/Bcl2/Bcas3/Ptk2b/Kdr/Clasp1/Peak1
BP	45927	positive regulation of growth	184	-1.67553	0.00212788	Ddx3x/Apoe/Ccn4/Igf1r/Insr/Tgfbr1/Prox1/Csf1/Trpv2/Cxcl16/Edn1/Fgf9/Extl3/Dlg1/Gsk3b/C3/Hbegf/Gpam/Rptor/Fn1/Anapc2/Plaa/Sfrp1/Zpr1/Sema7a/Golga4/Smurf1/Tgfb2/Picalm/Ncam1/Ptger4/Lrp1/Agrn/Eif4g1/Sfn/Efna5/Ezr/Ep300/Ghr/Bcl2/Ddx49/Map2k5/Usp47/Ptk2b/Bmpr2/Afdn/Fgfr1op
BP	51250	negative regulation of lymphocyte activation	73	-1.6742	0.012406	Lgals9/Axl/Tgfb1/Dlg5/Bmp4/Dlg1/Parp3/Marchf7/Laptm5/Gpnmb/Tyrobp/Sfrp1/Cyld/Zc3h12a/Pde5a/Pkn1/Zfp35/Tnfsf18/Rc3h2
BP	2762	negative regulation of myeloid leukocyte differentiation	29	-1.67355	0.0470126	Ctnnb1/Fstl3/Gpr137b/Runx1/Fbn1/Zbtb46/Fbxw7/Sfrp1/Trib1/Thoc5/Cdk6/Pik3r1/Zfpm1
BP	51235	maintenance of location	203	-1.67305	0.00241975	Gm2a/Lgals9/Tgfb1/Apoe/Bax/Mcoln1/Letm1/Mprip/Cyba/Cav1/Faf1/Lpl/Plcg1/Jph2/Ywhab/Anxa6/Psen1/Ap3d1/Itgb3/Nfkbia/Sqle/Srebf2/Osbpl11/C3/Fth1/Ehd1/Grk2/Msr1/Hexa/Gaa/Gpr39/Abl1/Hspa5/Itgav/Fbn1/Rbck1/Pex5l/Gba/Asph/Pink1/Htt/Cds1/P2rx7/Itpr1/Itpr2/Flna/Cx3cl1/Ccdc88a/Slc8b1/Pkd1/Pkd2/Myo5a/Uvrag/Arhgap21/Pml/Fgf2/4932438A13Rik/Enpp1/Asxl2/Ciz1/Tgfb2/Lats1/Os9/Nbl1/Dzip1/Sun2/Asxl1/Zfyve1/Itpr3/Zc3…
BP	45089	positive regulation of innate immune response	56	-1.67217	0.0305828	Lgals9/Ifi35/Lbp/Hsp90aa1/Parp9/Adam8/Irf7/Nmi/Zbp1/Ereg/Tyrobp/Fadd/Lamp1/Ap1g1/Mmp2/Tirap/Polr3b/Matr3/Mmp12
BP	2534	cytokine production involved in inflammatory response	25	-1.67148	0.0455971	Il17ra/Pld3/Adcy7/Sirpa/Appl1/Zc3h12a/Clec7a
BP	2000146	negative regulation of cell motility	172	-1.67059	0.0041677	Gna12/Krit1/Jup/Braf/Tgfb1/Apoe/Klf4/Dusp3/Coro1c/Fbln1/Bcr/Fuz/Sulf1/Ada/Crk/Tbx5/Dpep1/Dcn/Srgap1/Igfbp3/Cygb/Gtpbp4/Dlg5/Gsk3b/Cyp1b1/Arap3/Ldlrad4/Arhgdia/Rabgef1/Srgap2/Atp2b4/Eng/Olfm1/Egfl7/Jag1/Adam15/Trp53inp1/Rnf20/Podn/Epha1/Adipor2/Arhgdib/Angpt2/Dlc1/Sfrp1/Slit2/Cx3cl1/Tpm1/Trib1/Kank1/Phldb2/Arid2/Tbxa2r/Ptpn23/Fgf2/Limch1/Rbpj/Ptger4/Dag1/Lrp1/Nbl1/Foxo3/Prkg1/Mia3/Bcl2/Map2k5/Clas…
BP	61138	morphogenesis of a branching epithelium	125	-1.67009	0.00629029	Tgfb1/Ddr1/Pgf/Ctnnb1/Prox1/Csf1/Notch4/Ctsz/Sulf1/Etv4/Ntn4/Fgf10/Dlg5/Bmp4/Dlg1/Nfatc4/Eng/B4galt1/Plxna1/Plxnd1/Col4a1/Sfrp1/Slit2/Pkd1/Nfatc1/Pml/Dicer1/Btbd7/Rasip1/Ar/Rbm15/Bcl2/Kdr
BP	1903900	regulation of viral life cycle	89	-1.66986	0.0146846	Cav2/Trim25/Ddx3x/Axl/Apobec3/Prox1/Slpi/Ly6e/Eif2ak2/Ddb1/Ifitm3/Adar/Oasl2/Zc3hav1/Trim30a/Mre11a/Isg15/Pml/Tasor/Dicer1/Trim56/Bst2/Trim12c/Bcl2/Srpk2/Trim12a/Mphosph8
BP	43500	muscle adaptation	76	-1.6695	0.0135053	Klf4/Ccn4/Cyba/Rock2/Edn1/Gsk3b/Pi16/Rock1/Oga/Hdac4/Atp2b4/Lmna/Slc9a1/Atp2a2/P2rx4/Foxp1/Mef2a/G6pdx/Nfatc3/Nfatc1/Ctdp1/Jarid2/Rgs4/Tbce/Camta2/Inpp5f/Foxo1/Ar/Foxo3/Prkca/Pde5a/Ep300/Tead1/Ece1/Lmcd1
BP	6509	membrane protein ectodomain proteolysis	31	-1.66911	0.0456903	Timp1/Apoe/Psen2/Aph1a/Timp2/Psen1/Timp3/Erap1/Myh9/App/Adam8/Pacsin3/Sh3d19/Tnfrsf1b/P2rx7/Snx33/Lrig2/Sppl2b/Dag1/Adam17/Nrd1/Adam10
BP	51347	positive regulation of transferase activity	358	-1.66848	0.000140572	Ddx3x/Axl/Tgfb1/Klf4/Ranbp2/Ddr1/Map3k20/Igf1r/Insr/Ephb3/Ctnnb1/Tgfbr1/Vav2/Prox1/Vac14/Csf1/Sash1/Taok1/Cd40/Psen1/Mrnip/Itgb3/Ern1/Hsp90aa1/Nedd9/Edn1/Gadd45g/Fgf10/Bmp4/Clu/Stk3/Tab1/Dlg1/App/Cdkn1a/Eif2ak2/Telo2/Hbegf/Pdgfrb/Csf1r/Jak2/Plce1/Adam8/Rptor/Gpr39/Atp2b4/Nvl/Traf6/Fbn1/Ptpn1/Fbxw7/Rfc5/Ereg/P2rx7/Epha1/Iqgap1/Nox4/Gas6/Mre11a/Pdgfd/Csk/Trib1/Trf/Pik3r4/Ccdc88a/Pkd1/Cspg4/Cdc14b/C…
BP	6911	phagocytosis, engulfment	25	-1.66806	0.0460605	Lbp/Myh9/C3/Msr1/Mfge8/Sirpa/Fcer1g/Fcgr3/Ano6
MF	15318	inorganic molecular entity transmembrane transporter activity	288	-1.66795	0.000614295	Clcn4/Slc1a5/Gria3/Clcn5/Mcoln1/Aqp1/Letm1/Slc1a6/Ctns/Clic1/Trpm5/Slc3a2/Atp6v0d1/Tmem175/Piezo1/Slc25a13/Anxa9/Slc12a4/Anxa6/Trpv2/Atp6ap1/Scn1b/Atp6v0a1/Slc6a8/Psen1/Slc1a4/Slc36a1/Hcn2/Slc4a7/Vdac2/Ank/Atp6v1c1/Abcc5/Slc39a6/Slc39a7/Sfxn2/Slc18a2/Slc6a20b/Cox8b/Tmc6/Slc45a3/Atp2b4/Tmem63a/Itgav/Trpm7/Slc20a1/Pex5l/Slc7a11/Kcnab1/Chrnb2/Cachd1/Slc6a9/Pqlc2/Nipal3/Slc4a2/Gabrb1/Slc15a4/Atp2a2/P…
BP	30574	collagen catabolic process	23	-1.66775	0.0380807	Mmp8/Ctsb/Adam15/Mmp23/Mmp2/Adamts2/Ctss/Mmp12
BP	51897	positive regulation of protein kinase B signaling	68	-1.66731	0.017074	Axl/Tgfb1/Igf1r/Insr/Tgfbr1/Hsp90aa1/Gcnt2/Mtdh/Stk3/Itsn1/Hbegf/Vegfb/Tcf7l2/Adam8/Eng/Lrp2/Nox4/Gas6/Cx3cl1/Specc1l/Gdf15/Pik3cd/Myorg/Igf2/Rictor/Arrb2
BP	45165	cell fate commitment	107	-1.66643	0.006567	Tbx4/Wnt9a/Sox9/Braf/Tgfb1/Paf1/Ctr9/Apc/Ctnnb1/Tgfbr1/Prox1/Psen2/Tbx5/Psen1/Foxg1/Smad5/Fgf10/Bmp4/Lats2/Wnt5a/Runx1/Epas1/Zfp521/Tcf7l2/Rtf2/Notch2/Arhgef2/Pdpn/Prickle2/Otud5/Sfrp1/Smarca4/Mga/Cyld/Pml/Fgf2/Cdon/Notch3/Tgfb2/Lats1/Ar/Zfp445/Bcl2/Kdr/Tnfsf18
BP	50905	neuromuscular process	67	-1.66536	0.0255655	Gm2a/Psap/Bcr/Cdh23/Aldh1a3/App/Hexa/Gaa/Cfh/Abl2/Uchl1/Cln3/Myo7a/Tpp1/Aplp2/Gigyf2/Opa3
BP	48732	gland development	257	-1.66534	0.000701487	Sox9/Serpinf1/Braf/Tgfb1/Prkcsh/Ddr1/Bax/Psap/Hmox1/Igf1r/Insr/Apc/Ephb3/Sulf2/Ezh1/Ctnnb1/Tgfbr1/Cav1/Nfib/Mrtfb/Prox1/Psen2/Etv5/Csf1/Aldh1a3/Notch4/Lama5/Rxra/Sulf1/Ada/Etv4/Sec63/Psen1/Ntn4/Tgfb3/Fgf10/Bmp4/Wnt5a/Vdr/Ly6e/Runx1/Xdh/Pdgfrb/Jak2/Capn1/Tcf7l2/Fasn/Ube3a/Asl/Nrp1/Rb1cc1/Serpine2/Abl1/Ncoa3/Notch2/B4galt1/Plxna1/Itpr1/Plxnd1/Lrp6/Atg7/Fadd/Msn/Gpat4/Sfrp1/Slit2/Hp/Mmp2/Dnaaf1/Smar…
MF	1786	phosphatidylserine binding	30	-1.66531	0.0382104	Axl/Hspa8/Anxa9/Jph2/Anxa6/Asap1/Gsdmd/Syt13/Tln1/Mfge8/Gas6/Osbpl5/Appl1/Cavin2
BP	71887	leukocyte apoptotic process	62	-1.66528	0.0283096	Axl/Ada/Bmp4/Gpam/Adam8/Slc7a11/P2rx7/Fadd/Gas6/Fnip1/Itpkb/Irs2/Tgfb2/Pik3cd/Plekho2/Pkn1/Bak1/Fcer1g/Tcp1
MF	8324	cation transmembrane transporter activity	230	-1.6651	0.00207017	Clcn4/Slc1a5/Gria3/Clcn5/Mcoln1/Aqp1/Letm1/Slc1a6/Trpm5/Slc3a2/Atp6v0d1/Tmem175/Piezo1/Anxa9/Slc12a4/Anxa6/Trpv2/Atp6ap1/Scn1b/Atp6v0a1/Slc6a8/Psen1/Slc1a4/Slc36a1/Hcn2/Slc4a7/Atp6v1c1/Slc39a6/Slc39a7/Sfxn2/Slc18a2/Slc6a20b/Cox8b/Slc45a3/Atp2b4/Tmem63a/Itgav/Trpm7/Slc20a1/Pex5l/Kcnab1/Chrnb2/Cachd1/Slc6a9/Pqlc2/Nipal3/Slc15a4/Atp2a2/P2rx7/Sec61a1/Slc6a6/Itpr1/Itpr2/Stim1/Slc7a2/Panx1/Trf/Tpcn1/Sl…
BP	2000134	negative regulation of G1/S transition of mitotic cell cycle	44	-1.66467	0.0463633	Klf4/Apc/Mdm2/Dlg1/Cdkn1a/Gpnmb/Pml/Dgkz/Ctdspl/Gigyf2/Fbxo31/Bcl2/Rpl26/Ppp2r3d
BP	10977	negative regulation of neuron projection development	93	-1.66435	0.0142263	Tsc2/Apoe/Prkcsh/Ctsz/Psen1/Mdm2/Efemp1/Gsk3b/Tsc1/Flna/Slit2/Cspg4/Thoc2/Sema7a/Lrp1/Sema3d/Tsku/Prag1/Sema3b/H2-D1
BP	48667	cell morphogenesis involved in neuron differentiation	349	-1.66296	0.000183956	Ifrd1/Septin7/Braf/Tsc2/Golga2/Apoe/Slc1a3/Igf1r/Eif4g2/Apc/Ephb3/Kif5b/Nfib/Cdh23/Ptprs/Kif1a/Map2/Lama5/Etv4/Trpv2/Zfyve27/Scn1b/Map1s/Stxbp5/Lama2/Psen1/Unc5b/Rock2/Unk/Foxg1/Akap5/Hsp90aa1/Zswim8/Vcl/Wnt5a/Sdc2/Boc/Dnm1l/Gsk3b/App/Sod1/Nfatc4/Csf1r/Ablim1/Hexa/Ube3a/Farp1/Nrp1/Nrp2/Als2/Dst/Fn1/Abl2/Olfm1/Abl1/Zeb2/Anapc2/Lrp2/Map1a/Skil/Mfn1/Dhx36/Chrnb2/Ptprd/Lrp8/Uchl1/Rest/Actb/Auts2/Plxn…
CC	5902	microvillus	54	-1.66176	0.0308006	Tgfb1/Atp6v1b2/Ctnnb1/Myo1c/Aoc3/Itgb3/Rapgef3/Dlg1/Podxl/Itgav/Spef1/Vcam1/Pdpn/Exoc4/Slc6a6/Myo7a/Msn/Rdx/Myo6/Atp7a/Slc26a2/Dcxr/Slc7a5/Ezr/Slc27a4/Lyz2
BP	30282	bone mineralization	67	-1.66175	0.0258456	Nbr1/Rflnb/Aspn/Bmp4/Ank/Lox/Tcf7l2/Fam20c/Ecm1/P2rx7/Isg15/Enpp1/Asxl2/Osr1/Slc8a1/Mia3/Ptk2b/Slc24a3/Ano6/Bmpr2
BP	45860	positive regulation of protein kinase activity	265	-1.66132	0.000645335	Ddx3x/Tgfb1/Map3k20/Insr/Tgfbr1/Prox1/Csf1/Sash1/Taok1/Cd40/Psen1/Mrnip/Itgb3/Ern1/Hsp90aa1/Nedd9/Edn1/Gadd45g/Fgf10/Bmp4/Clu/Stk3/Tab1/Dlg1/App/Cdkn1a/Eif2ak2/Telo2/Hbegf/Pdgfrb/Csf1r/Jak2/Plce1/Adam8/Rptor/Gpr39/Atp2b4/Traf6/Fbn1/Ptpn1/Fbxw7/Ereg/P2rx7/Iqgap1/Nox4/Gas6/Pdgfd/Csk/Trf/Ccdc88a/Pkd1/Cspg4/Cacul1/Arhgef5/Gdf15/Tgfb2/Dag1/Agrn/Itga1/Pde5a/Tead1/Ghr/Npm1/Map2k5/Ptk2b/Arrb2/Akap13/Prnp
BP	19725	cellular homeostasis	495	-1.66115	3.97711e-05	Cav2/Krit1/Cd52/Tgfb1/Apoe/Cp/Large1/Mcoln1/Aqp1/Letm1/Hmox1/Igf1r/Apc/Kif5b/Psen2/Cdh23/Atp6v0d1/Tmem175/Plcg1/Taok1/Cd40/Slc12a4/Jph2/Trpv2/Arrb1/Atp6ap1/Atp6v0a1/Psen1/Ap3d1/Itgb3/Ern1/Bdkrb2/Pacs2/Edn1/Il6st/Bmp4/Vdr/Atp13a3/Grina/Zbtb20/App/Slc39a6/Slc39a7/Lox/Fth1/Jak2/Tcf7l2/Hps1/Oga/Gaa/Ptprn/Gpr39/Atp2b4/Abl2/Abca2/Dnajc10/Lrp2/Itgav/Pdia3/Map1a/Trpm7/Fbxw7/Slc6a9/Plaa/Slc4a2/Prkg2/Cxcl1…
BP	52126	movement in host environment	67	-1.66111	0.0258456	Cav2/Trim25/Axl/Cav1/Rad50/Trim11/Itgb3/Exoc7/Ctsb/Ly6e/Npc1/Ddb1/Grk2/Ifitm3/Nrp1/Pikfyve/Itgav/Vps16/Ptx3/Eps15/Trim30a/Gas6/Mre11a/Vps18/Uvrag/Pml/Trim56/Vapb/Trim34a/Trim12c/Ifitm2/Trim12a/Rab7
BP	16032	viral process	222	-1.66109	0.00197603	Cav2/Trim25/Ddx3x/Axl/Apoe/Bax/Pias4/Insr/Fbln1/Cav1/Bcl2l1/Apobec3/Ubp1/Prox1/Hspa8/Rxra/Eif3d/Slpi/Rab5a/Trim11/Rock2/Itgb3/Ctsb/Crebbp/Ly6e/Eif2ak2/Etf1/Csf1r/Pcsk5/Ddb1/Grk2/Eif3a/Ifitm3/Nrp1/Pikfyve/Stat1/Lrsam1/Itgav/Tyro3/Vps16/Tbc1d20/Zbp1/Adar/Vcam1/Vcp/Rest/Oasl2/Cul1/Zc3hav1/Atg7/Trim30a/Eif3f/Gas6/Mre11a/Nlrx1/Smarca4/Fbxl2/Ctdp1/Vps18/Ythdc2/Uvrag/Isg15/Eea1/Pml/Larp1/Icam1/Usp6nl/St…
BP	3300	cardiac muscle hypertrophy	66	-1.661	0.0279184	Ccn4/Rock2/Edn1/Col14a1/Gsk3b/Pi16/Rock1/Atp2b4/Lmna/Slc9a1/Atp2a2/P2rx4/Foxp1/Mef2a/G6pdx/Nfatc3/Ctdp1/Map2k4/Jarid2/Rgs4/Camta2/Inpp5f/Foxo1/Prkca/Prkg1/Pde5a/Ep300/Ece1/Lmcd1/Akap13
BP	10595	positive regulation of endothelial cell migration	85	-1.66085	0.0208865	Tgfb1/Hmox1/Prox1/Sash1/Cd40/Sparc/Rock2/Itgb3/Bmp4/Smoc2/Pik3c2a/Grn/Pik3cd/Amot/Zc3h12a/Prkca/Bcas3/Ptk2b/Kdr/Bmpr2
BP	31532	actin cytoskeleton reorganization	62	-1.66035	0.0294112	Tgfb1/Rhoa/Mcu/Pdlim4/Lpin1/Nedd9/Fgf10/Myh9/Rapgef3/Csf1r/Arhgdia/Mkln1/Nrp1/Cdc42bpa/Abl1/Ptpn1/Notch2/Pip5k1a/Auts2/Arhgdib/Parva/Flna/Gab1/Thsd7a/Syde1/Sipa1l1/Whamm/Rictor/Ezr/Sptan1/Bcas3/Ptk2b/Cd2ap/Ccl27a
BP	6826	iron ion transport	30	-1.66025	0.0416548	Cp/Fth1/Lrp2/Slc6a9/Trf/Atp7a/Slc25a37/Cltc/Pgrmc2/B2m
MF	15291	secondary active transmembrane transporter activity	81	-1.66013	0.0159263	Clcn4/Slc1a5/Clcn5/Letm1/Slc1a6/Slc12a4/Slc6a8/Slc1a4/Slc36a1/Slc4a7/Ank/Slc15a3/Slc18a2/Slc6a20b/Slco3a1/Slc45a3/Slc20a1/Slc6a9/Slc4a2/Slc15a4/Slc6a6/Slc8b1/Slc26a2/Mfsd12/Clcn7/Slc12a9/Slc9a8/Slc7a5/Slc36a4/Slc8a1/Slc24a3/Slc5a3
BP	150116	regulation of cell-substrate junction organization	53	-1.65924	0.0416976	Dusp3/Coro1c/Vcl/Rock1/Nrp1/Map4k4/Ppm1f/Tsc1/Ptpra/Macf1/Iqgap1/Dlc1/Phldb2/Iqsec1/Limch1/Lrp1/Col16a1/Pik3r1/Efna5/Bcas3/Kdr/Clasp1/Peak1
CC	30133	transport vesicle	209	-1.65915	0.0035462	Cav2/Clcn4/Dnajc5/Ap2a2/Clcn5/Sgta/Apc/Stx1a/Bcl2l1/Fgfrl1/Syn2/Psen2/Atp6v0d1/Ptprs/Kif1a/Hspa8/Rab5a/Rab3d/Atp6v0a1/Stxbp5/Psen1/Nkd2/Syngr1/Dlg1/Dnm1l/App/Vti1a/Slc18a2/Pi4k2a/Rab40c/Cops5/Syt13/Trpm7/Slc6a9/Laptm5/Exoc4/Furin/Cln3/Stx1b/Cdk16/Bgn/Lamp1/Ap1g1/Ccdc88a/Atp7a/Myo5a/Unc13a/Synrg/Brsk1/Npy1r/Atp13a2/Rab8b/Picalm/Wdr7/Sytl3/Cltc/Syngr2/Aftph/Tgoln1/Sort1/Lyz2/Septin5
BP	1903038	negative regulation of leukocyte cell-cell adhesion	68	-1.65885	0.0187329	Lgals9/Tgfb1/Klf4/Dlg5/Bmp4/Dlg1/Adam8/Marchf7/Laptm5/Gpnmb/Cyld/Zc3h12a/Pde5a/Mia3/Zfp35/Tnfsf18/Rc3h2/Ass1
CC	98802	plasma membrane signaling receptor complex	71	-1.65853	0.017063	Itga5/Gria3/Igf1r/Insr/Tgfbr1/Cd40/Stxbp5/Itgb3/Traf3/Il6st/Dlg1/Itgb5/Sacm1l/Olfm1/Itgav/Traf6/Chrnb2/Itgax/Ikbkb/Itga11/Trf/Grin3b/Itga9/Itga1/Birc2/Ptk2b/B2m
CC	98889	intrinsic component of presynaptic membrane	40	-1.65833	0.0328451	Gria3/Slc1a6/Stx1a/Psen2/Adgrl1/Ptprs/Aph1a/Psen1/Canx/Adam23/Atp2b4/Chrnb2/Ptprd/Slc6a9/Gpc4/Ncam1/Flot2/Fxyd6
BP	32611	interleukin-1 beta production	40	-1.65716	0.0328451	Lpl/Gsdmd/App/Jak2/P2rx7/Tyrobp/Panx1/Casp4/Tmem106a/Pml/Sirpa/Nod1/Zc3h12a/Trim16/Arrb2
BP	43242	negative regulation of protein-containing complex disassembly	59	-1.65566	0.0253369	Apc/Map2/Taok1/Sptbn1/Lima1/Camsap1/Map1a/Spef1/Arhgef2/Add1/Hdac6/Rdx/Tpm1/Specc1l/Rubcn/Camsap2/Shroom2/Capg/Sptan1/Clasp1/Mphosph8
BP	60348	bone development	132	-1.65479	0.00467289	Zfp385a/Sox9/Nab1/Glg1/Ccn4/Por/Sulf2/Lrrk1/Pls3/Sulf1/Rarb/Anxa6/Sparc/Atp6ap1/Rflnb/Trip11/Smad5/Bmp4/Lox/Tjp2/Papss2/Ltbp3/Fam20c/Cfh/Rabgap1l/Miga2/Fbn1/Notch2/Pdgfc/Fbxw7/Npr2/P3h1/Hspg2/Wasf2/Ski/Lrp6/Tyrobp/Fgfr2/Bgn/Inppl1/Idua/Foxn3/Dym/Csgalnact1/Asxl2/Ift172/Ptger4/Spns2/Asxl1/Mbtps2/Zfpm1/Opa3/Mapk11/Ep300/Fgf18/Slc38a10/Kdr/Ano6/Akap13
BP	1901880	negative regulation of protein depolymerization	53	-1.65436	0.0422712	Apc/Map2/Taok1/Sptbn1/Lima1/Camsap1/Map1a/Spef1/Arhgef2/Add1/Hdac6/Rdx/Tpm1/Specc1l/Camsap2/Shroom2/Capg/Sptan1/Clasp1/Mphosph8
BP	7626	locomotory behavior	116	-1.65416	0.0161684	Zfp385a/Naglu/Apoe/Psap/Crbn/Ctns/Cdh23/Aldh1a3/Ncor1/Oxr1/App/Slc18a2/Hexa/Gaa/Abl2/Tsc1/Abca2/Chrnb2/Uchl1/Atg7/Vps35/Aplp2/Cln6/Spg11/Myo6/Atp7a/Myo5a/Grn/Npy1r/Sobp/Zfhx3/Tbce/Rcan2/Inpp5f/Gigyf2/Prex2/Arrb2/Btbd9
BP	2698	negative regulation of immune effector process	66	-1.65381	0.0291175	Lgals9/Tgfb1/Irf3/Hmox1/Bcr/Crk/Vsir/Tgfb3/Bcl6/Serping1/Parp3/Tap2/Rabgef1/Nlrx1/Tkfc/Grn/Tap1/Tgfb2/Nploc4/Rc3h1/Appl1/Zc3h12a/Igf2/Arrb2/Ppm1b/Zfp35/Tnfsf18/Rc3h2
BP	90101	negative regulation of transmembrane receptor protein serine/threonine kinase signaling pathway	76	-1.65351	0.0169783	Cav2/Glg1/Aspn/Crim1/Ldlrad4/Tcf7l2/Eng/Hspa5/Lrp2/Fbn1/Skil/Ski/Htra3/Sfrp1/Zbtb7a/Pmepa1/Smurf1/Stub1/Il17rd/Zfp451/Cilp/Tsku
BP	19058	viral life cycle	153	-1.65321	0.00554358	Cav2/Trim25/Ddx3x/Axl/Apoe/Apobec3/Prox1/Hspa8/Slpi/Rab5a/Rock2/Itgb3/Ctsb/Ly6e/Eif2ak2/Pcsk5/Ddb1/Ifitm3/Pikfyve/Lrsam1/Vps16/Adar/Vcp/Oasl2/Zc3hav1/Atg7/Trim30a/Gas6/Mre11a/Ythdc2/Isg15/Eea1/Pml/Icam1/Usp6nl/Tasor/Dicer1/Zc3h12a/Trim56/Bst2/Trim12c/Bcl2/Srpk2/Trim12a/Mphosph8
BP	17015	regulation of transforming growth factor beta receptor signaling pathway	87	-1.65076	0.0171376	Cav2/Tgfb1/Glg1/Mpp5/Aspn/Lats2/Lox/Ldlrad4/Eng/Hspa5/Fbn1/Skil/Ski/Htra3/Furin/Zfyve9/Zbtb7a/Lrg1/Pmepa1/Smurf1/Stub1/Il17rd/Zfp451/Tsku/Ep300
BP	6809	nitric oxide biosynthetic process	49	-1.65009	0.0322814	Klf4/Insr/Mmp8/Rock2/Hsp90aa1/Clu/App/Jak2/Atp2b4/Slc7a2/Cyb5b/Rora/Icam1/Sirpa/Zc3h12a/Ptk2b/Ass1
BP	55074	calcium ion homeostasis	213	-1.64843	0.00287246	Cav2/Cd52/Tgfb1/Apoe/Mcoln1/Letm1/Psen2/Cdh23/Plcg1/Cd40/Jph2/Trpv2/Psen1/Itgb3/Bdkrb2/Pacs2/Edn1/Il6st/Bmp4/Vdr/Atp13a3/Grina/App/Jak2/Oga/Gpr39/Atp2b4/Abl2/Itgav/Cxcl1/Atp2a2/P2rx7/Adcyap1r1/Trim24/Itpr1/Itpr2/Nucb2/Cln3/Stim1/Cx3cl1/Atp13a1/Slc8b1/Pkd1/Myo5a/Tbxa2r/Ccl2/Npy1r/Atp13a2/Pml/Slc30a1/Stim2/Tgfb2/Ptger4/Clstn1/Lrp1/Cmklr1/Synpo/P2ry6/Prkca/Prkg1/Slc8a1/Bcl2/Bak1/Ptk2b/Kdr/Slc24a3/Pd…
BP	46824	positive regulation of nucleocytoplasmic transport	54	-1.64839	0.0324233	Jup/Tgfb1/Psen1/Mdm2/Nrde2/Hsp90aa1/Rapgef3/Gsk3b/Jak2/Tcf7l2/Ipo5/Flna/Gas6/Zpr1/Pik3r1/Zc3h12a/Sfn/Ep300
BP	71345	cellular response to cytokine stimulus	410	-1.64762	0.000110962	Trim25/Il16/Axl/Il17ra/Klf4/Nfat5/Pias4/Ctr9/Kif5b/Ccl8/Csf1/Cd40/Myo1c/Ro60/Ccl6/Gfpt2/Shmt1/Traf3/Edn1/Il6st/Syngr1/Gsk3b/Parp9/Krt18/Lox/Csf1r/Jak2/Ankrd1/Hells/Fasn/Flnb/Ifitm3/Irf7/Nrp2/Stat1/Fn1/Ptprn/Ncl/Hspa5/Nmi/Zc3h15/Traf6/Pdia3/Zbp1/Samhd1/Adar/Ecm1/Gbp2/Alad/Laptm5/Mtf2/Pf4/Ereg/Cxcl1/Zyx/Adipor2/Gm45837/Fadd/Gas6/Sfrp1/Slit2/Asah1/Cx3cl1/Ccl17/Usp10/Rora/Crlf2/Casp4/Mga/Ifit1/Cebpa/…
BP	48638	regulation of developmental growth	236	-1.64755	0.00208768	Apoe/Ccn4/Igf1r/Insr/Apc/Tgfbr1/Prox1/Ptprs/Csf1/Ncor1/Trpv2/Sgpl1/Edn1/Bmp4/Lats2/Fgf9/Stk3/Col14a1/Dlg1/Gsk3b/App/Cdkn1a/C3/Tnks2/Gpam/Tcf7l2/Fn1/Olfm1/Anapc2/Plaa/Plxna4/G6pdx/Gpat4/Slit2/Wwc2/Mgll/Nkx6-1/Npy1r/Sema7a/Gdf15/Rgs4/Golga4/Smurf1/Picalm/Ncam1/Ptger4/Lrp1/Sema3d/Agrn/Ar/Efna5/Ezr/Mapk11/Ep300/Ghr/Bcl2/Sema3b/Bmpr2/Afdn
BP	32963	collagen metabolic process	72	-1.64736	0.0247519	Tgfb1/Plod3/Mmp8/Rcn3/Ccn2/Cygb/Vipas39/Bmp4/Ctsb/Rapgef3/Pdgfrb/Fn1/Eng/Adam15/Mmp23/P2rx7/Mmp2/Ccl2/Adamts2/Tns2/Ctss/Suco/Tram2/Mfap4/Mmp3/Mmp12/Ep300/Arrb2
BP	2000377	regulation of reactive oxygen species metabolic process	133	-1.64691	0.00888677	Tgfb1/Klf4/Ier3/Insr/Mmp8/Ctns/Bcr/Rock2/Fbln5/Hsp90aa1/Clu/App/Cdkn1a/Xdh/Pdgfrb/Jak2/Pikfyve/Hdac4/Atp2b4/Cxcl1/Aldh2/Nox4/Tyrobp/Trim30a/G6pdx/Hp/Cryab/Ogt/Tmem106a/Icam1/Sirpa/Ptger4/Zc3h12a/Mmp3/Foxo1/Foxo3/Bcl2/Birc2/Ptk2b/Ass1/Slc5a3
BP	60249	anatomical structure homeostasis	239	-1.6464	0.00219264	Sox9/Smg5/Klhl10/Tcirg1/Kmt2a/Tgfb1/Bax/Large1/Apc/Tep1/Ctnnb1/Psen2/Cdh23/Csf1/Naf1/Lrrk1/Lamp2/Exosc10/Taok1/Rab3d/Atp6ap1/Rcn3/Ccn2/Acaca/Smc6/Itgb3/Bdkrb2/Hsp90aa1/Gpr137b/Gcnt2/Col14a1/Ercc4/Sod1/Parp3/Epas1/Telo2/Lox/Pdgfrb/Csf1r/Lipa/Tnks2/Tjp2/Ltbp3/Smc5/Adam8/Gaa/Cct8/Itgav/Traf6/Map1a/Tyro3/Dhx36/Lmna/Add1/P2rx7/Lrp6/Nox4/Smg1/Bag3/Tpp1/Atrx/Tnks/Cx3cl1/Mre11a/Csk/Xrn1/Trf/Idua/Plekhm1/…
BP	1903034	regulation of response to wounding	90	-1.64621	0.0238435	Braf/Apoe/Klf4/Ccn4/Igf1r/Cav1/Git1/Ptprs/Crk/Hmgcr/Mylk/Serping1/Smoc2/Enpp4/Hbegf/Vegfb/Serpine2/Flna/Neo1/Kank1/Phldb2/Atp7a/Grn/Tbxa2r/Ccl2/Acta2/Fgf2/Ptger4/Lrp1/Inpp5f/Cldn4/Prkg1/Ano6/Clasp1/Clec7a
BP	1667	ameboidal-type cell migration	285	-1.64589	0.000614295	Gna12/Sox9/Krit1/Jup/Braf/Tsc2/Tgfb1/Apoe/Klf4/Gab2/Coro1c/Aqp1/Hmox1/Tgfbr1/Prox1/Sash1/Plcg1/Cd40/Anxa6/Smurf2/Sparc/Dcn/Sgpl1/Rock2/Itgb3/Cygb/Fgf10/Bmp4/Wnt5a/Myh9/Smoc2/Rock1/Hbegf/Adam8/Nrp1/Nrp2/Map4k4/Ppm1f/Fn1/Srgap2/Atp2b4/Glul/Ddr2/Zeb2/Nckap1/Itgav/Fbxw7/Pip5k1a/Tesk1/Macf1/Anxa3/Plxnd1/Adipor2/Lrp6/Arhgdib/Iqgap1/Pik3c2a/Cln3/Hdac6/Angpt2/Slit2/Cdh13/Pik3cb/Kank1/Syde1/Iqsec1/Grn/Tbx…
BP	2237	response to molecule of bacterial origin	145	-1.64494	0.00756644	Lgals9/Axl/Tgfb1/Paf1/Ctr9/Bcr/Sash1/Lbp/Slpi/Cd68/Cxcl16/Akap8/Eif2ak2/Jak2/Stat1/Ncl/Cfh/Ncf2/Traf6/Gbp2/Plaa/Pf4/Cxcl1/P2rx7/Gm45837/Cx3cl1/Plscr4/Trib1/Ogt/Tbxa2r/Ssc5d/Ccl2/Sirpa/Ptger4/Nfkbil1/Zc3h12a/Prkca/S100a8/B2m/Pde2a
BP	6110	regulation of glycolytic process	30	-1.64431	0.0468034	Ier3/Insr/Ncor1/Psen1/Zbtb20/App/Jmjd8/Hdac4/P2rx7/Nupr1/Ogt/Zbtb7a/Trex1/Ep300
BP	50877	nervous system process	400	-1.64409	0.000132317	Zfp385a/Itga5/Gm2a/Serpinf1/Kmt2a/Unc119/Braf/Slc9a3r2/Lamb1/Apoe/Homer3/Psap/Aqp1/Man2b1/Slc1a3/Cic/Ctns/Stx1a/Trpm5/Bcr/Psen2/Git1/Cdh23/Aldh1a3/Scn1b/Psen1/Slc1a4/Rock2/Lpin1/Edn1/Tppp/Hmgcr/Slc4a7/Ephx2/Tymp/Crybg3/Gsk3b/App/Dop1b/Rcan1/Sod1/Nfatc4/Pja2/Epas1/Grk2/Hexa/Tbl1x/Gaa/Eif4a3/Pard3/Serpine2/Cfh/Abl2/Fam107b/Itga8/Abl1/Lrp2/Map1a/Trpm7/Slc7a11/Kcnab1/Chrnb2/Gba/Slc9a1/Htt/Gabrb1/Uchl…
BP	61041	regulation of wound healing	65	-1.64406	0.0362108	Apoe/Ccn4/Cav1/Crk/Hmgcr/Mylk/Serping1/Smoc2/Enpp4/Hbegf/Vegfb/Serpine2/Kank1/Phldb2/Tbxa2r/Ccl2/Acta2/Fgf2/Ptger4/Cldn4/Prkg1/Ano6/Clasp1/Clec7a
BP	42391	regulation of membrane potential	173	-1.64343	0.00317384	Jup/Bax/Slc1a6/Ctns/Kif5b/Clic1/Stx1a/Cav1/Bcl2l1/Piezo1/Scn1b/Ubb/Dcn/Psen1/Hcn2/Edn1/Dlg1/Gsk3b/App/Sod1/Ehd3/Pmaip1/Gnaq/Grk2/Pycr1/Oga/Eif4a3/Gpr39/Mfn1/Pex5l/Chrnb2/Gba/Vcp/Pink1/Gabrb1/Atp2a2/P2rx7/Foxp1/Cln3/Stx1b/Flna/Gabra3/Cx3cl1/Gclc/Slc8b1/Atp1a1/Kctd7/Igsf9b/Rab3gap1/Rgs4/Usp53/Piezo2/Agrn/Ssh1/Pid1/Scn3b/Slc8a1/Bcl2/Bak1/Ptk2b/B2m/Kdr/Afdn/Bscl2
BP	16236	macroautophagy	175	-1.64342	0.00629029	Poldip2/Tcirg1/Tsc2/Mcoln1/Hmox1/Ctsd/Sqstm1/Lamp2/Nbr1/Pip4k2b/Atp6v0a1/Dcn/Psen1/Scfd1/Pacs2/Atg2a/Huwe1/Rb1cc1/Pikfyve/Optn/Lrsam1/Tsc1/Vps16/Gba/Trp53inp1/Vcp/Plaa/Pink1/Sesn2/Mfn2/Htt/Vps33a/Wipi2/Gabarapl1/Atg7/Smg1/Pik3c2a/Nupr1/Cln3/Bag3/Hdac6/Map1lc3b/Pik3r4/Atg9a/Qsox1/Mtmr3/Uvrag/Rubcn/Rab3gap1/Atp13a2/Larp1/Nod1/Smurf1/Ambra1/Vps41/Atg2b/Hspb8/Zfyve1/Wdr81/Smcr8/Synpo2/Kdr/Tecpr1/Ddrg…
BP	1903426	regulation of reactive oxygen species biosynthetic process	64	-1.64314	0.0279184	Klf4/Insr/Mmp8/Ctns/Rock2/Hsp90aa1/Clu/App/Jak2/Hdac4/Atp2b4/Ogt/Icam1/Sirpa/Zc3h12a/Foxo3/Ptk2b/Ass1/Slc5a3
BP	46209	nitric oxide metabolic process	52	-1.64273	0.0267818	Klf4/Insr/Mmp8/Rock2/Hsp90aa1/Clu/App/Jak2/Atp2b4/Slc7a2/Cyb5b/Tmem106a/Icam1/Sirpa/Zc3h12a/Ptk2b/Ass1
CC	99240	intrinsic component of synaptic membrane	71	-1.6425	0.0191354	Gria3/Clcn3/Slc1a6/Stx1a/Psen2/Adgrl1/Ptprs/Aph1a/Slc6a8/Atp2b1/Psen1/Canx/Itgb3/Itgb5/Nrp1/Adam23/Nrp2/Atp2b4/Ptpra/Chrnb2/Ptprd/Slc6a9/Slc6a6/Gpc4/Gabra3/Grin3b/Slc30a1/Ncam1/Clstn1/Nlgn2/Slc8a1/Flot2/Fxyd6
BP	1903844	regulation of cellular response to transforming growth factor beta stimulus	88	-1.64243	0.0141484	Cav2/Tgfb1/Glg1/Mpp5/Aspn/Lats2/Lox/Ldlrad4/Eng/Hspa5/Fbn1/Skil/Ski/Htra3/Furin/Zfyve9/Zbtb7a/Lrg1/Pmepa1/Smurf1/Stub1/Il17rd/Zfp451/Tsku/Ep300
BP	42110	T cell activation	234	-1.64072	0.00266922	Lgals9/Braf/Tgfb1/Clptm1/Relb/Dusp3/Bax/Psap/Apc/Ctnnb1/Cav1/Psen2/Ada/Ncor1/Psen1/Ap3d1/Hsp90aa1/Gadd45g/Il6st/Dlg5/Bmp4/Lcp1/Drosha/Myh9/Bcl6/Dlg1/Runx1/Washc1/Gpam/Adam8/Abl2/Tsc1/Marchf7/Itgav/Traf6/Pag1/Vcam1/Gba/Laptm5/Ctps/P2rx7/Gpnmb/Foxp1/Clec4d/Fadd/Otud5/Msn/Rora/Csk/Zbtb1/Atp7a/Sos2/Ccl2/Tmem98/Cyld/Icam1/Sirpa/Itpkb/Adrm1/Sart1/Igfbp2/Ptger4/Cdk6/Rc3h1/Wwp1/Slc7a1/Dicer1/Zc3h12a/Ctla…
BP	55076	transition metal ion homeostasis	79	-1.64039	0.0167377	Cp/Hmox1/Atp6v0d1/Atp6ap1/Ap3d1/App/Epas1/Slc39a6/Slc39a7/Fech/Fth1/Hps1/Lrp2/Slc6a9/Aplp2/Neo1/Trf/Atp7a/Atp13a2/Slc30a1/Atp6v0a2/Picalm/Slc39a5/Erfe/B2m/Btbd9/Prnp
BP	2000401	regulation of lymphocyte migration	30	-1.63999	0.0478438	Lgals9/Crkl/Rhoa/Crk/Med23/Itgb3/Cxcl14/Wnt5a/App/Adam8/Ecm1/Fadd/Msn/Slc8b1/Cd99l2/Wnk1/Adam17/Adam10/Mia3/Ptk2b/Lrch1/Ccl27a
BP	1902893	regulation of pri-miRNA transcription by RNA polymerase II	40	-1.63932	0.0359077	Tgfb1/Klf4/Ctcf/Tgfbr1/Nfib/Bmp4/Srebf2/App/Nfatc4/Hdac4/Smarca4/Smad6/Tgfb2/Gnl3/Foxo3/Tead1
BP	30307	positive regulation of cell growth	127	-1.63925	0.00731888	Ddx3x/Apoe/Ccn4/Tgfbr1/Trpv2/Cxcl16/Edn1/Extl3/Gsk3b/Hbegf/Rptor/Fn1/Anapc2/Plaa/Sfrp1/Sema7a/Golga4/Smurf1/Tgfb2/Picalm/Lrp1/Eif4g1/Sfn/Efna5/Ep300/Bcl2/Ddx49/Map2k5/Usp47/Ptk2b/Bmpr2/Afdn/Fgfr1op
BP	71772	response to BMP	92	-1.63908	0.01996	Tgfb1/Gata6/Cav1/Sulf1/Smurf2/Vsir/Usp15/Fstl3/Ddx5/Ube2o/Tgfb3/Smad5/Bmp4/Wnt5a/Fstl1/Crim1/Smad4/Smad2/Tcf7l2/Eng/Abl1/Lrp2/Fbn1/Skil/Notch2/Ski/Htra3/Sfrp1/Neo1/Spg20/Smad6/Gdf15/Smurf1/Rbpj/Tgfb2/Slc39a5/Nbl1/Pelo/Megf8/Adamts12/Rgmb/Grem2/Gdf6/Acvr2a/Gpc3/Ext1/Kdr/Numa1/Bmpr2/Cers1/Gdf1
BP	71773	cellular response to BMP stimulus	92	-1.63908	0.01996	Tgfb1/Gata6/Cav1/Sulf1/Smurf2/Vsir/Usp15/Fstl3/Ddx5/Ube2o/Tgfb3/Smad5/Bmp4/Wnt5a/Fstl1/Crim1/Smad4/Smad2/Tcf7l2/Eng/Abl1/Lrp2/Fbn1/Skil/Notch2/Ski/Htra3/Sfrp1/Neo1/Spg20/Smad6/Gdf15/Smurf1/Rbpj/Tgfb2/Slc39a5/Nbl1/Pelo/Megf8/Adamts12/Rgmb/Grem2/Gdf6/Acvr2a/Gpc3/Ext1/Kdr/Numa1/Bmpr2/Cers1/Gdf1
BP	8584	male gonad development	60	-1.63857	0.0375227	Sox9/Klhl10/Bax/Insr/Tgfbr1/Bcl2l1/Ubb/Sgpl1/Fgf9/Wnt5a/Msh2/Lrp2/Tbc1d20/Tmf1/Nupr1/Atrx/Flna/Sfrp1/Wdr48/Icam1/Adrm1/Arid4b/Tgfb2/Plekha1/Inhba/Ar/Bcl2/Kdr/Eif2s2
BP	43010	camera-type eye development	180	-1.63789	0.00411909	Sox9/Tcirg1/Naglu/Tgfb1/Klf4/Bax/Aqp1/Apc/Ctns/Ctnnb1/Tgfbr1/Hipk1/Prox1/Ttll5/Aldh1a3/Rxra/Cdk20/Fgf10/Slc4a7/Bmp4/Crybg3/Dlg1/Cyp1b1/C3/Ift140/Zeb1/Pdgfrb/Hps1/Nrp1/Cfh/Pou2f1/Slc25a25/Zeb2/Jag1/Tbc1d20/Skil/Notch2/Smarcd3/Mfn2/Ski/Lrp6/Col4a1/Cryab/Smarca4/Grn/Vax2/Rab3gap1/Fgf2/Kmt2c/Cdon/Ift172/Tgfb2/Ppp1r13l/Inhba/Atf4/Zfp513/Shroom2/Tgif1/Tsku/Lamb2/Aldh1a1/Col8a2/Bak1/Arhgap35/Nhs/Kdr/Bmp…
CC	1903561	extracellular vesicle	54	-1.63745	0.0348784	Naglu/Aqp1/Clic1/Hspa8/Hspa4/Nsun2/Fn1/Arrdc1/Adam15/Plaa/Gars/Pkd1/Qsox1/Tmem98/Icam1/Dicer1/Gprc5a/Ide/Ahnak
BP	70661	leukocyte proliferation	146	-1.63688	0.00581078	Lgals9/Tgfb1/Ctnnb1/Csf1/Cd40/Ada/Fgf10/Il6st/Dlg5/Bmp4/Clu/Dlg1/Gsk3b/Cdkn1a/Csf1r/Gpam/Hells/Marchf7/Traf6/Chrnb2/Laptm5/P2rx7/Gpnmb/Tyrobp/Fadd/Msn/Cx3cl1/Sos2/Irs2/Igfbp2/Slc7a1/Pde5a/Bcl2/Pkn1/Tnfsf18/Rc3h2
BP	19079	viral genome replication	79	-1.63686	0.0167377	Ddx3x/Apobec3/Prox1/Hspa8/Slpi/Rab5a/Rock2/Eif2ak2/Ddb1/Ifitm3/Adar/Vcp/Oasl2/Zc3hav1/Atg7/Gas6/Ythdc2/Isg15/Eea1/Tasor/Dicer1/Zc3h12a/Bst2/Bcl2/Ifitm2/Srpk2/Mphosph8
BP	60322	head development	399	-1.63629	0.000256493	Sox9/Naglu/Nfix/Smg9/Braf/Axl/Tgfb1/Lamb1/Coq8b/Bax/Psap/Aqp1/Cic/Igf1r/Ctns/Ephb3/Ctnnb1/Phox2a/Nfib/Mrtfb/Bcr/Prox1/Psen2/Git1/Ptprs/Kif1a/Aldh1a3/Crk/Uchl5/Ncor1/Map1s/Ubb/Psen1/Sgpl1/Ogdh/Foxg1/Mpp5/Tgfb3/Fancc/Fgf10/Slc4a7/Dlg5/Bmp4/Wnt5a/Crebbp/Tbc1d23/Gsk3b/App/Synj2/Bag6/Csf1r/Gnaq/Tcf7l2/Csnk1d/Nrp1/Nrp2/Serpine2/Srgap2/Abl2/Hsd17b7/Tsc1/Abl1/Hspa5/Zeb2/Lrp2/Tyro3/Slc7a11/Chrnb2/Gba/Asph…
BP	43502	regulation of muscle adaptation	65	-1.63624	0.037688	Klf4/Ccn4/Rock2/Edn1/Gsk3b/Rock1/Oga/Hdac4/Atp2b4/Lmna/Atp2a2/Foxp1/Mef2a/G6pdx/Nfatc1/Ctdp1/Jarid2/Rgs4/Foxo1/Foxo3/Prkca/Pde5a/Ep300/Tead1/Ece1/Lmcd1
BP	98657	import into cell	108	-1.63616	0.0142403	Slc1a5/Slc1a6/Slc1a3/Slc5a6/Slc3a2/Slc12a4/Trpv2/Psen1/Slc1a4/Slc36a1/Hcn2/Itgb3/Akap5/Prkcd/Dlg1/Slc11a2/Slc29a1/Slc39a6/Slc15a3/Acsl5/Slc18a2/Septin2/Eprs/Lrsam1/Lrp2/Slc2a10/Slc7a11/Slc6a9/Eps15/Slc9a1/Slc15a4/Actb/Slc6a6/Ophn1/Gpm6b/Slc7a2/Atp1b3/Acsl3/Atp1a1/Myo6/Ppp3r1/Slc16a2/Iqsec1/Ap2b1/Slc12a9/Slc30a1/Rgs4/Irs2/Slc39a5/Slc7a5/Slc7a1/Wnk1/Nat8l/Slc8a1/Slc27a4/Flot1/Prnp/Septin2
BP	48754	branching morphogenesis of an epithelial tube	102	-1.63607	0.0142263	Sox9/Tgfb1/Ddr1/Pgf/Ctnnb1/Etv5/Csf1/Notch4/Lama5/Ctsz/Etv4/Stk4/Edn1/Fgf10/Dlg5/Bmp4/Wnt5a/Vdr/Dlg1/Nfatc4/Nrp1/Eng/Abl1/Ncoa3/B4galt1/Flt1/Plxnd1/Lrp6/Fgfr2/Col4a1/Slit2/Nfatc3/Ctsh/Pkd1/Nfatc1/Fkbpl/Tmtc3/Pml/Fgf2/Dag1/Npnt/Dicer1/Kdm5b/Rasip1/Ar/Rbm15/Bcl2/Kdr
BP	1901222	regulation of NIK/NF-kappaB signaling	64	-1.63561	0.0315711	Ddx3x/Nfat5/Mmp8/Ifi35/Sash1/Edn1/App/Eif2ak2/Capn1/Nmi/Traf6/Rbck1/Laptm5/Ago3/Tlr3/Cyld/Nod1/Rc3h1/Zc3h12a/Ep300/Birc2/Ppm1b/Rc3h2
BP	46546	development of primary male sexual characteristics	61	-1.63548	0.0312853	Sox9/Klhl10/Bax/Insr/Tgfbr1/Bcl2l1/Ubb/Sgpl1/Fgf9/Wnt5a/Msh2/Lrp2/Tbc1d20/Tmf1/Nupr1/Atrx/Flna/Sfrp1/Wdr48/Icam1/Adrm1/Arid4b/Tgfb2/Plekha1/Inhba/Ar/Bcl2/Kdr/Eif2s2
BP	1904035	regulation of epithelial cell apoptotic process	60	-1.63177	0.0375227	Krit1/Mapk7/Braf/Pias4/Hmox1/Igf1r/Plcg1/Cd40/Cast/Bmp4/Jak2/Tcf7l2/Abl2/Nupr1/Gas6/Icam1/Foxo3/Cd248/Arrb2/Kdr/Ano6/Sort1
BP	50806	positive regulation of synaptic transmission	81	-1.63161	0.0199861	Braf/Apoe/Slc1a3/Kif5b/Stx1a/Bcl2l1/Sqstm1/Lama2/Psen1/Akap5/Dnm1l/Gsk3b/App/Nfatc4/Serpine2/Glul/Abl1/Chrnb2/Pink1/Tyrobp/Stx1b/Syde1/Unc13a/Ccl2/Rab3gap1/Stau1/Ptger4/Clstn1/Iqsec2/Itpr3/Nlgn2/Ptk2b/Flot1/Arrb2/Prnp
BP	51271	negative regulation of cellular component movement	179	-1.63076	0.00731867	Gna12/Krit1/Jup/Braf/Tgfb1/Apoe/Klf4/Dusp3/Coro1c/Fbln1/Bcr/Fuz/Actn1/Sulf1/Ada/Crk/Tbx5/Dpep1/Dcn/Srgap1/Igfbp3/Cygb/Gtpbp4/Dlg5/Gsk3b/Cyp1b1/Arap3/Ldlrad4/Arhgdia/Rabgef1/Srgap2/Atp2b4/Eng/Olfm1/Egfl7/Jag1/Adam15/Trp53inp1/Rnf20/Podn/Epha1/Adipor2/Arhgdib/Angpt2/Dlc1/Sfrp1/Slit2/Cx3cl1/Tpm1/Trib1/Kank1/Phldb2/Arid2/Tbxa2r/Ptpn23/Fgf2/Limch1/Rbpj/Ptger4/Dag1/Lrp1/Nbl1/Foxo3/Prkg1/Mia3/Bcl2/Map2k…
CC	97060	synaptic membrane	184	-1.63049	0.00437767	Hip1r/Septin7/Gria3/Slc1a6/Ctnnb1/Stx1a/Psen2/Adgrl1/Ptprs/Hspa8/Aph1a/Arrb1/Slc6a8/Stxbp5/Psen1/Canx/Itsn2/Itgb3/Akap5/Dlg1/Dnm1l/Itgb5/Itsn1/Pi4k2a/Farp1/Nrp1/Adam23/Nrp2/Srgap2/Atp2b4/Itga8/Olfm1/Lin7c/Ptpra/Chrnb2/Ptprd/Slc6a9/Htt/Gabrb1/Slc6a6/Itpr1/Gm45837/Stx1b/Atp6ap2/Gpc4/Gabra3/Cryab/Syde1/Exoc3/Igsf9b/Unc13a/Epn1/Grin3b/Palm/Slc30a1/Cpe/Abhd17c/Picalm/Ncam1/Dag1/Clstn1/Iqsec2/Usp48/Clt…
MF	44325	ion channel binding	82	-1.63007	0.0170108	Prkcsh/Crbn/Ctnnb1/Stx1a/Actn1/Arrb1/Scn1b/Pacs2/Hsp90aa1/Rasa1/Rapgef3/Grina/Dlg1/Kcnab1/Atp2a2/Tcaf2/Itpr1/Itpr2/Flna/Usp10/Panx1/Pkd1/Agrn/Scn3b/Slc8a1/Bak1/Prnp/Slc5a3
CC	70382	exocytic vesicle	147	-1.62994	0.00448199	Clcn4/Dnajc5/Ap2a2/Clcn5/Sgta/Apc/Stx1a/Bcl2l1/Syn2/Psen2/Atp6v0d1/Ptprs/Kif1a/Hspa8/Rab5a/Rab3d/Atp6v0a1/Stxbp5/Psen1/Nkd2/Syngr1/Dlg1/Dnm1l/App/Vti1a/Slc18a2/Pi4k2a/Rab40c/Cops5/Syt13/Trpm7/Slc6a9/Exoc4/Cln3/Stx1b/Cdk16/Lamp1/Myo5a/Unc13a/Brsk1/Npy1r/Rab8b/Picalm/Wdr7/Sytl3/Cltc/Syngr2/Septin5
BP	38127	ERBB signaling pathway	69	-1.62975	0.0334929	Hip1r/Braf/Tgfb1/Dusp3/Psen2/Plcg1/Psen1/Rhbdf1/Efemp1/Hbegf/Plce1/Abl2/Fbxw7/Ereg/Iqgap1/Mvp/Cdh13/Ccdc88a/Itga1/Gprc5a/Ptk2b
MF	5215	transporter activity	443	-1.62909	0.000192345	Gm2a/Clcn4/Cnnm3/Slc1a5/Gria3/Apoe/Bax/Clcn5/Mcoln1/Aqp1/Letm1/Slc1a6/Igf1r/Ctns/Clic1/Trpm5/Slc3a2/Atp6v0d1/Tmem175/Piezo1/Slc25a13/Cybb/Anxa9/Pltp/Slc12a4/Anxa6/Trpv2/Atp6ap1/Scn1b/Atp6v0a1/Slc6a8/Sec63/Psen1/Slc29a3/Slc1a4/Slc36a1/Hcn2/Slc4a7/Vdac2/Ank/Atp6v1c1/Gsdmd/Osbpl11/Abcc5/Slc39a6/Slc39a7/Apom/Atp9b/Slc15a3/Pitpnm1/Sfxn2/Slc18a2/Slc6a20b/Atp10a/Cox8b/Tmc6/Slco3a1/Slc45a3/Atp2b4/Tmem63a…
BP	1902904	negative regulation of supramolecular fiber organization	112	-1.62875	0.0135814	Hip1r/Apoe/Arhgef18/Apc/Clip3/Map2/Hspa8/Taok1/Sptbn1/Clu/Dyrk1a/Lima1/Capn1/Camsap1/Map1a/Spef1/Arhgef2/Hspg2/Add1/Hdac6/Dlc1/Slit2/Rdx/Cryab/Ldlr/Tpm1/Kank1/Phldb2/Specc1l/Ssh2/Tbcd/Eml2/Pik3r1/Camsap2/Coro2b/Ssh1/Shroom2/Capg/Sptan1/Clasp1/Mphosph8
MF	22890	inorganic cation transmembrane transporter activity	206	-1.62852	0.00435604	Clcn4/Gria3/Clcn5/Mcoln1/Aqp1/Letm1/Slc1a6/Trpm5/Atp6v0d1/Tmem175/Piezo1/Anxa9/Slc12a4/Trpv2/Atp6ap1/Scn1b/Atp6v0a1/Slc6a8/Psen1/Hcn2/Slc4a7/Atp6v1c1/Slc39a6/Slc39a7/Slc18a2/Slc6a20b/Cox8b/Slc45a3/Atp2b4/Tmem63a/Itgav/Trpm7/Slc20a1/Pex5l/Kcnab1/Chrnb2/Cachd1/Slc6a9/Nipal3/Atp2a2/P2rx7/Sec61a1/Itpr1/Itpr2/Stim1/Panx1/Trf/Tpcn1/Slc8b1/Pkd1/Asic4/Atp1a1/Atp7a/Slc25a37/Slc41a2/Grin3b/Slc12a9/Slc30a1/…
BP	10876	lipid localization	244	-1.62817	0.00327598	Gm2a/Slc1a5/Apoe/Crot/Psap/Slc1a6/Slc25a13/Lpl/Lbp/Pltp/Psen1/Slc1a4/Igfbp3/Itgb3/Bdkrb2/Edn1/Lrp10/Sqle/Srebf2/Osbpl11/Runx1/Lima1/Acat2/Washc1/C3/Apom/Atp9b/Pitpnm1/Msr1/Hexa/Atp10a/Slco3a1/Abca2/Itgav/Atp9a/Slc7a11/Gba/Osbpl9/Cds1/P2rx7/Tmf1/Lrp6/Furin/Nucb2/Cln3/Spns1/Atp11a/Ldlr/Plscr4/Abcc4/Myo6/Hdlbp/Slc51a/Rab3gap1/4932438A13Rik/Ldlrap1/Enpp1/Atp11b/Asxl2/Osbpl5/Irs2/Atp8b1/Lrp1/Spns2/Inh…
BP	45216	cell-cell junction organization	100	-1.62808	0.0171513	Ccm2/Jup/Rhoc/Tgfb1/Ctnnb1/Tgfbr1/Cav1/Rhoa/Hipk1/Myo1c/Pmp22/Rock2/Fbf1/Mpp5/Tgfb3/Dlg5/Vcl/Mtss1/Hdac7/Dlg1/Rock1/Csf1r/Tjp2/Pard3/Svep1/Add1/Actb/Flna/Ikbkb/Rdx/Csk/Specc1l/Ptpn23/Ctnna1/Whrn/Tbcd/Tgfb2/Cdh6/Shroom2/Cldn4/F2r/Gja1/Prkca/Numbl/Afdn/Heg1/Zfp703
BP	43588	skin development	136	-1.62803	0.00876196	Sox9/Jup/Nom1/Psap/Apc/Elovl1/Ctnnb1/Bcr/Psen2/Fuz/Lama5/Etv4/Psen1/Rock2/Nsun2/Fgf10/Lats2/Wnt5a/Vdr/Runx1/Rock1/Tcf7l2/Flnb/Slc2a10/Ncoa3/Gba/Ift74/Prss8/Nsdhl/Asah1/Smarca4/Wdr48/Atp7a/Myo5a/Mfsd12/Dhcr24/Adamts2/Trps1/Rbpj/Tgfb2/Ppl/Ubn1/Lats1/Kazn/Inhba/Dicer1/Sfn/Cldn4/Trim16/Bcl2/Slc27a4/Gak/Mysm1/Numa1/Ptges3
BP	8016	regulation of heart contraction	79	-1.62678	0.0183126	Jup/Ada/Ccn2/Mdm2/Dlg1/Ehd3/Epas1/Hbegf/Jak2/Gaa/Hdac4/Atp2b4/Flna/Atp1a1/Rgs4/Tgfb2/Pik3r1/Agrn/Zc3h12a/Scn3b/Prkca/Prkg1/Pde5a/Slc8a1
BP	45596	negative regulation of cell differentiation	382	-1.62652	0.000199533	Wnt9a/Tsc2/Tgfb1/Coro1c/Ccn4/Ctr9/Ctnnb1/Tgfbr1/Fuz/Notch4/Psen1/Efemp1/Itgb3/Rflnb/Foxg1/Fgf10/Bmp4/Gdf10/Fgf9/Gsk3b/App/Tmem176a/Nfatc4/Foxp4/Crim1/Ldlrad4/Tcf7l2/Hdac4/Fbn1/Jag1/Zbtb46/Skil/Fbxw7/Trp53inp1/Npr2/Pf4/Ereg/Ncor2/Tmem176b/Bhlhe41/Nucb2/G6pdx/Sfrp1/Slit2/Tnpo2/Ccl17/Ldlr/Trib1/Nfatc1/Nkx6-1/Tmem98/Cyld/Hook3/Enpp1/Notch3/Sema7a/Rgs4/Atf5/Itpkb/Zfhx3/Tgfb2/Cdk5rap2/Sema3d/Cdk6/Il17r…
BP	60284	regulation of cell development	315	-1.62637	0.000733234	Serpinf1/Ifrd1/Braf/Tsc2/Golga2/Tgfb1/Apoe/Dnajb11/Coro1c/Eif4g2/Fbln1/Ctnnb1/Etv5/Ptprs/Map2/Crk/Trpv2/Ndel1/Zfyve27/Atp6ap1/Psen1/Trim11/Rock2/Itgb3/Rflnb/Nr1d1/Foxg1/Akap5/Hif1a/Nedd9/Il6st/Vcl/Bmp4/Wnt5a/Akap11/Dnm1l/Gsk3b/Runx1/Prmt5/Nfatc4/Rock1/Smad4/Tjp2/Rela/Nrp1/Ctdsp1/Fn1/Serpine2/Hdac4/Abl1/Zeb2/Anapc2/Lrp2/Caprin1/Fbn1/Ptpra/Skil/Mfn1/Postn/Dhx36/Notch2/Arhgef2/Fbxw7/Ptprd/Bag1/Tesk1…
BP	14070	response to organic cyclic compound	371	-1.62595	0.000653568	Cav2/Serpinf1/Jup/Braf/Tgfb1/Irf3/Aqp1/Dgkq/Slc1a3/Ctnnb1/Tgfbr1/Cav1/Bcl2l1/Slc3a2/Rxra/Ada/Ncor1/Hsp90b1/Hcn2/Acaca/Rock2/Strn3/Nfkbia/Tgfb3/Smad5/Bmp4/Clu/Rapgef3/Vdr/Dnm1l/App/Prmt5/Nfatc4/Eif2ak2/Cyp1b1/Impact/Lox/Gnaq/Jak2/Grk2/Tbl1x/Ube3a/Rftn2/Stat1/Atp2b4/Ncf2/Pdia3/Fam210b/Rae1/Ncoa3/Slc7a11/Dhx36/Chrnb2/Gba/Asph/Slc9a1/Htt/Gabrb1/Clock/Rest/Aldh2/P2rx7/P2rx4/Ncor2/Actb/Zc3hav1/Trim24/T…
BP	43524	negative regulation of neuron apoptotic process	104	-1.62404	0.0205397	Dnajc5/Braf/Axl/Apoe/Bax/Hmox1/Bcl2l1/Crlf1/Arrb1/Psen1/Unc5b/Cpeb4/Tgfb3/Oxr1/Itsn1/Sod1/Nfatc4/Msh2/Rock1/Jak2/Vegfb/Adam8/Nrp1/Xiap/Optn/Tyro3/Gba/Bag1/Pink1/Cln3/Cx3cl1/Zpr1/Hyou1/Gclc/Map2k4/Atp7a/Grn/Lrp1/Ambra1/F2r/Npm1/Bcl2/Ptk2b/Arrb2/Kdr
BP	14812	muscle cell migration	80	-1.62403	0.0307238	Ddr1/Ccn4/Rab5a/Mdm2/Itgb3/Il6st/Fgf9/Rapgef3/Adamts1/Rock1/Pdgfrb/Pcsk5/Hdac4/Plxna1/Iqgap1/Nox4/Parva/Slit2/Pdgfd/Trib1/Ptger4/Lrp1/Ssh1/P2ry6/Prkg1/Bcl2
BP	46165	alcohol biosynthetic process	86	-1.62383	0.0254155	Cyp51/Apoe/Itpkc/Dgkq/Por/Mvd/Plcg1/Isyna1/Hmgcr/Srebf2/Sod1/Hsd17b7/Abca2/Gba/Rest/Adcyap1r1/Dkk3/Nsdhl/G6pdx/Erlin2/Asah1/Msmo1/Scap/Ip6k1/Lss/Dhcr24/Fgf2/Ephx1/Itpkb/Ppip5k2/Mvk/P2ry6/Prkaa1/Prkg1/Dhcr7/Ptk2b/Hmgcs1
BP	38061	NIK/NF-kappaB signaling	76	-1.6238	0.0220469	Ddx3x/Nfat5/Mmp8/Ifi35/Sash1/Edn1/App/Eif2ak2/Capn1/Nfkb2/Nmi/Traf6/Rbck1/Laptm5/Ago3/Tlr3/Tirap/Cyld/Nod1/Rc3h1/Dicer1/Zc3h12a/Ep300/Birc2/Ppm1b/Rc3h2
BP	34446	substrate adhesion-dependent cell spreading	73	-1.62332	0.017951	Braf/Axl/Lamb1/Coro1c/Ephb3/Fbln1/Lama5/Crk/Ntn4/Itgb3/Nedd9/Fermt3/Nrp1/Fn1/Srgap2/Lamc1/Itga8/Abl1/Itgav/Tyro3/Tesk1/Pdpn/Vamp3/Epha1/Parva/Flna/Sfrp1/Kank1/Dock5/Efna5/Lamb2/Peak1
BP	30509	BMP signaling pathway	91	-1.62238	0.022	Tgfb1/Gata6/Cav1/Sulf1/Smurf2/Vsir/Usp15/Fstl3/Ddx5/Ube2o/Tgfb3/Smad5/Bmp4/Wnt5a/Fstl1/Crim1/Smad4/Smad2/Tcf7l2/Eng/Abl1/Lrp2/Fbn1/Skil/Notch2/Ski/Htra3/Sfrp1/Neo1/Spg20/Smad6/Gdf15/Smurf1/Rbpj/Tgfb2/Slc39a5/Nbl1/Pelo/Megf8/Rgmb/Grem2/Gdf6/Acvr2a/Gpc3/Ext1/Kdr/Numa1/Bmpr2/Cers1/Gdf1
BP	32874	positive regulation of stress-activated MAPK cascade	68	-1.62235	0.0259299	Mmp8/Sash1/Taok1/Ccn2/Traf3/Gadd45g/Stk3/App/Xdh/Eif2ak2/Rb1cc1/Map4k4/Traf6/Ltbr/Nox1/Tlr3/Tirap/Eda2r/Nod1/Tgfb2/Ankrd6/Zc3h12a/Gdf6/Ptk2b/Taok3/Mfhas1
BP	14066	regulation of phosphatidylinositol 3-kinase signaling	48	-1.62181	0.0353736	Sox9/Tsc2/Slc9a3r2/Klf4/Igf1r/Insr/Ncor1/Dcn/Unc5b/Pdgfrb/Jak2/Ube3a/Fn1/Serpine2/Cat/Pdgfc/Flt1/Pdgfd/Fbxl2/Fgf2/Tgfb2/Rgl2/F2r/Kdr/Hcst
MF	8242	omega peptidase activity	78	-1.62115	0.0233606	Usp32/Usp40/Uchl5/Usp15/Atxn3/Usp7/Usp16/Cops5/Usp20/Usp24/Uchl1/Usp18/Eif3f/Otud5/Brcc3/Usp10/Usp4/Cyld/Otud4/Otud7b/Mindy1/Usp53/Usp45/Otud3/Mindy2/Zc3h12a/Usp48/Vcpip1/Usp42/Usp47/Mysm1/Usp31
BP	1903131	mononuclear cell differentiation	207	-1.6211	0.00412687	Lgals9/Axl/Tgfb1/Clptm1/Psap/Apc/Ctnnb1/Csf1/Ada/Ncor1/Psen1/Ap3d1/Hsp90aa1/Gadd45g/Bmp4/Drosha/Tmem176a/Hells/Fasn/Adam8/Abl2/Tsc1/Traf6/Zbtb46/Tmem176b/Clec4d/Ltbr/Fadd/Gas6/Sfrp1/Rora/Nfatc1/Atp7a/Lyl1/Sos2/Zbtb7a/Tmem98/Fnip1/Cyld/Itpkb/Sart1/Ptger4/Cdk6/Dicer1/Pik3r1/Zc3h12a/Ctla2a/Ep300/Bcl2/Bak1/Fcer1g/Ptk2b/B2m/Zfp35/Tnfsf18/Il3ra/Rc3h2/Bcl2a1d
BP	1906	cell killing	73	-1.62069	0.017951	Lgals9/Bcl2l1/Hspa8/Cxcl14/C3/Oga/Cfh/Cd55/Pf4/Cxcl1/P2rx7/Tyrobp/Fadd/Lamp1/Ap1g1/Ccl17/Ccl2/Tap1/Igf2/Fcgr3/Arrb2/B2m/H2-D1/Clec7a
BP	6029	proteoglycan metabolic process	48	-1.61912	0.0356566	Sgsh/Sulf2/Ctnnb1/Sulf1/Dcn/Xylt2/B4galt7/Extl3/Tcf7l2/Slc2a10/Bgn/Chpf/Idua/Csgalnact1/Man1c1/Chpf2/Dsel/Ndst2/Adamts12/Ndst1
BP	60541	respiratory system development	156	-1.61886	0.00778001	Tbx4/Sox9/Tgfb1/Plod3/Cic/Ctnnb1/Fgfrl1/Nfib/Man1a2/Psen2/Fuz/Aldh1a2/Aldh1a3/Lama5/Ctsz/Ada/Tbx5/Sparc/Rcn3/Ccn2/Tgfb3/Meg3/Fgf10/Dlg5/Bmp4/Fgf9/Wnt5a/Tab1/Foxp4/Smchd1/Epas1/Bag6/Lox/Pdgfrb/Lipa/Ltbp3/Hps1/Pou2f1/Slc7a11/Fbxw7/Pdpn/Ski/Ncor2/Phf14/Foxp1/Lrp6/Disp1/Fgfr2/Asah1/Dnaaf1/Ctsh/Atp7a/Cebpa/Map2k2/Adamts2/Tmtc3/Fgf2/Rbpj/Dag1/Wwp1/Dicer1/Asxl1/Stk40/Mmp12/Ep300/Fgf18/Dhcr7/Kdr/Gng8/Num…
BP	1990778	protein localization to cell periphery	245	-1.6188	0.00297636	Jup/Tsc2/Slc9a3r2/Tgfb1/Tmbim1/Kif5b/Bcl2l1/Git1/Clip3/Gorasp2/Efr3a/Lama5/Sqstm1/Zfyve27/Rab3d/Sptbn1/Rock2/Akap5/Mpp5/Pacs2/Nkd2/Dlg1/Ppil2/Gsk3b/Krt18/Ehd3/Washc1/Rhoq/Rock1/Ehd1/Rab40c/Atp2b4/Blzf1/Optn/Sec16a/Abca2/Snap23/Ehd4/Pip5k1a/Epb41/Vamp3/Prkg2/Actb/Lrp6/Cln3/Stx1b/Gga2/Gpc4/Gripap1/Flna/Gas6/Ikbkb/Vps35/Rdx/Csk/Ccdc88a/Myo5a/Palm/Rab8b/Ldlrap1/Fam126b/Golga4/Picalm/Dag1/Clstn1/Lrp1/…
BP	32635	interleukin-6 production	88	-1.61826	0.0180657	Lgals9/Il16/Il17ra/Mmp8/Lpl/Lbp/Zbtb20/App/Ncl/Traf6/Laptm5/Ereg/P2rx7/Tyrobp/Trim30a/Gas6/Tlr3/Nlrx1/Tmem106a/Sirpa/Ddx58/Zc3h12a/Rab7b/Fcer1g/Arrb2
BP	51924	regulation of calcium ion transport	132	-1.6177	0.00731867	Il16/Tgfb1/Homer3/Bax/Cyba/Ctnnb1/Cav1/Rhoa/Psen2/Plcg1/Jph2/Trpv2/Atp2b1/Itgb3/Akap5/Bmp4/Rapgef3/Vdr/Mylk/Ehd3/Pdgfrb/Oga/Gpr39/Dbi/Abl1/Asph/Slc9a1/Epb41/Htt/P2rx7/P2rx4/Adcyap1r1/Itpr1/Stim1/G6pdx/Saraf/Cx3cl1/Nfatc3/Gnai2/Slc8b1/Pkd2/Myo5a/Grin3b/Pml/Icam1/Serpine1/Best1/Slc30a1/Rgs4/Stim2/Tgfb2/Lyn/Dmd/F2r/P2ry6/Orai1/Lgals3/Gja1/Slc8a1/Bcl2/Bak1/Ptk2b/Arrb2/Ahnak/Prnp
BP	32675	regulation of interleukin-6 production	82	-1.61645	0.0183794	Lgals9/Il16/Il17ra/Mmp8/Lpl/Lbp/Zbtb20/App/Ncl/Traf6/Laptm5/Ereg/P2rx7/Tyrobp/Trim30a/Gas6/Tlr3/Nlrx1/Sirpa/Ddx58/Zc3h12a/Rab7b/Fcer1g/Arrb2
BP	51058	negative regulation of small GTPase mediated signal transduction	46	-1.61551	0.0428771	Git1/Timp2/Tnfaip1/Bcl6/Arap3/Rabgef1/Abl2/Mfn2/Dlc1/Slit2/Kank1/Arhgap44/Tgfb2/Rapgef1/Dgkz/Rasip1/Arhgap42/Arhgap35/Heg1
BP	31122	cytoplasmic microtubule organization	46	-1.61536	0.0428771	Tubgcp3/Apc/Rhoa/Vps4b/Clip3/Dync1h1/Tppp/Dlg1/Spast/Slk/Dst/Camsap1/Plk3/Ccdc88a/Hook3/Pde4dip/Ift172/Camsap2/Cep120/Clip1/Tubgcp6/Ezr/Clip2/Clasp1/Numa1
MF	19955	cytokine binding	61	-1.61387	0.0351663	Tgfbr1/Crlf1/Itgb3/Tgfb3/Il6st/Osmr/Csf1r/Ltbp3/Cops5/Eng/Itgav/Pdpn/Crlf2/Fgf2/Ltbp4/Nbl1/Agrn/Trim16/Tsku/Grem2/Ghr/Csf2ra/Bmpr2/Il3ra/Il18bp
BP	14896	muscle hypertrophy	69	-1.61372	0.0363874	Ccn4/Cyba/Rock2/Edn1/Col14a1/Gsk3b/Pi16/Rock1/Atp2b4/Lmna/Slc9a1/Atp2a2/P2rx4/Foxp1/Mef2a/G6pdx/Nfatc3/Ctdp1/Map2k4/Jarid2/Rgs4/Camta2/Inpp5f/Foxo1/Ar/Prkca/Prkg1/Pde5a/Ep300/Ece1/Lmcd1/Akap13
BP	48593	camera-type eye morphogenesis	73	-1.61359	0.0189006	Sox9/Naglu/Bax/Aqp1/Ctnnb1/Hipk1/Prox1/Aldh1a3/Slc4a7/Bmp4/Zeb1/Cfh/Pou2f1/Jag1/Tbc1d20/Notch2/Mfn2/Ski/Lrp6/Cdon/Ift172/Atf4/Shroom2/Tsku/Aldh1a1/Col8a2/Bak1/Kdr/Col8a1/Fat1
BP	43549	regulation of kinase activity	477	-1.61318	0.000173874	Ddx3x/Mapk7/Tsc2/Axl/Tgfb1/Apoe/Ranbp2/Dusp3/Ddr1/Map3k20/Coro1c/Igf1r/Insr/Apc/Ephb3/Tgfbr1/Vav2/Prox1/Psen2/Vac14/Akt1s1/Csf1/Sash1/Prpsap1/Taok1/Cd40/Arrb1/Psen1/Mrnip/Ggnbp2/Itgb3/Ern1/Spag9/Gtpbp4/Hsp90aa1/Nedd9/Edn1/Gadd45g/Fgf10/Bmp4/Lats2/Clu/Dnajc3/Stk3/Tab1/Dlg1/Gsk3b/App/Cdkn1a/Stk38/Eif2ak2/Telo2/Hbegf/Pdgfrb/Csf1r/Gnaq/Jak2/Plce1/Adam8/Rptor/Gpr39/Atp2b4/Tsc1/Traf6/Hipk3/Fbn1/Ptpn1/A…
BP	46649	lymphocyte activation	350	-1.6128	0.000794866	Lgals9/Supt6/Braf/Axl/Tgfb1/Clptm1/Relb/Dusp3/Bax/Psap/Apc/Ctnnb1/Cav1/Psen2/Git1/Cd40/Ada/Ncor1/Tnfsfm13/Psen1/Ap3d1/Hsp90aa1/Gadd45g/Fgf10/Il6st/Dlg5/Bmp4/Lcp1/Drosha/Myh9/Bcl6/Dlg1/Runx1/Cdkn1a/Parp3/Washc1/Gpam/Hells/Hps1/Adam8/Abl2/Tsc1/Marchf7/Itgav/Traf6/Pag1/Notch2/Chrnb2/Vcam1/Gba/Laptm5/Ctps/Slc15a4/P2rx7/Gpnmb/Foxp1/Clec4d/Tyrobp/Fadd/Otud5/Msn/Lamp1/Gas6/Sfrp1/Ap1g1/Tirap/Rora/Csk/Nfa…
BP	1903037	regulation of leukocyte cell-cell adhesion	137	-1.61275	0.0099968	Lgals9/Tgfb1/Klf4/Dusp3/Nfat5/Ada/Ap3d1/Hsp90aa1/Il6st/Dlg5/Bmp4/Dlg1/Runx1/Capn1/Gpam/Adam8/Marchf7/Traf6/Laptm5/Gpnmb/Fadd/Zbtb1/Ccl2/Cyld/Icam1/Sirpa/Itpkb/Sart1/Igfbp2/Rc3h1/Slc7a1/Zc3h12a/Igf2/Pde5a/Mia3/Zfp35/Tnfsf18/Rc3h2/Sox4/Ass1/Prnp
BP	2001057	reactive nitrogen species metabolic process	55	-1.61143	0.049369	Klf4/Insr/Mmp8/Rock2/Hsp90aa1/Clu/App/Jak2/Atp2b4/Slc7a2/Cyb5b/Tmem106a/Icam1/Sirpa/Zc3h12a/Ptk2b/Ass1
BP	2292	T cell differentiation involved in immune response	38	-1.61083	0.040535	Tgfb1/Relb/Gadd45g/Bcl6/Tsc1/Foxp1/Clec4d/Otud5/Rora/Atp7a/Tmem98/Ptger4/Rc3h1/Zc3h12a/Fcer1g/Zfp35/Tnfsf18/Rc3h2
BP	98742	cell-cell adhesion via plasma-membrane adhesion molecules	69	-1.61006	0.0373703	Itga5/Mapk7/Lgals9/Klf4/Fgfrl1/Cdh23/Adgrl1/Ptprs/Ajuba/Ric8a/Kifap3/Vcam1/Ptprd/Gpc4/Cx3cl1/Cdh13/Pik3cb/Igsf9b/Ptpn23/Plxnb2/Pcdh18/Nexn/Tgfb2/Cdh6/Clstn1/Mbp/Mdga1/Wnk1/Efna5/Pcdh19/Pcdh1/Map2k5/Pcdhga12/Pcdhgc3/Pcdhga4
BP	7610	behavior	318	-1.6099	0.000538323	Zfp385a/Itga5/Gm2a/Naglu/Kmt2a/Tsc2/Lamb1/Apoe/Psap/Man2b1/Crbn/Insr/Ctns/Psen2/Cdh23/Aldh1a3/Ada/Ncor1/Psen1/Nr1d2/Oxr1/App/Runx1/Nfatc4/Spire1/Gnaq/Slc18a2/Hexa/Gaa/Hdac4/Gpr39/Capn2/Abl2/Tsc1/Abca2/Map1a/Trpm7/Slc7a11/Kcnab1/Chrnb2/Nipal3/Per3/Uchl1/Aldh2/Auts2/Atg7/Cln3/Vps35/Aplp2/Ldlr/Cln6/Asic4/Spg11/Myo6/Atp7a/Myo5a/Grn/Tanc1/Brsk1/Npy1r/Pomk/Egr2/Sobp/Gdf15/Zfhx3/Tbce/Picalm/Ncam1/Rcan2/…
BP	7600	sensory perception	169	-1.60973	0.00530954	Slc9a3r2/Psap/Aqp1/Trpm5/Cdh23/Epas1/Hexa/Serpine2/Cfh/Lrp2/Map1a/Chrnb2/Uchl1/P2rx7/Myo7a/Cln6/Mgll/Rtp4/Ccl2/Npy1r/Icam1/Best1/Cep250/Sobp/Ctss/Whrn/Atp8b1/Ncam1/Usp53/Piezo2/Ubr3/Opa3/Lamb2/Arrb2/Btbd9
BP	3018	vascular process in circulatory system	109	-1.60963	0.0137402	Scpep1/Slc1a5/Tgfb1/Apoe/Plod3/Mrvi1/Slc5a6/Cav1/Rhoa/Bcr/Atp2b1/Rock2/Bdkrb2/Hif1a/Edn1/Sod1/Rock1/Tjp2/Grk2/Capn1/P2rx4/Gm45837/G6pdx/Slit2/Mmp2/Cx3cl1/Gclc/Tbxa2r/Acta2/Npy1r/Smad6/Icam1/Akap12/Lrp1/Amot/Itga1/Dock5/Smtnl2/F2r/Arhgap42/Gja1/Prkg1/Pde5a/Slc8a1/Ece1/Arhgap35/Slc27a4/Ptp4a3/Bmpr2/Sod3/Pde2a
BP	45580	regulation of T cell differentiation	70	-1.60803	0.0360976	Lgals9/Braf/Tgfb1/Clptm1/Ada/Ap3d1/Hsp90aa1/Bmp4/Drosha/Runx1/Adam8/Zbtb1/Sos2/Cyld/Itpkb/Sart1/Rc3h1/Dicer1/Zc3h12a/Ctla2a/Zfp35/Tnfsf18/Rc3h2/Sox4
BP	7416	synapse assembly	71	-1.60692	0.0258879	Ephb3/Adgrl1/Ptprs/Dlg5/Gsk3b/App/Thbs2/St8sia2/Chrnb2/Ptprd/Plxnd1/Vps35/Myo6/Clstn1/Adgrf1/Pik3r1/Agrn/Sipa1l1/Mdga1/Eif4g1/Flrt2/Efna5/Prkca
BP	8544	epidermis development	156	-1.60638	0.00830907	Nom1/Nab1/Klf4/Psap/Plod3/Igf1r/Insr/Apc/Ctnnb1/Bcr/Psen2/Fuz/Cdh23/Etv4/Psen1/Rock2/Nsun2/Fgf10/Bmp4/Lats2/Vdr/Runx1/Rock1/Flnb/Jag1/Svep1/Ift74/Myo7a/Prss8/Nsdhl/Asah1/Smarca4/Myo6/Atp7a/Myo5a/Mfsd12/Trps1/Whrn/Tgfb2/Ppl/Ubn1/Kazn/Inhba/Dicer1/Sfn/Trim16/Bcl2/Gak/Mysm1/Numa1
BP	7033	vacuole organization	149	-1.60616	0.011391	Naglu/Ctsd/Tmem175/Hspa8/Psen1/Scfd1/Pacs2/Washc5/Atg2a/Hps1/Hexa/Gaa/Rb1cc1/Pikfyve/Lrsam1/Vps16/Trp53inp1/Laptm5/Mfn2/Vps33a/P2rx7/Wipi2/Gabarapl1/Atg7/Pik3c2a/Nupr1/Cln3/Myo7a/Bag3/Tpp1/Atp6ap2/Vps35/Map1lc3b/Mbtps1/Cln6/Spg11/Grn/Atp13a2/Hook3/Smurf1/Ambra1/Atg2b/Hps4/Smcr8/Trex1/Synpo2/Rab7b
BP	70304	positive regulation of stress-activated protein kinase signaling cascade	70	-1.60419	0.0365783	Mmp8/Sash1/Taok1/Ccn2/Traf3/Gadd45g/Stk3/App/Xdh/Eif2ak2/Rb1cc1/Map4k4/Traf6/Ltbr/Nox1/Tlr3/Tirap/Eda2r/Nod1/Tgfb2/Ankrd6/Zc3h12a/Gdf6/Ptk2b/Taok3/Mfhas1
BP	35150	regulation of tube size	77	-1.60268	0.0250137	Scpep1/Apoe/Plod3/Mrvi1/Cav1/Rhoa/Atp2b1/Rock2/Bdkrb2/Hif1a/Edn1/Sod1/Rock1/Grk2/P2rx4/G6pdx/Mmp2/Cx3cl1/Gclc/Tbxa2r/Acta2/Npy1r/Smad6/Icam1/Itga1/Dock5/Smtnl2/F2r/Arhgap42/Gja1/Prkg1/Pde5a/Slc8a1/Ece1/Bmpr2/Sod3
BP	35296	regulation of tube diameter	77	-1.60268	0.0250137	Scpep1/Apoe/Plod3/Mrvi1/Cav1/Rhoa/Atp2b1/Rock2/Bdkrb2/Hif1a/Edn1/Sod1/Rock1/Grk2/P2rx4/G6pdx/Mmp2/Cx3cl1/Gclc/Tbxa2r/Acta2/Npy1r/Smad6/Icam1/Itga1/Dock5/Smtnl2/F2r/Arhgap42/Gja1/Prkg1/Pde5a/Slc8a1/Ece1/Bmpr2/Sod3
BP	97746	blood vessel diameter maintenance	77	-1.60268	0.0250137	Scpep1/Apoe/Plod3/Mrvi1/Cav1/Rhoa/Atp2b1/Rock2/Bdkrb2/Hif1a/Edn1/Sod1/Rock1/Grk2/P2rx4/G6pdx/Mmp2/Cx3cl1/Gclc/Tbxa2r/Acta2/Npy1r/Smad6/Icam1/Itga1/Dock5/Smtnl2/F2r/Arhgap42/Gja1/Prkg1/Pde5a/Slc8a1/Ece1/Bmpr2/Sod3
BP	50863	regulation of T cell activation	144	-1.60169	0.0130801	Lgals9/Tgfb1/Clptm1/Dusp3/Ctnnb1/Ada/Ap3d1/Hsp90aa1/Il6st/Dlg5/Bmp4/Drosha/Dlg1/Runx1/Gpam/Adam8/Marchf7/Traf6/Laptm5/Gpnmb/Fadd/Csk/Zbtb1/Sos2/Ccl2/Cyld/Sirpa/Itpkb/Sart1/Igfbp2/Rc3h1/Slc7a1/Dicer1/Zc3h12a/Ctla2a/Igf2/Trex1/Pde5a/Zfp35/Tnfsf18/Rc3h2/Sox4/Prnp
MF	5516	calmodulin binding	93	-1.60095	0.0234808	Itpkc/Myo9b/Pcyt1a/Edf1/Map2/Myo1c/Myh11/Sptbn1/Aebp1/Strn3/Akap5/Myh9/Mylk/Atp2b4/Camsap1/Epb41/Add1/Iqgap1/Myo7a/Fbxl2/Myo6/Myo5a/Unc13a/Phkb/Cdk5rap2/Pik3r1/Camsap2/Mbp/Orai1/Slc8a1/Map6/Sptan1/Ubr4
BP	9914	hormone transport	159	-1.60092	0.00822328	Tcirg1/Il11/Aqp1/Kif5b/Stx1a/Dio2/Arrb1/Igfbp3/Nr1d1/Edn1/Hmgcr/Runx1/Itsn1/Jak2/Tcf7l2/Slc18a2/Oga/Rptor/Map4k4/Ptprn/Gpr39/Glul/Fam129b/Lrp2/Snap23/Pex5l/Htt/Clock/Rest/Tmf1/Atg7/Nucb2/Cdk16/Arhgef7/Sfrp1/Snx19/Slc8b1/Myo5a/Ccdc186/Nkx6-1/Npy1r/Rab8b/Cpe/Irs2/Ptger4/Slc7a5/Lrp1/Ltbp4/Ildr2/Inhba/Efna5/Nlgn2/Sox4/Gm38394
BP	32943	mononuclear cell proliferation	132	-1.60071	0.00885228	Lgals9/Tgfb1/Ctnnb1/Csf1/Cd40/Ada/Fgf10/Il6st/Dlg5/Bmp4/Dlg1/Cdkn1a/Gpam/Hells/Marchf7/Traf6/Chrnb2/Laptm5/P2rx7/Gpnmb/Tyrobp/Fadd/Msn/Sos2/Irs2/Igfbp2/Slc7a1/Pde5a/Bcl2/Pkn1/Tnfsf18/Rc3h2
[truncated: 348 more rows]
