# Supplementary material for: SRC and TKS5 mediated podosome formation in fibroblasts promotes extracellular matrix invasion and pulmonary fibrosis
Source: Nat Commun. 2023 Sep 21;14:5882. doi: 10.1038/s41467-023-41614-x (PMC10514346; doi:10.1038/s41467-023-41614-x)
Supplement: Supplementary file 7 — Source Data [file 41467_2023_41614_MOESM7_ESM.xlsx]

## Sheet: Figure 1
Figure 1a				Figure 1b					Figure 1c										Figure 1d				Figure1f						Figure 1g			Figure 1h			Figure 1i
TKS5 fold change				TKS5 in volcano plot					TKS5 - COL1A1 correlation										Tks5 mRNA levels				Dot plot of genes in TKS5+ fibroblasts						Tks5 mRNA levels			mRNA levels-correlation			a-SMA+ staining (%)
Boxplot		log2FC		Symbol	log2FC	-log10FDR	Color		TKS5	COL1A1	rho	p.value_rho	Model						CNTRL	IPF			size	colour	x	y	gene		SAL	BLM		col1-a1	TKS5		SAL	BLM
lower	0.361437306	0.362813		A1BG	0.259905	2.1557	#4d4d4d		0.779154	2.93518	0.722233	8.91941e-08	x	y	ymin	ymax	se		1.63845	4.71587			6	#CB2B16	1	1	TKS5		1.10829	3.14814		2.53618	3.14814		0	0.9
middle	0.498347276	-0.301668		A1CF	0.0661514	0.320367	#4d4d4d		0.611341	1.80684			0.263829	0.422045	-0.140256	0.984346	0.279007		0.879565	5.64584	COPD		2.52632	#ECECEC	2	1	ACTA2		1.00698	8.45166		5.38417	8.45166		0	2.3
upper	0.784452	1.06385		AAK1	-0.0688694	0.94832	#4d4d4d		0.753417	2.1524			0.280949	0.467348	-0.0822683	1.01696	0.272712		0.615781	3.8895	0.282356		4.21053	#C40000	3	1	COL1A1		1.10829	10.7309		21.369	10.7309		0	1.5
outliers	-0.30166802714976	1.06712		AARS2	-0.0436129	0.243492	#4d4d4d		0.756786	1.86464			0.298068	0.51265	-0.0243541	1.04965	0.266455		1.30222	3.44334	0.192547		0.315789	#C40000	4	1	CD274		1.00698	3.41808		8.56367	3.41808		0	2.8
notchupper	0.709702	0.297954		AASDH	-0.0961271	0.792517	#4d4d4d		1.16027	2.13429			0.315188	0.557953	0.0334813	1.08243	0.260236		0.820975	2.40491	0.38279		2.73684	#C71909	5	1	PDGFRA		1.44815	1.16305		4.24739	1.16305
notchlower	0.286992	0.390914		AASDHPPT	0.102395	0.674072	#4d4d4d		1.24027	3.07782			0.332308	0.603256	0.0912318	1.11528	0.25406		1.65145	1.96262	2.18145		2.94737	#EDA998	6	1	PDGFRB		1.1038	2.25769		2.37487	2.25769		Col1a1+ staining (%)
		0.644887		AATF	-0.0891877	0.421933	#4d4d4d		0.82743	1.49727			0.349427	0.648559	0.148891	1.14823	0.247929		0.88943	1.37504	0.97071		0.105263	#ECECEC	7	1	PPARG		0.958561	1.83377		1.81522	1.83377		SAL	BLM
		0.360979		AATK	-0.686969	4.19031	#00C400		0.824625	2.30612			0.366547	0.693862	0.206453	1.18127	0.241846		1.41786	1.3394	1.63053		4.94737	#CA2713	8	1	CD44		0.578048	1.64607		0.670917	1.64607		0.01	21
		0.830974		ABAT	-0.121131	0.596517	#4d4d4d		0.931555	2.51732			0.383666	0.739165	0.263909	1.21442	0.235816		0.500136	1.03055	1.22074		2.21053	#C50802	9	1	PDPN			2.24953		1.44958	2.24953		0	18
		0.605781		ABCA1	0.0867026	0.255572	#4d4d4d		1.09104	2.63446			0.400786	0.784468	0.321251	1.24768	0.229842			1.60278	1.85614		0.421053	#ECECEC	10	1	AXIN2			1.59814		1.20812	1.59814		0	19
				ABCA5	-0.0442233	0.0557791	#4d4d4d		0.827065	3.16984			0.417906	0.829771	0.37847	1.28107	0.22393			1.32805	0.5688		0.210526	#C40401	11	1	HAS1			1.36466		1.53882	1.36466		0.0125	26
				ABCA6	-0.997798	2.063	#00C400		1.06883	2.17677			0.435025	0.875074	0.435556	1.31459	0.218083			2.32268	1.99369		6	#EEE1DE	1	2	TKS5			1.46817		1.28495	1.46817
				ABCB10	-0.0435406	0.362772	#4d4d4d		1.12849	2.90395			0.452145	0.920376	0.492498	1.34826	0.212308			2.31198	0.869296		6	#C40301	2	2	ACTA2
				ABCB6	-0.84833	4.79314	#00C400		1.61628	3.82313			0.469265	0.965679	0.549283	1.38208	0.20661			2.90255	1.31414		3.25	#ECECEC	3	2	COL1A1
				ABCB9	0.0595521	0.514112	#4d4d4d		1.23516	2.55619			0.486384	1.01098	0.6059	1.41606	0.200997			1.81693	2.12269		0	#ECECEC	4	2	CD274
				ABCC13	-0.372535	7.88653	#00C400		1.59752	3.90618			0.503504	1.05629	0.662332	1.45024	0.195474			0.674883	3.02882		0.25	#ECECEC	5	2	PDGFRA
				ABCC2	0.174808	0.583721	#4d4d4d		1.09425	2.67954			0.520624	1.10159	0.718565	1.48461	0.190051			6.57969	1.43024		4.5	#D75338	6	2	PDGFRB
				ABCC4	-0.0686761	0.502415	#4d4d4d		0.645779	2.91691			0.537743	1.14689	0.77458	1.5192	0.184736			2.0108	1.48055		0	#ECECEC	7	2	PPARG
				ABCC5	0.353859	4.10197	#C40000		1.0855	0.940313			0.554863	1.19219	0.830358	1.55403	0.179538			1.07102	0.903534		1.5	#ECECEC	8	2	CD44
				ABCC6	-0.368631	2.20558	#00C400		0.757165	2.03218			0.571983	1.2375	0.885878	1.58912	0.174469			3.03457	0.456787		0	#ECECEC	9	2	PDPN
				ABCC9	0.00200661	0.00500901	#4d4d4d		0.559478	0.678414			0.589102	1.2828	0.941116	1.62448	0.169539				2.20677		0.75	#D3442A	10	2	AXIN2
				ABCD3	-0.0144557	0.0481123	#4d4d4d		1.2438	2.96914			0.606222	1.3281	0.996048	1.66016	0.164761						0	#ECECEC	11	2	HAS1
				ABCE1	0.26702	2.21163	#C40000		0.420028	-0.998531			0.623341	1.37341	1.05065	1.69616	0.160149						6	#ECECEC	1	3	TKS5
				ABCF1	-0.00502269	0.0118851	#4d4d4d		0.44694	-0.330242			0.640461	1.41871	1.10488	1.73254	0.155717						1.04348	#ECECEC	2	3	ACTA2
				ABCF2	0.0135914	0.0285593	#4d4d4d		0.695855	1.70472			0.657581	1.46401	1.15872	1.7693	0.151482						2.34783	#ECECEC	3	3	COL1A1
				ABCG1	-0.58577	1.9363	#00C400		0.82381	2.57143			0.6747	1.50931	1.21213	1.8065	0.147459						0	#ECECEC	4	3	CD274
				ABHD1	0.0767785	0.749344	#4d4d4d		1.05204	2.96026			0.69182	1.55462	1.26507	1.84416	0.143668						1.82609	#ECECEC	5	3	PDGFRA
				ABHD10	0.0641075	0.378144	#4d4d4d		0.799423	2.4179			0.70894	1.59992	1.31751	1.88233	0.140127						0.782609	#ECECEC	6	3	PDGFRB
				ABHD12	-0.179028	0.441332	#4d4d4d		0.761839	2.54683			0.726059	1.64522	1.36941	1.92103	0.136854						0.26087	#ECECEC	7	3	PPARG
				ABHD13	0.0501432	0.243405	#4d4d4d		0.587464	2.21072			0.743179	1.69053	1.42073	1.96033	0.133871						4.95652	#ECECEC	8	3	CD44
				ABHD14B	-0.127829	1.40679	#4d4d4d		0.842464	2.91225			0.760299	1.73583	1.47142	2.00024	0.131197						0.782609	#ECECEC	9	3	PDPN
				ABHD17A	0.0185159	0.0722268	#4d4d4d		0.764183	-0.0805308			0.777418	1.78113	1.52145	2.04081	0.12885						1.04348	#EEE0DD	10	3	AXIN2
				ABHD2	0.117308	0.769149	#4d4d4d		0.93757	2.59776			0.794538	1.82643	1.57079	2.08208	0.12685						0.26087	#ECECEC	11	3	HAS1
				ABHD5	-0.208698	1.01376	#4d4d4d		0.73171	2.19349			0.811658	1.87174	1.61939	2.12408	0.125212						6	#ECECEC	1	4	TKS5
				ABI1	0.176386	1.67466	#4d4d4d		0.910128	2.6457			0.828777	1.91704	1.66723	2.16685	0.123951						0.5	#ECECEC	2	4	ACTA2
				ABI2	0.163232	1.17394	#4d4d4d		0.854307	1.47096			0.845897	1.96234	1.71429	2.21039	0.123079						1.5	#ECECEC	3	4	COL1A1
				ABI3BP	-0.289222	1.2133	#4d4d4d		0.263829	0.608874			0.863016	2.00765	1.76055	2.25474	0.122604						0	#ECECEC	4	4	CD274
				ABL1	0.11205	0.903386	#4d4d4d		0.588907	-0.291494			0.880136	2.05295	1.806	2.29989	0.122531						1.5	#ECECEC	5	4	PDGFRA
				ABL2	0.42254	1.23368	#4d4d4d		0.569328	0.105219			0.897256	2.09825	1.85064	2.34586	0.12286						0.5	#ECECEC	6	4	PDGFRB
				ABLIM3	-0.338199	1.55974	#00C400		0.803373	2.6612			0.914375	2.14355	1.89448	2.39263	0.123588						4.5	#C40000	7	4	PPARG
				ABRAXAS1	-0.0841704	0.206802	#4d4d4d		0.569531	-0.158522			0.931495	2.18886	1.93753	2.44019	0.124708						4	#ECECEC	8	4	CD44
				ABTB1	-0.557541	7.21339	#00C400		1.03919	2.67375			0.948615	2.23416	1.9798	2.48852	0.126209						0	#ECECEC	9	4	PDPN
				ACAA1	-0.274162	1.33115	#00C400		0.58448	2.23899			0.965734	2.27946	2.02134	2.53759	0.128079						0	#ECECEC	10	4	AXIN2
				ACACA	-0.193445	3.33032	#4d4d4d		1.48899	3.03164			0.982854	2.32477	2.06216	2.58737	0.130302						0	#ECECEC	11	4	HAS1
				ACAD10	0.0228375	0.138379	#4d4d4d		0.555808	1.37798			0.999974	2.37007	2.10231	2.63783	0.132859
				ACAD8	-0.00800539	0.0207529	#4d4d4d		1.30973	3.02449			1.01709	2.41537	2.14182	2.68892	0.135732
				ACAD9	-0.257162	1.93268	#4d4d4d						1.03421	2.46067	2.18074	2.74061	0.138901
				ACADSB	0.0780118	0.212399	#4d4d4d						1.05133	2.50598	2.2191	2.79286	0.142346
				ACAN	0.650521	3.66221	#C40000						1.06845	2.55128	2.25694	2.84562	0.146048
				ACAP1	0.234948	1.20709	#4d4d4d						1.08557	2.59658	2.2943	2.89887	0.149989
				ACAP2	-0.198513	1.38926	#4d4d4d						1.10269	2.64189	2.33122	2.95255	0.154148
				ACAP3	0.0622114	0.408757	#4d4d4d						1.11981	2.68719	2.36773	3.00665	0.15851
				ACAT1	-0.592895	8.55	#00C400						1.13693	2.73249	2.40387	3.06111	0.163059
				ACAT2	-0.84496	4.51102	#00C400						1.15405	2.77779	2.43966	3.11593	0.167778
				ACBD3	0.273976	2.54012	#C40000						1.17117	2.8231	2.47514	3.17106	0.172654
				ACBD4	0.0552173	0.284988	#4d4d4d						1.18829	2.8684	2.51032	3.22648	0.177674
				ACBD5	-0.0844168	0.424582	#4d4d4d						1.20541	2.9137	2.54524	3.28216	0.182826
				ACE	-0.0399827	0.553815	#4d4d4d						1.22253	2.95901	2.57992	3.3381	0.188099
				ACER3	-0.0702591	0.125861	#4d4d4d						1.23965	3.00431	2.61437	3.39425	0.193484
				ACO1	-0.0478871	0.0947177	#4d4d4d						1.25677	3.04961	2.64861	3.45061	0.198971
				ACO2	-0.0978719	0.466147	#4d4d4d						1.27389	3.09492	2.68267	3.50716	0.204552
				ACOT11	0.201169	0.91198	#4d4d4d						1.29101	3.14022	2.71655	3.56389	0.21022
				ACOT2	-0.204056	0.686465	#4d4d4d						1.30813	3.18552	2.75027	3.62078	0.215968
				ACOT9	-0.0940086	0.269961	#4d4d4d						1.32525	3.23082	2.78384	3.67781	0.221789
				ACOX1	-0.0357936	0.155318	#4d4d4d						1.34237	3.27613	2.81727	3.73498	0.227678
				ACP1	-0.1514	1.15686	#4d4d4d						1.35949	3.32143	2.85058	3.79228	0.23363
				ACP2	0.120563	0.401834	#4d4d4d						1.37661	3.36673	2.88377	3.8497	0.23964
				ACP3	-0.126258	0.686659	#4d4d4d						1.39373	3.41204	2.91685	3.90722	0.245704
				ACR	-0.657296	5.76592	#00C400						1.41084	3.45734	2.94983	3.96484	0.251818
				ACSF3	-0.0450085	0.318501	#4d4d4d						1.42796	3.50264	2.98272	4.02256	0.257978
				ACSL3	-0.0598907	0.207799	#4d4d4d						1.44508	3.54794	3.01552	4.08037	0.264182
				ACSL6	0.132	1.45032	#4d4d4d						1.4622	3.59325	3.04824	4.13825	0.270425
				ACSM2A	0.0743424	0.675952	#4d4d4d						1.47932	3.63855	3.08088	4.19621	0.276706
				ACSM5	-0.235368	3.57495	#4d4d4d						1.49644	3.68385	3.11346	4.25425	0.283023
				ACSS1	-0.315567	2.96163	#00C400						1.51356	3.72916	3.14597	4.31235	0.289371
				ACSS2	-0.76204	5.76592	#00C400						1.53068	3.77446	3.17841	4.3705	0.295751
				ACTB	-0.0289238	0.0596886	#4d4d4d						1.5478	3.81976	3.2108	4.42872	0.302159
				ACTC1	0.407243	1.42783	#C40000						1.56492	3.86506	3.24313	4.48699	0.308594
				ACTG1	-0.0279103	0.0475614	#4d4d4d						1.58204	3.91037	3.27542	4.54532	0.315054
				ACTG2	0.516946	1.4068	#C40000						1.59916	3.95567	3.30765	4.60369	0.321537
				ACTN1	0.479764	3.22763	#C40000						1.61628	4.00097	3.33984	4.6621	0.328044
				ACTN4	-0.251444	1.68169	#4d4d4d
				ACTR10	-0.026135	0.0835974	#4d4d4d
				ACTR1A	-0.303617	1.86911	#00C400
				ACTR2	0.0895288	0.308585	#4d4d4d
				ACTR3	0.33926	2.55952	#C40000
				ACTR3B	0.0891341	0.449254	#4d4d4d
				ACTR8	0.119354	0.889119	#4d4d4d
				ACVR1B	0.0533629	0.338259	#4d4d4d
				ACVR2B	-0.0345262	0.0995621	#4d4d4d
				ACVRL1	-1.16736	7.53567	#00C400
				ACYP2	0.0108565	0.0246911	#4d4d4d
				ADA2	0.15797	0.909052	#4d4d4d
				ADAL	-0.0105499	0.0428957	#4d4d4d
				ADAM11	0.013229	0.0553054	#4d4d4d
				ADAM12	0.520073	4.2715	#C40000
				ADAM15	-0.10142	0.401337	#4d4d4d
				ADAM17	-0.360393	1.67974	#00C400
				ADAM19	0.379741	2.10585	#C40000
				ADAM22	0.0492065	0.259993	#4d4d4d
				ADAM23	0.584657	2.86204	#C40000
				ADAM28	0.705802	2.30247	#C40000
				ADAM33	0.123184	0.612529	#4d4d4d
				ADAM6	-0.0162255	0.0682291	#4d4d4d
				ADAM9	0.0561253	0.146232	#4d4d4d
				ADAMTS1	-0.212653	0.139489	#4d4d4d
				ADAMTS12	-0.0546173	0.253554	#4d4d4d
				ADAMTS13	0.0581063	0.306548	#4d4d4d
				ADAMTS14	0.675621	6.24366	#C40000
				ADAMTS16	0.464416	1.52215	#C40000
				ADAMTS2	-0.666792	8.84312	#00C400
				ADAMTS3	0.105167	0.522313	#4d4d4d
				ADAMTS4	0.260675	0.172817	#4d4d4d
				ADAMTS6	-0.102584	0.523178	#4d4d4d
				ADAMTS7	0.0560546	0.358583	#4d4d4d
				ADAMTS9	0.171533	0.215972	#4d4d4d
				ADAMTSL1	0.288927	3.05435	#C40000
				ADAMTSL3	-1.02509	5.18073	#00C400
				ADAMTSL4	-0.293676	1.12943	#4d4d4d
				ADAMTSL5	-0.0086435	0.0425139	#4d4d4d
				ADAP2	0.249412	0.584824	#4d4d4d
				ADAR	-0.0233064	0.0787271	#4d4d4d
				ADARB1	-0.48153	5.78923	#00C400
				ADAT1	0.0218673	0.0424763	#4d4d4d
				ADAT2	0.0599406	0.102196	#4d4d4d
				ADCK2	-0.168878	1.32145	#4d4d4d
				ADCY1	0.0540407	0.224693	#4d4d4d
				ADCY2	0.124935	0.738421	#4d4d4d
				ADCY5	-0.126097	1.02037	#4d4d4d
				ADCY7	0.0291198	0.0475261	#4d4d4d
				ADCY9	-0.309341	1.73984	#00C400
				ADD1	-0.590441	9.54259	#00C400
				ADD2	0.0701362	0.57724	#4d4d4d
				ADD3	0.00641199	0.00968899	#4d4d4d
				ADGRA1	0.119998	0.447319	#4d4d4d
				ADGRA2	0.602541	2.38614	#C40000
				ADGRA3	0.392129	2.90002	#C40000
				ADGRE5	-0.254718	0.554527	#4d4d4d
				ADGRF1	0.894015	7.80839	#C40000
				ADGRF3	0.0397635	0.443196	#4d4d4d
				ADGRF4	0.10748	1.36022	#4d4d4d
				ADGRF5	-0.673631	5.9514	#00C400
				ADGRG1	-0.101228	0.172114	#4d4d4d
				ADGRG2	-0.128873	0.600997	#4d4d4d
				ADGRG5	0.363279	2.39301	#C40000
				ADGRG6	-0.575237	2.90153	#00C400
				ADGRL1	-0.129693	0.936916	#4d4d4d
				ADGRV1	-0.2701	2.38828	#00C400
				ADH1A	-0.768463	2.5134	#00C400
				ADH5	-0.338577	2.25802	#00C400
				ADH6	0.0897641	0.695065	#4d4d4d
				ADI1	-0.499221	4.76421	#00C400
				ADIPOR2	-1.03602	12.9213	#00C400
				ADORA2A	0.0529404	0.0972558	#4d4d4d
				ADORA2A-AS1	-0.126607	1.72874	#4d4d4d
				ADPRHL1	0.0349078	0.056623	#4d4d4d
				ADRA1B	-1.46803	9.17786	#00C400
				ADRM1	-0.0658444	0.192029	#4d4d4d
				AEBP1	0.720513	2.53108	#C40000
				AEBP2	0.238469	3.69201	#4d4d4d
				AEN	0.833586	4.39913	#C40000
				AFAP1-AS1	0.21303	1.81141	#4d4d4d
				AFAP1L1	-0.542693	5.56777	#00C400
				AFAP1L2	0.273903	2.35417	#C40000
				AFDN	-0.469308	5.95672	#00C400
				AFF1	-0.351338	6.93417	#00C400
				AFF3	-0.522248	10.1239	#00C400
				AFF4	0.0484481	0.191249	#4d4d4d
				AFG3L1P	-0.348854	1.38225	#00C400
				AFG3L2	-0.124391	0.787758	#4d4d4d
				AFMID	-0.164405	2.27213	#4d4d4d
				AFTPH	0.0143589	0.0531557	#4d4d4d
				AGAP1	-0.166346	0.739366	#4d4d4d
				AGAP3	-0.0853604	0.564621	#4d4d4d
				AGAP4	-0.226541	1.18148	#4d4d4d
				AGAP7P	-0.12597	0.522427	#4d4d4d
				AGAP9	-0.135578	0.32495	#4d4d4d
				AGBL3	0.0408907	0.250365	#4d4d4d
				AGBL4	-0.00747899	0.0205927	#4d4d4d
				AGBL5	0.108832	0.364874	#4d4d4d
				AGFG2	-0.0395613	0.191309	#4d4d4d
				AGGF1	-0.00446325	0.00950974	#4d4d4d
				AGK	0.0192904	0.111435	#4d4d4d
				AGMAT	0.192451	1.04978	#4d4d4d
				AGO1	0.0865175	1.09069	#4d4d4d
				AGO2	-0.0264892	0.0610255	#4d4d4d
				AGO4	-0.248887	3.41018	#4d4d4d
				AGPAT1	-0.0668139	0.431709	#4d4d4d
				AGPAT3	-0.101188	0.676287	#4d4d4d
				AGPAT4	0.224902	0.536746	#4d4d4d
				AGPAT5	0.263305	3.10436	#C40000
				AGPS	0.263221	2.12497	#C40000
				AGRN	0.415453	3.9522	#C40000
				AGTPBP1	-0.502973	9.94846	#00C400
				AGTR1	-1.11047	9.53047	#00C400
				AGXT	-0.0221149	0.119831	#4d4d4d
				AGXT2	-0.0656852	0.568272	#4d4d4d
				AHCTF1	-0.158939	0.696061	#4d4d4d
				AHCY	-0.054896	0.191649	#4d4d4d
				AHCYL1	-0.145213	1.5687	#4d4d4d
				AHCYL2	0.204675	0.501658	#4d4d4d
				AHDC1	0.146407	1.00282	#4d4d4d
				AHI1	0.105961	0.352444	#4d4d4d
				AHNAK	-0.792144	6.28399	#00C400
				AHNAK2	0.429875	0.951537	#4d4d4d
				AHSG	0.0315571	0.0514623	#4d4d4d
				AIDA	-0.265702	1.98122	#00C400
				AIF1L	-0.694211	2.07492	#00C400
				AIFM2	-0.098571	0.27981	#4d4d4d
				AIMP1	-0.135579	0.747374	#4d4d4d
				AIP	-0.160193	1.18265	#4d4d4d
				AIPL1	-0.0469586	0.507083	#4d4d4d
				AIRE	0.0594443	0.436522	#4d4d4d
				AJAP1	-0.474861	3.64524	#00C400
				AK1	-0.737916	4.58162	#00C400
				AK2	0.214688	1.90225	#4d4d4d
				AK4	0.973964	3.77853	#C40000
				AK5	0.21394	1.14338	#4d4d4d
				AK8	0.216702	0.41999	#4d4d4d
				AK9	-0.0282771	0.0304793	#4d4d4d
				AKAP11	-0.313498	2.46617	#00C400
				AKAP12	0.186274	0.306699	#4d4d4d
				AKAP13	-0.466637	2.39871	#00C400
				AKAP17A	0.0292969	0.0824005	#4d4d4d
				AKAP6	0.0542765	0.510064	#4d4d4d
				AKAP8L	-0.216981	1.14852	#4d4d4d
				AKAP9	-0.12623	0.922357	#4d4d4d
				AKIP1	-0.0943147	0.447009	#4d4d4d
				AKIRIN1	0.095084	0.229314	#4d4d4d
				AKIRIN2	-0.217821	1.47942	#4d4d4d
				AKNA	0.0413112	0.143929	#4d4d4d
				AKR1A1	0.166131	0.664303	#4d4d4d
				AKR1B10	0.678173	1.29335	#4d4d4d
				AKR1C1	-0.526387	1.75908	#00C400
				AKR1C6P	-0.0346096	0.268957	#4d4d4d
				AKR1D1	0.0387995	0.224958	#4d4d4d
				AKT2	0.0118534	0.0723751	#4d4d4d
				AKT3	-0.28691	3.96456	#00C400
				AKTIP	-0.311639	1.70306	#00C400
				ALAD	0.037252	0.0980562	#4d4d4d
				ALAS1	-0.100299	0.235081	#4d4d4d
				ALAS2	0.180237	0.253208	#4d4d4d
				ALCAM	-0.552043	3.94403	#00C400
				ALDH16A1	0.150466	0.774699	#4d4d4d
				ALDH18A1	0.754494	9.23826	#C40000
				ALDH1A2	0.106925	0.610363	#4d4d4d
				ALDH1A3	1.04675	8.55	#C40000
				ALDH1B1	0.798853	4.9697	#C40000
				ALDH1L1	-0.641048	4.72153	#00C400
				ALDH1L2	0.052482	0.101324	#4d4d4d
				ALDH2	-0.541018	1.74082	#00C400
				ALDH4A1	-0.149653	0.541593	#4d4d4d
				ALDH5A1	0.105145	0.3528	#4d4d4d
				ALDH7A1	-0.249118	1.93193	#4d4d4d
				ALDH8A1	-0.0818683	0.651054	#4d4d4d
				ALDOA	0.0335734	0.109232	#4d4d4d
				ALDOB	-0.0484726	0.371332	#4d4d4d
				ALG1	0.194809	1.57995	#4d4d4d
				ALG10B	-0.0404696	0.244078	#4d4d4d
				ALG13	0.188126	1.1717	#4d4d4d
				ALG1L	0.189308	0.935267	#4d4d4d
				ALG3	0.146331	1.11839	#4d4d4d
				ALG9	0.102681	0.944021	#4d4d4d
				ALKBH2	0.106151	0.548414	#4d4d4d
				ALKBH5	-0.0449537	0.199548	#4d4d4d
				ALMS1	-0.0110689	0.0158752	#4d4d4d
				ALOX12	-0.107402	1.19539	#4d4d4d
				ALOX15	0.0881915	0.265797	#4d4d4d
				ALOX5	-0.273184	0.78158	#4d4d4d
				ALOX5AP	-0.47664	0.845209	#4d4d4d
				ALPG	-0.152137	1.71875	#4d4d4d
				ALPK1	-0.0373438	0.0827883	#4d4d4d
				ALPL	-0.331997	0.866747	#4d4d4d
				ALS2	-0.0509181	0.503187	#4d4d4d
				ALS2CL	-0.514962	4.20901	#00C400
				ALYREF	0.029688	0.0911084	#4d4d4d
				AMD1	0.0178847	0.0285334	#4d4d4d
				AMER2	-0.0780075	0.734055	#4d4d4d
				AMFR	-0.0872145	0.114904	#4d4d4d
				AMMECR1	-0.209689	3.31485	#4d4d4d
				AMMECR1L	-0.098163	0.65102	#4d4d4d
				AMOTL1	-0.328131	1.54803	#00C400
				AMPD3	0.943246	4.3189	#C40000
				AMPH	-0.0367181	0.223232	#4d4d4d
				AMT	-0.121692	0.261003	#4d4d4d
				AMZ2P1	0.149893	1.26875	#4d4d4d
				ANAPC1	0.000566176	0.00261152	#4d4d4d
				ANAPC5	-0.0781438	0.569277	#4d4d4d
				ANAPC7	0.0798967	0.568024	#4d4d4d
				ANGEL2	-0.118215	0.733992	#4d4d4d
				ANGPT1	-0.481005	1.72983	#00C400
				ANGPT2	0.692181	2.26649	#C40000
				ANGPTL1	-0.747093	3.57316	#00C400
				ANGPTL2	0.918054	3.74268	#C40000
				ANK1	0.32211	3.24149	#C40000
				ANK3	-0.282541	0.986244	#4d4d4d
				ANKDD1A	0.135052	0.766641	#4d4d4d
				ANKEF1	0.0729983	0.245598	#4d4d4d
				ANKFN1	0.242526	0.699717	#4d4d4d
				ANKFY1	-0.432113	1.88576	#00C400
				ANKH	0.428757	4.80462	#C40000
				ANKHD1	-0.183693	2.66324	#4d4d4d
				ANKIB1	0.0516144	0.293378	#4d4d4d
				ANKMY1	0.138406	0.442059	#4d4d4d
				ANKRA2	-0.15982	0.315181	#4d4d4d
				ANKRD10	0.480145	3.12578	#C40000
				ANKRD11	-0.156049	1.19775	#4d4d4d
				ANKRD12	0.086738	0.335425	#4d4d4d
				ANKRD13A	0.0602439	0.217234	#4d4d4d
				ANKRD13D	0.0168494	0.0519901	#4d4d4d
				ANKRD17	-0.0178374	0.079533	#4d4d4d
				ANKRD18A	0.171802	0.584097	#4d4d4d
				ANKRD2	-0.140643	1.06255	#4d4d4d
				ANKRD20A2P	-0.671604	2.22031	#00C400
				ANKRD26	-0.00607002	0.0122174	#4d4d4d
				ANKRD28	0.120506	0.245987	#4d4d4d
				ANKRD36B	0.361492	1.81628	#C40000
				ANKRD36BP2	0.765567	2.48071	#C40000
				ANKRD42	0.248518	0.946698	#4d4d4d
				ANKRD44	-0.180344	1.11509	#4d4d4d
				ANKRD53	0.102699	1.25478	#4d4d4d
				ANKRD54	0.140972	0.413213	#4d4d4d
				ANKRD6	-0.0849002	0.382741	#4d4d4d
				ANKRD65	0.541463	2.77274	#C40000
				ANKS1B	0.0212921	0.122071	#4d4d4d
				ANKS6	0.0163176	0.0381465	#4d4d4d
				ANO1	0.487394	2.54874	#C40000
				ANO4	0.287046	2.19131	#C40000
				ANO6	-0.230167	2.12336	#4d4d4d
				ANOS1	-0.387111	1.9539	#00C400
				ANP32A	-0.0892835	0.370401	#4d4d4d
				ANP32E	0.0850685	0.63909	#4d4d4d
				ANPEP	-0.0112951	0.017476	#4d4d4d
				ANTXR1	0.575206	3.03571	#C40000
				ANTXR2	0.0520141	0.228925	#4d4d4d
				ANXA11	-0.136493	0.845608	#4d4d4d
				ANXA13	0.199691	0.660413	#4d4d4d
				ANXA2	0.0370914	0.0800007	#4d4d4d
				ANXA8L1	0.052857	0.0359971	#4d4d4d
				AOPEP	0.300331	1.26515	#4d4d4d
				AP1AR	0.0353316	0.13	#4d4d4d
				AP1G1	0.0394467	0.201415	#4d4d4d
				AP1S1	0.265523	2.7057	#C40000
				AP1S2	0.0296796	0.0499258	#4d4d4d
				AP1S3	0.174097	0.805079	#4d4d4d
				AP2A2	-0.334369	3.44825	#00C400
				AP2B1	-0.148627	0.803768	#4d4d4d
				AP3D1	0.0571262	0.210707	#4d4d4d
				AP3M1	-0.0146471	0.0566718	#4d4d4d
				AP3M2	-0.109999	0.437651	#4d4d4d
				AP3S2	0.0554028	0.206142	#4d4d4d
				AP4E1	0.0047121	0.0213081	#4d4d4d
				AP4S1	-0.0300998	0.111454	#4d4d4d
				AP5B1	-0.0182845	0.0602808	#4d4d4d
				AP5M1	-0.131025	1.71284	#4d4d4d
				APBA2	0.131627	0.962903	#4d4d4d
				APBB1	-0.178234	1.43927	#4d4d4d
				APBB1IP	-0.236753	0.497176	#4d4d4d
				APC	-0.173958	2.64122	#4d4d4d
				APC2	0.100823	1.11272	#4d4d4d
				APEH	-0.0600487	0.191649	#4d4d4d
				APEX1	-0.0586047	0.347668	#4d4d4d
				APH1A	-0.193608	1.02037	#4d4d4d
				API5	-0.0167242	0.085465	#4d4d4d
				APLF	0.117077	2.08664	#4d4d4d
				APLN	0.887441	1.28872	#4d4d4d
				APLP2	-0.404693	2.23977	#00C400
				APMAP	-0.0674137	0.273975	#4d4d4d
				APOA4	0.0606232	0.293831	#4d4d4d
				APOB	0.201154	1.1191	#4d4d4d
				APOBEC3D	0.249011	2.08998	#4d4d4d
				APOBEC3G	0.565808	2.4729	#C40000
				APOC1	0.72922	0.729582	#4d4d4d
				APOE	1.28087	3.92248	#C40000
				APOF	0.0377039	0.269927	#4d4d4d
				APOH	-0.61182	1.88107	#00C400
				APOL1	-0.242083	0.523917	#4d4d4d
				APOL2	-0.0239168	0.0364618	#4d4d4d
				APOL3	-0.832441	3.47513	#00C400
				APOL4	-0.139518	0.596146	#4d4d4d
				APOL6	0.166174	0.578235	#4d4d4d
				APOM	0.0325214	0.0835577	#4d4d4d
				APOOL	-0.00772108	0.0246938	#4d4d4d
				APP	-0.294189	1.87286	#00C400
				APPBP2	-0.0557421	0.447171	#4d4d4d
				APPL1	-0.167699	1.77963	#4d4d4d
				AQP1	-0.325949	1.2331	#4d4d4d
				AQP10	0.12809	0.528944	#4d4d4d
				AQP2	-0.0184323	0.0700323	#4d4d4d
				AQP3	1.12366	4.08685	#C40000
				AQP4	-0.285305	0.276875	#4d4d4d
				AQP5	0.956749	3.07608	#C40000
				AQR	-0.145504	1.2268	#4d4d4d
				ARAP1	-0.0800425	0.240409	#4d4d4d
				ARCN1	0.0118283	0.0443558	#4d4d4d
				ARF1	-0.334529	3.86355	#00C400
				ARF3	-0.0224112	0.0658359	#4d4d4d
				ARF4	0.421461	3.53956	#C40000
				ARF5	-0.0717737	0.403069	#4d4d4d
				ARF6	0.176764	1.08866	#4d4d4d
				ARFGAP1	0.204467	1.24652	#4d4d4d
				ARFGEF3	-0.39101	2.58862	#00C400
				ARFIP1	-0.0178347	0.0646165	#4d4d4d
				ARHGAP1	0.17349	1.11738	#4d4d4d
				ARHGAP11A	0.11334	0.582077	#4d4d4d
				ARHGAP15	0.663711	3.37064	#C40000
				ARHGAP17	0.0823432	0.31857	#4d4d4d
				ARHGAP19	-0.155948	2.18783	#4d4d4d
				ARHGAP20	0.204896	1.43331	#4d4d4d
				ARHGAP24	-0.410073	3.78336	#00C400
				ARHGAP25	-0.0553323	0.161478	#4d4d4d
				ARHGAP26	-0.213593	0.697717	#4d4d4d
				ARHGAP27	-0.00386608	0.0126118	#4d4d4d
				ARHGAP28	-0.340204	1.89044	#00C400
				ARHGAP29	-0.625362	8.09557	#00C400
				ARHGAP30	0.0238462	0.0334398	#4d4d4d
				ARHGAP32	-0.169314	0.729814	#4d4d4d
				ARHGAP33	0.097705	0.628097	#4d4d4d
				ARHGAP35	-0.117336	0.818278	#4d4d4d
				ARHGAP44	-0.473533	1.65413	#00C400
				ARHGAP6	-0.889797	10.2713	#00C400
				ARHGDIA	-0.144019	0.71293	#4d4d4d
				ARHGEF1	-0.221042	1.61043	#4d4d4d
				ARHGEF10	-0.761833	5.28506	#00C400
				ARHGEF10L	0.384492	2.39937	#C40000
				ARHGEF11	-0.161006	1.20902	#4d4d4d
				ARHGEF12	-0.164134	3.389	#4d4d4d
				ARHGEF15	-0.405139	3.76427	#00C400
				ARHGEF17	-0.177634	1.50059	#4d4d4d
				ARHGEF25	0.52293	2.38348	#C40000
				ARHGEF26	-1.55859	5.73319	#00C400
				ARHGEF28	0.00391112	0.00732366	#4d4d4d
				ARHGEF37	-0.018096	0.0365291	#4d4d4d
				ARHGEF39	-0.058757	0.352193	#4d4d4d
				ARHGEF4	-0.494475	2.55847	#00C400
				ARHGEF5	-0.160636	0.676584	#4d4d4d
				ARHGEF6	-0.12616	0.650619	#4d4d4d
				ARHGEF7	-0.0413936	0.189022	#4d4d4d
				ARHGEF9	0.0198897	0.0754346	#4d4d4d
				ARID1A	-0.133135	1.70246	#4d4d4d
				ARID2	-0.0368429	0.164237	#4d4d4d
				ARID4A	-0.290736	2.19562	#00C400
				ARID4B	0.183565	1.63281	#4d4d4d
				ARID5A	0.20408	0.424248	#4d4d4d
				ARID5B	0.602025	1.52341	#C40000
				ARIH1	-0.067301	0.50671	#4d4d4d
				ARIH2	-0.0926813	0.528953	#4d4d4d
				ARL1	0.374564	3.00963	#C40000
				ARL11	-0.0866992	0.283185	#4d4d4d
				ARL13B	-0.32455	1.82387	#00C400
				ARL14EP	0.13859	0.865217	#4d4d4d
				ARL17A	-0.0414017	0.172638	#4d4d4d
				ARL3	0.029709	0.0700323	#4d4d4d
				ARL4A	-0.0308151	0.0611072	#4d4d4d
				ARL4D	0.102378	0.210127	#4d4d4d
				ARL5A	-0.16083	1.29275	#4d4d4d
				ARL5B	0.160418	0.70485	#4d4d4d
				ARL6IP1	-0.022182	0.0496418	#4d4d4d
				ARL6IP4	-0.0372214	0.236997	#4d4d4d
				ARL6IP5	0.27658	1.46807	#C40000
				ARL8A	-0.253727	2.24466	#4d4d4d
				ARL8B	-0.213898	1.55979	#4d4d4d
				ARMC2	0.263482	0.437162	#4d4d4d
				ARMC4	0.541924	0.865592	#4d4d4d
				ARMC8	-0.0617895	0.245026	#4d4d4d
				ARMC9	-0.416844	1.20239	#4d4d4d
				ARMCX3	-0.0149879	0.0350122	#4d4d4d
				ARMCX4	0.00206711	0.0107135	#4d4d4d
				ARMCX6	0.201578	1.25667	#4d4d4d
				ARMH3	-0.103169	0.98098	#4d4d4d
				ARMH4	0.507757	3.37947	#C40000
				ARNT	-0.123635	0.558812	#4d4d4d
				ARNTL2	1.05718	8.60947	#C40000
				ARPC4	0.0868352	0.279879	#4d4d4d
				ARPIN	-0.0571884	0.196179	#4d4d4d
				ARPP19	-0.206821	1.82027	#4d4d4d
				ARPP21	0.104284	0.550858	#4d4d4d
				ARRDC1	-0.112468	0.67803	#4d4d4d
				ARRDC1-AS1	-0.145258	1.51379	#4d4d4d
				ARRDC2	-1.28592	6.55821	#00C400
				ARRDC3	0.155806	0.556655	#4d4d4d
				ARSA	0.0231632	0.0625506	#4d4d4d
				ARSD	0.0347869	0.179566	#4d4d4d
				ARSG	0.0968945	0.696768	#4d4d4d
				ARV1	-0.144001	0.936852	#4d4d4d
				ARVCF	0.213756	0.964595	#4d4d4d
				ARX	0.0288035	0.171704	#4d4d4d
				ASAH1	-0.542196	3.11232	#00C400
				ASAP1	-0.278281	1.86438	#00C400
				ASAP2	-0.0396227	0.145032	#4d4d4d
				ASB1	0.141877	1.17808	#4d4d4d
				ASB13	-0.110437	0.746473	#4d4d4d
				ASB14	0.0329779	0.179374	#4d4d4d
				ASB16	-0.17343	0.786771	#4d4d4d
				ASB4	0.0299347	0.180161	#4d4d4d
				ASB5	0.20872	1.29236	#4d4d4d
				ASB6	0.0333688	0.101558	#4d4d4d
				ASB7	0.00371459	0.0157471	#4d4d4d
				ASB8	-0.149874	1.10434	#4d4d4d
				ASCC3	0.421493	3.15625	#C40000
				ASCL2	0.0887635	0.184081	#4d4d4d
				ASF1A	-0.21327	1.38137	#4d4d4d
				ASH1L	-0.253707	1.26811	#4d4d4d
				ASH2L	-0.0636689	0.667904	#4d4d4d
				ASMTL	-0.0142608	0.0301474	#4d4d4d
				ASPA	0.164924	0.339825	#4d4d4d
				ASPH	-0.117777	0.552991	#4d4d4d
				ASPHD2	0.525251	4.394	#C40000
				ASPM	0.41805	1.29519	#4d4d4d
				ASRGL1	-0.78623	3.33032	#00C400
				ASTN1	-0.00591659	0.0205962	#4d4d4d
				ASTN2	0.324478	2.8478	#C40000
				ASXL1	-0.143867	0.377054	#4d4d4d
				ASXL3	0.0518249	0.328674	#4d4d4d
				ATAD1	0.0350395	0.155166	#4d4d4d
				ATAD2	0.18253	1.29275	#4d4d4d
				ATAD3B	0.0356665	0.108342	#4d4d4d
				ATAD5	0.0789875	0.41972	#4d4d4d
				ATAT1	0.0446767	0.370285	#4d4d4d
				ATCAY	0.11751	1.52553	#4d4d4d
				ATF2	-0.00813371	0.0301474	#4d4d4d
				ATF3	0.328094	0.315372	#4d4d4d
				ATF4	-0.210329	0.727304	#4d4d4d
				ATF6	0.016065	0.067093	#4d4d4d
				ATF6B	0.00531676	0.0193401	#4d4d4d
				ATF7	-0.191094	2.06167	#4d4d4d
				ATF7IP	-0.0122933	0.0363117	#4d4d4d
				ATF7IP2	0.316513	1.40452	#C40000
				ATG10	0.0235665	0.0542573	#4d4d4d
				ATG12	0.0528466	0.27732	#4d4d4d
				ATG13	0.0274513	0.0943659	#4d4d4d
				ATG16L1	-0.0768928	0.225822	#4d4d4d
				ATG2B	-0.129428	1.19007	#4d4d4d
				ATG3	-0.0714622	0.31465	#4d4d4d
				ATG4B	-0.203148	0.896598	#4d4d4d
				ATG5	-0.00930853	0.0307524	#4d4d4d
				ATG7	0.13263	0.582087	#4d4d4d
				ATG9B	-0.0261727	0.186411	#4d4d4d
				ATM	0.213869	1.85114	#4d4d4d
				ATMIN	-0.013091	0.0795596	#4d4d4d
				ATN1	0.0239793	0.0819774	#4d4d4d
				ATOH7	-0.00987609	0.0378624	#4d4d4d
				ATP10A	-0.174199	0.536929	#4d4d4d
				ATP10D	-0.301132	1.50883	#00C400
				ATP11A	-0.225414	0.822786	#4d4d4d
				ATP11B	-0.0229189	0.114503	#4d4d4d
				ATP11C	0.211655	2.99721	#4d4d4d
				ATP13A2	-0.153915	1.45197	#4d4d4d
				ATP13A4	-0.507853	3.6196	#00C400
				ATP1A4	-0.346408	4.98528	#00C400
				ATP1B1	0.331009	1.23145	#4d4d4d
				ATP1B3	-0.0612072	0.081525	#4d4d4d
				ATP1B4	0.0869092	0.90303	#4d4d4d
				ATP23	-0.104302	0.421951	#4d4d4d
				ATP2A2	0.305476	2.41757	#C40000
				ATP2A3	0.108104	0.297093	#4d4d4d
				ATP2B3	0.0200245	0.106857	#4d4d4d
				ATP2B4	-0.12992	0.964272	#4d4d4d
				ATP2C1	-0.201804	0.655583	#4d4d4d
				ATP5F1D	-0.194675	2.89534	#4d4d4d
				ATP5F1E	0.0997471	0.490221	#4d4d4d
				ATP5MC3	-0.0239489	0.0865467	#4d4d4d
				ATP5ME	-0.0181996	0.0776536	#4d4d4d
				ATP5MF	-0.0490161	0.17492	#4d4d4d
				ATP5MG	-0.0565836	0.22961	#4d4d4d
				ATP6AP1	-0.256206	1.45631	#4d4d4d
				ATP6V0C	-0.122702	0.424548	#4d4d4d
				ATP6V0D2	0.606828	2.16104	#C40000
				ATP6V1A	-0.0362535	0.0841657	#4d4d4d
				ATP6V1B1	0.0454008	0.265545	#4d4d4d
				ATP6V1C1	0.050189	0.171378	#4d4d4d
				ATP6V1C2	0.0842803	0.423309	#4d4d4d
				ATP6V1H	-0.0427744	0.112323	#4d4d4d
				ATP8B2	0.247941	1.98091	#4d4d4d
				ATP8B3	-0.00953099	0.0155876	#4d4d4d
				ATP9A	0.176049	1.31937	#4d4d4d
				ATP9B	-0.0920696	0.32755	#4d4d4d
				ATPAF1	-0.0169241	0.0542433	#4d4d4d
				ATPSCKMT	0.155059	0.997209	#4d4d4d
				ATRIP	-0.084292	0.479604	#4d4d4d
				ATRN	-0.00912098	0.0217101	#4d4d4d
				ATRNL1	0.0337086	0.199751	#4d4d4d
				ATRX	0.0121273	0.0557791	#4d4d4d
				ATXN10	0.102716	0.823041	#4d4d4d
				ATXN2L	-0.107139	0.487351	#4d4d4d
				ATXN3	-0.18954	1.15087	#4d4d4d
				ATXN7L1	0.050265	0.432861	#4d4d4d
				ATXN7L2	0.158164	1.057	#4d4d4d
				AUTS2	-0.0433538	0.174264	#4d4d4d
				AVIL	-0.350508	0.69923	#4d4d4d
				AVL9	0.044783	0.289729	#4d4d4d
				AVPR1A	0.257509	1.05701	#4d4d4d
				AVPR2	-0.115999	0.838565	#4d4d4d
				AXDND1	0.133532	0.488542	#4d4d4d
				AXIN2	-0.389939	2.05344	#00C400
				AZGP1	-0.685415	1.69709	#00C400
				AZI2	-0.295923	3.237	#00C400
				AZIN2	0.556413	8.54931	#C40000
				B2M	0.172855	0.247025	#4d4d4d
				B3GALNT1	-0.956547	11.0061	#00C400
				B3GALNT2	0.319235	3.92803	#C40000
				B3GALT2	-0.287184	3.50266	#00C400
				B3GALT4	-0.136029	0.518749	#4d4d4d
				B3GALT5	-0.000992901	0.004138	#4d4d4d
				B3GALT5-AS1	0.0433073	0.117425	#4d4d4d
				B3GNT4	-0.0237508	0.163074	#4d4d4d
				B3GNT6	0.139352	1.14032	#4d4d4d
				B3GNT9	0.318196	2.62465	#C40000
				B4GALNT1	0.044176	0.182495	#4d4d4d
				B4GALNT3	0.0463935	0.262895	#4d4d4d
				B4GALNT4	0.182353	1.7315	#4d4d4d
				B4GALT1	0.344856	1.88012	#C40000
				B4GALT2	0.272956	1.99436	#C40000
				B4GALT5	0.412632	0.731554	#4d4d4d
				B4GALT6	0.0643514	0.694551	#4d4d4d
				B9D1	0.503347	0.810859	#4d4d4d
				B9D2	0.348571	1.00909	#4d4d4d
				BAALC	0.07585	0.173596	#4d4d4d
				BACE2	1.25279	7.89234	#C40000
				BACH1	0.0235612	0.0408734	#4d4d4d
				BAG3	0.129832	0.181657	#4d4d4d
				BAG5	-0.124865	1.35806	#4d4d4d
				BAIAP2	-0.79158	5.74903	#00C400
				BAIAP2L2	-0.00675656	0.0275894	#4d4d4d
				BAMBI	-0.179909	0.482072	#4d4d4d
				BANP	0.00846788	0.0205927	#4d4d4d
				BAP1	-0.0821912	0.343873	#4d4d4d
				BARHL1	-0.0136698	0.0682326	#4d4d4d
				BASP1-AS1	0.0423595	0.274861	#4d4d4d
				BAX	0.337549	1.44538	#C40000
				BAZ2B	-0.0426864	0.190134	#4d4d4d
				BBC3	0.0685536	0.197173	#4d4d4d
				BBIP1	0.0712374	0.335425	#4d4d4d
				BBS1	-0.0621157	0.177522	#4d4d4d
				BBS10	-0.42934	1.66913	#00C400
				BBS4	-0.0300228	0.0457179	#4d4d4d
				BBS5	0.130791	0.493758	#4d4d4d
				BBS7	0.0131885	0.0517977	#4d4d4d
				BBS9	0.111778	0.577918	#4d4d4d
				BBX	-0.216119	1.45114	#4d4d4d
				BCAM	0.0971159	0.373096	#4d4d4d
				BCAN	0.0979076	0.691468	#4d4d4d
				BCAP29	-0.332987	3.08068	#00C400
				BCAP31	-0.125172	0.60138	#4d4d4d
				BCAR1	0.182049	0.736895	#4d4d4d
				BCAS3	-0.0105415	0.0404417	#4d4d4d
				BCAS4	0.146696	2.05592	#4d4d4d
				BCAT1	-0.00456907	0.00539787	#4d4d4d
				BCAT2	-0.394959	6.65759	#00C400
				BCCIP	0.0552433	0.243761	#4d4d4d
				BCKDHB	-0.261219	2.52162	#4d4d4d
				BCL10	0.211751	1.23742	#4d4d4d
				BCL11A	0.887775	6.11707	#C40000
				BCL11B	0.677801	6.44781	#C40000
				BCL2	0.473884	2.53703	#C40000
				BCL2A1	0.496224	0.975093	#4d4d4d
				BCL2L1	-0.139857	0.661287	#4d4d4d
				BCL2L11	0.199782	0.812022	#4d4d4d
				BCL2L12	0.164771	2.20001	#4d4d4d
				BCL2L13	-0.26765	4.65432	#00C400
				BCL2L14	0.363582	2.78714	#C40000
				BCL6B	-0.197592	0.527203	#4d4d4d
				BCL7A	0.233712	1.65546	#4d4d4d
				BCL7B	-0.182432	1.5715	#4d4d4d
				BCLAF1	0.131861	0.667245	#4d4d4d
				BCLAF3	-0.00222386	0.00729222	#4d4d4d
				BCO2	0.0775112	0.0926461	#4d4d4d
				BCOR	-0.158891	0.852425	#4d4d4d
				BCR	-0.264653	2.43852	#00C400
				BCRP2	-0.295027	1.64237	#00C400
				BDH2	0.0833971	0.238356	#4d4d4d
				BDKRB1	1.85809	3.4766	#C40000
				BDNF	-0.508208	3.84719	#00C400
				BDP1	-0.215126	1.96813	#4d4d4d
				BECN1	-0.0963258	0.740387	#4d4d4d
				BEND7	-0.391663	3.65447	#00C400
				BET1	0.236812	0.960114	#4d4d4d
				BET1L	0.102056	0.565886	#4d4d4d
				BEX1	-0.350972	2.46617	#00C400
				BEX3	-0.420215	4.17512	#00C400
				BEX4	0.0608079	0.332174	#4d4d4d
				BFAR	-0.695778	7.79292	#00C400
				BGLAP	0.217423	1.55878	#4d4d4d
				BHLHA15	0.590807	2.6128	#C40000
				BHLHE22	1.29718	5.26622	#C40000
				BHMT	0.0345376	0.250578	#4d4d4d
				BHMT2	0.0306621	0.0553187	#4d4d4d
				BICD1	0.0352211	0.120948	#4d4d4d
				BICD2	-0.0681587	0.434644	#4d4d4d
				BICRA	-0.0522308	0.228308	#4d4d4d
				BICRAL	-0.213149	1.18363	#4d4d4d
				BID	0.60551	4.74913	#C40000
				BIN1	-0.139991	0.864436	#4d4d4d
				BIN3	0.198705	1.31656	#4d4d4d
				BLMH	0.0425537	0.11778	#4d4d4d
				BLOC1S2	0.149511	0.59222	#4d4d4d
				BLOC1S5	0.200815	1.08399	#4d4d4d
				BLOC1S6	0.154736	0.690783	#4d4d4d
				BMI1	0.213377	1.2759	#4d4d4d
				BMP1	0.0445136	0.169933	#4d4d4d
				BMP2K	0.349741	3.26954	#C40000
				BMP7	0.477439	4.75873	#C40000
				BMP8B	0.139368	1.23473	#4d4d4d
				BMPER	-0.322199	3.31684	#00C400
				BMPR1A	0.0286221	0.0983535	#4d4d4d
				BMPR2	-0.549951	3.72659	#00C400
				BMS1	-0.134088	0.717713	#4d4d4d
				BMS1P2	0.0548074	0.510956	#4d4d4d
				BMT2	0.0960489	0.491255	#4d4d4d
				BMX	-0.8366	3.86121	#00C400
				BNC2	0.571055	4.27096	#C40000
				BNIP3L	-0.155132	0.779221	#4d4d4d
				BOD1	0.00393161	0.0110043	#4d4d4d
				BOD1L1	-0.088379	0.574338	#4d4d4d
				BOLA2	0.0960512	0.292763	#4d4d4d
				BOLA3	0.0034288	0.00775952	#4d4d4d
				BOLA3-AS1	0.0584875	0.156951	#4d4d4d
				BOLL	-0.0522437	0.482506	#4d4d4d
				BORCS5	0.215491	0.865217	#4d4d4d
				BORCS6	-0.0901865	0.202952	#4d4d4d
				BORCS7	0.168937	0.510956	#4d4d4d
				BORCS8	0.00511413	0.0177635	#4d4d4d
				BPI	-0.0127013	0.0499258	#4d4d4d
				BPNT1	-0.000949577	0.00261913	#4d4d4d
				BPTF	-0.243167	1.43284	#4d4d4d
				BRAT1	0.0840932	0.323079	#4d4d4d
				BRCA1	0.102083	0.304607	#4d4d4d
				BRCC3	-0.0185783	0.0618428	#4d4d4d
				BRD2	-0.117217	0.362363	#4d4d4d
				BRD3	0.50043	1.42604	#C40000
				BRD4	-0.0395662	0.196895	#4d4d4d
				BRF1	0.035592	0.23994	#4d4d4d
				BRI3BP	0.277542	1.54809	#C40000
				BRINP1	-0.338269	2.38671	#00C400
				BRIP1	0.0206418	0.0778776	#4d4d4d
				BRIX1	0.159439	0.529165	#4d4d4d
				BRK1	-0.188628	1.37783	#4d4d4d
				BRMS1L	0.139602	0.823041	#4d4d4d
				BRSK2	0.00512961	0.0275894	#4d4d4d
				BRWD1	-0.0215512	0.07602	#4d4d4d
				BRWD3	-0.058223	0.283916	#4d4d4d
				BSG	0.0958223	0.438447	#4d4d4d
				BSPRY	-0.26841	1.29878	#4d4d4d
				BTBD3	-0.290601	2.22167	#00C400
				BTBD7	-0.0775727	0.722714	#4d4d4d
				BTBD9	0.0275273	0.106473	#4d4d4d
				BTC	0.375131	1.48653	#C40000
				BTF3	-0.0302245	0.087314	#4d4d4d
				BTG3	-0.0966363	0.386207	#4d4d4d
				BTN2A1	-0.0154235	0.0493997	#4d4d4d
				BTN2A2	0.330046	1.32952	#C40000
				BTN2A3P	-0.0179775	0.0585174	#4d4d4d
				BTN3A1	-0.0267755	0.0518757	#4d4d4d
				BTN3A2	-0.417391	1.07867	#4d4d4d
				BTNL3	-1.24957	5.18915	#00C400
				BTNL9	-2.88744	15.0833	#00C400
				BTRC	0.0990457	0.738385	#4d4d4d
				BUB3	0.0817929	0.549449	#4d4d4d
				BUD23	-0.00278234	0.00972719	#4d4d4d
				BVES	-0.227752	3.35418	#4d4d4d
				BZW1	0.0537411	0.185559	#4d4d4d
				C11orf16	0.462821	0.337742	#4d4d4d
				C11orf21	-0.113542	0.232771	#4d4d4d
				C11orf54	-0.472006	3.72356	#00C400
				C11orf58	-0.0135054	0.0553213	#4d4d4d
				C11orf71	-0.193713	0.987867	#4d4d4d
				C11orf72	0.0058913	0.0224584	#4d4d4d
				C11orf87	-0.0294545	0.151562	#4d4d4d
				C12orf29	-0.0663914	0.29386	#4d4d4d
				C12orf4	0.313063	3.31684	#C40000
				C12orf40	-0.0195291	0.0981617	#4d4d4d
				C12orf42	0.214405	1.8277	#4d4d4d
				SPRING1	-0.513971	2.80934	#00C400
				C12orf65	0.047324	0.13873	#4d4d4d
				C12orf66	-0.00205596	0.00783618	#4d4d4d
				C14orf119	0.0356564	0.155498	#4d4d4d
				C14orf132	-1.20889	5.378	#00C400
				C15orf40	-0.0175395	0.0619786	#4d4d4d
				RUSF1	-0.0299919	0.136462	#4d4d4d
				C16orf70	-0.00419497	0.0171653	#4d4d4d
				C16orf82	-0.0130335	0.078142	#4d4d4d
				C16orf86	-0.166275	1.91005	#4d4d4d
				C16orf89	0.40951	0.648302	#4d4d4d
				C17orf75	0.129675	0.446662	#4d4d4d
				C17orf80	0.0227568	0.0759301	#4d4d4d
				C18orf25	-0.0236538	0.0654342	#4d4d4d
				C18orf54	-0.068022	0.339082	#4d4d4d
				C19orf12	0.184718	1.5097	#4d4d4d
				C19orf25	0.0748761	0.46549	#4d4d4d
				C19orf33	-0.18327	0.270592	#4d4d4d
				C19orf73	-0.0621295	0.292951	#4d4d4d
				C1D	0.232183	0.378085	#4d4d4d
				C1GALT1	-0.0813094	0.337141	#4d4d4d
				C1orf115	-0.910125	9.26015	#00C400
				C1orf116	-0.764283	1.75434	#00C400
				C1orf122	0.328067	2.7005	#C40000
				C1orf131	-0.0189894	0.0921566	#4d4d4d
				C1orf162	-0.47972	1.09163	#4d4d4d
				C1orf167	-0.110762	0.0806761	#4d4d4d
				C1orf198	-0.633355	4.98201	#00C400
				C1orf21	-0.844951	6.44678	#00C400
				C1orf43	-0.406234	3.88829	#00C400
				C1orf52	-0.0686692	0.526369	#4d4d4d
				C1orf56	0.0513626	0.266799	#4d4d4d
				MIR9-1HG	-0.0155502	0.0875165	#4d4d4d
				C1orf74	0.196923	1.90228	#4d4d4d
				C1QA	-0.243366	0.550393	#4d4d4d
				C1QB	-0.337174	0.707481	#4d4d4d
				C1QTNF1	0.0258465	0.0412619	#4d4d4d
				C1QTNF2	0.579395	1.73716	#C40000
				C1QTNF3	0.411831	2.24215	#C40000
				C1QTNF7	-0.112644	0.172937	#4d4d4d
				C2	-0.515602	2.26726	#00C400
				C20orf197	0.0896262	1.20084	#4d4d4d
				C20orf85	1.35803	0.769843	#4d4d4d
				C21orf58	0.348107	0.669983	#4d4d4d
				C21orf62	-0.0317536	0.165588	#4d4d4d
				C21orf91	-0.0679237	0.169555	#4d4d4d
				C22orf15	0.797015	0.594702	#4d4d4d
				C22orf23	0.322569	0.510064	#4d4d4d
				C22orf39	-0.137861	0.832202	#4d4d4d
				C2CD2	0.039147	0.138957	#4d4d4d
				C2CD3	0.110508	0.746897	#4d4d4d
				C2CD5	-0.137359	0.364373	#4d4d4d
				C2orf27A	0.421648	4.79314	#C40000
				C2orf69	0.0865792	0.432467	#4d4d4d
				C2orf72	-0.0413749	0.237403	#4d4d4d
				C2orf88	-0.242068	2.17467	#4d4d4d
				C3orf35	-0.0314262	0.182564	#4d4d4d
				C3orf52	0.210548	0.898506	#4d4d4d
				C3orf62	-0.0472547	0.292112	#4d4d4d
				C5AR1	0.0227828	0.033842	#4d4d4d
				C5orf22	0.0172643	0.0788228	#4d4d4d
				C5orf24	-0.163897	1.0084	#4d4d4d
				C6orf141	0.426653	4.82565	#C40000
				C6orf223	-0.165258	2.38348	#4d4d4d
				C6orf52	0.0581621	0.123053	#4d4d4d
				C6orf58	-0.00325442	0.017476	#4d4d4d
				C6orf62	0.125751	0.423246	#4d4d4d
				C6orf89	-0.224712	3.10216	#4d4d4d
				C7	-0.412344	0.612143	#4d4d4d
				C7orf50	0.150305	0.967126	#4d4d4d
				C8orf17	0.0499404	0.376971	#4d4d4d
				C8orf33	0.00920169	0.0312596	#4d4d4d
				C8orf34	0.2626	1.87762	#4d4d4d
				C8orf37	-0.0850531	0.766312	#4d4d4d
				C8orf88	-0.00328315	0.00669904	#4d4d4d
				C9orf131	-0.0421394	0.225182	#4d4d4d
				C9orf135	0.783734	0.712671	#4d4d4d
				C9orf135-DT	0.228435	1.57629	#4d4d4d
				C9orf40	0.250823	2.241	#4d4d4d
				C9orf72	0.101682	0.22315	#4d4d4d
				CA12	-0.401246	1.05502	#4d4d4d
				CA13	0.159579	0.742456	#4d4d4d
				CA5A	-0.00877128	0.0264744	#4d4d4d
				CA5B	-0.00136466	0.00444568	#4d4d4d
				CA6	0.0509469	0.330993	#4d4d4d
				CA8	0.111063	0.274129	#4d4d4d
				CAB39L	-0.676953	3.60715	#00C400
				CABIN1	0.0304989	0.0650371	#4d4d4d
				CACNA1B	0.0686935	0.25624	#4d4d4d
				CACNA1C	0.382751	1.59842	#C40000
				CACNA1G	0.310412	3.88161	#C40000
				CACNA1I	0.0861007	0.403874	#4d4d4d
				CACNA2D3	-0.884819	7.32494	#00C400
				CACNB1	-0.356278	2.41067	#00C400
				CACNB2	-0.040195	0.227924	#4d4d4d
				CACNB3	0.285238	2.69012	#C40000
				CACNG2	-0.0370293	0.327726	#4d4d4d
				CACNG5	0.00507203	0.0250397	#4d4d4d
				CACNG8	0.140165	1.15743	#4d4d4d
				CACUL1	-0.0977736	0.67206	#4d4d4d
				CACYBP	-0.0276082	0.0814092	#4d4d4d
				CADM1	-0.54223	0.929098	#4d4d4d
				CALCA	0.0565008	0.0953931	#4d4d4d
				CALCOCO2	-0.907348	9.87334	#00C400
				CALD1	-0.0655248	0.122386	#4d4d4d
				CALHM5	-0.103415	0.490973	#4d4d4d
				CALM1	-0.0706575	0.314096	#4d4d4d
				CALM3	0.231173	2.68168	#4d4d4d
				CALN1	-0.0148377	0.0892081	#4d4d4d
				CALR	0.274125	1.52516	#C40000
				CAMK1D	0.353887	1.36591	#C40000
				CAMK1G	0.0708352	0.701119	#4d4d4d
				CAMK2D	-0.0389595	0.244808	#4d4d4d
				CAMK2G	-0.277974	1.58585	#00C400
				CAMK2N1	-0.317236	0.597349	#4d4d4d
				CAMKK1	0.0574971	0.227445	#4d4d4d
				CAMKK2	-0.142973	0.860425	#4d4d4d
				CAMKMT	-0.0927818	0.843913	#4d4d4d
				CAMLG	0.0457938	0.182584	#4d4d4d
				CAMSAP1	0.0454417	0.24939	#4d4d4d
				CAMTA1	-0.0672249	0.404296	#4d4d4d
				CAND1	0.133283	2.2766	#4d4d4d
				CANT1	0.126323	0.855629	#4d4d4d
				CANX	-0.0500534	0.145038	#4d4d4d
				CAPN1	-0.284546	3.25885	#00C400
				CAPN10	-0.0682945	0.40951	#4d4d4d
				CAPN12	-0.155376	0.245026	#4d4d4d
				CAPN13	0.816606	1.04463	#4d4d4d
				CAPN15	-0.0313536	0.0844849	#4d4d4d
				CAPRIN1	0.137527	1.27415	#4d4d4d
				CAPRIN2	-0.130566	0.835029	#4d4d4d
				CAPS	1.0725	0.686911	#4d4d4d
				CAPS2	0.296962	0.293898	#4d4d4d
				CAPZA1	0.311798	1.89788	#C40000
				CAPZA2	-0.148695	0.70943	#4d4d4d
				CARD11	0.453129	4.01322	#C40000
				CARD14	0.26804	2.09837	#C40000
				CARD16	-0.0782441	0.166353	#4d4d4d
				CARD8	-0.181064	1.10565	#4d4d4d
				CARF	-0.0686651	0.296964	#4d4d4d
				CARMIL2	-0.0535171	0.35902	#4d4d4d
				CARS2	-0.0739773	0.278908	#4d4d4d
				CASC15	0.865616	5.34281	#C40000
				CASC2	0.0602132	0.322852	#4d4d4d
				CASC3	-0.340411	5.34799	#00C400
				GOLM2	0.20901	1.62146	#4d4d4d
				CASD1	0.15815	1.26393	#4d4d4d
				CASKIN1	0.115108	0.542688	#4d4d4d
				CASKIN2	-0.910947	7.09791	#00C400
				CASP10	0.066484	0.206125	#4d4d4d
				CASP4LP	-0.0741915	0.24925	#4d4d4d
				CASP2	0.0164548	0.0938269	#4d4d4d
				CASP4	0.0834113	0.169555	#4d4d4d
				CASP8	-0.0943182	0.292576	#4d4d4d
				CASP9	0.21726	0.664218	#4d4d4d
				CAST	-0.100319	0.57066	#4d4d4d
				CASTOR3	0.158214	1.59489	#4d4d4d
				CASZ1	-0.0849147	0.877404	#4d4d4d
				CATSPER2	0.110766	0.19714	#4d4d4d
				CAV1	-1.2643	6.00911	#00C400
				CAV2	-0.880454	4.08684	#00C400
				CAV3	-0.706366	7.38476	#00C400
				CAVIN1	-0.625953	3.46676	#00C400
				CAVIN3	0.100194	0.182224	#4d4d4d
				CBFA2T2	0.00671532	0.0275894	#4d4d4d
				CBFB	0.303337	3.11658	#C40000
				CBL	-0.0800608	0.25821	#4d4d4d
				CBLB	0.0719325	0.163627	#4d4d4d
				CBLL2	-0.0576921	0.558184	#4d4d4d
				CBR3	0.152355	0.652765	#4d4d4d
				CBR4	0.0484536	0.193426	#4d4d4d
				CBS	-0.865835	10.4935	#00C400
				CBWD5	0.147989	1.7515	#4d4d4d
				CBX1	0.337168	2.96339	#C40000
				CBX5	0.215805	1.92611	#4d4d4d
				CBX7	-0.101996	0.318045	#4d4d4d
				CC2D1A	-0.00891796	0.0446625	#4d4d4d
				CC2D1B	-0.267962	2.58143	#00C400
				CC2D2A	0.31448	0.596517	#4d4d4d
				CCAR2	-0.101097	0.476896	#4d4d4d
				CCDC102B	0.420304	0.740409	#4d4d4d
				CCDC112	0.100823	0.343159	#4d4d4d
				CCDC113	0.374941	0.640644	#4d4d4d
				CCDC115	2.02697e-05	5.56942e-05	#4d4d4d
				CCDC117	0.19488	1.41649	#4d4d4d
				CCDC120	0.00644727	0.0262484	#4d4d4d
				CCDC121	-0.137869	0.344539	#4d4d4d
				CCDC125	0.335521	2.45041	#C40000
				CCDC126	-0.132687	0.844945	#4d4d4d
				CCDC134	0.0839114	0.855775	#4d4d4d
				CCDC144B	0.0964356	0.21312	#4d4d4d
				CCDC149	-0.250329	2.65179	#4d4d4d
				CCDC150	0.0309212	0.0996336	#4d4d4d
				CCDC158	-0.0336251	0.238356	#4d4d4d
				CCDC171	0.0650127	0.504707	#4d4d4d
				CCDC174	-0.0573726	0.218559	#4d4d4d
				CCDC177	0.0423058	0.185559	#4d4d4d
				CCDC180	0.0906868	0.133765	#4d4d4d
				CCDC181	0.521177	0.703488	#4d4d4d
				CCDC186	0.0193443	0.085465	#4d4d4d
				CCDC189	0.445202	0.554882	#4d4d4d
				CCDC191	0.453586	0.805769	#4d4d4d
				CCDC197	-0.0362548	0.236754	#4d4d4d
				CCDC24	0.385402	1.09026	#4d4d4d
				CCDC25	0.0414086	0.215386	#4d4d4d
				CCDC26	0.0982857	0.482425	#4d4d4d
				CCDC32	0.14749	0.599424	#4d4d4d
				CCDC34	0.340946	1.92632	#C40000
				IHO1	-0.0628529	0.382125	#4d4d4d
				CCDC43	0.000310053	0.00125659	#4d4d4d
				CCDC47	-0.0253345	0.0846139	#4d4d4d
				CCDC50	-0.0339769	0.0846139	#4d4d4d
				CCDC57	-0.0410559	0.199927	#4d4d4d
				CCDC59	-0.0597296	0.171305	#4d4d4d
				CCDC6	0.0181212	0.0412538	#4d4d4d
				CCDC62	0.0542081	0.433491	#4d4d4d
				CCDC66	-0.00105481	0.0019351	#4d4d4d
				CCDC69	-0.292306	2.15001	#00C400
				CCDC7	0.0663317	0.552991	#4d4d4d
				CCDC71	-0.0680912	0.222874	#4d4d4d
				CCDC71L	0.503784	0.838582	#4d4d4d
				CCDC74B	1.04809	0.964845	#4d4d4d
				CCDC80	1.44118	3.76329	#C40000
				CCDC82	-0.112205	1.10676	#4d4d4d
				CCDC85C	-0.0720348	0.215247	#4d4d4d
				CCDC86	0.284731	0.956943	#4d4d4d
				CCDC88A	0.0676342	0.109716	#4d4d4d
				CCDC88B	0.127882	0.282716	#4d4d4d
				CCDC90B	0.274643	1.69538	#C40000
				CCDC91	0.15178	1.33811	#4d4d4d
				CCDC93	0.0768541	0.547649	#4d4d4d
				CCDC97	0.0110843	0.0497627	#4d4d4d
				CCDC9B	-0.784029	3.88565	#00C400
				CCL13	1.66092	3.4305	#C40000
				CCL15	0.362234	0.898848	#4d4d4d
				CCL23	-0.789912	2.09224	#00C400
				CCL26	-0.932778	7.21854	#00C400
				CCL3L3	0.768655	1.52553	#C40000
				CCN1	0.532713	0.408165	#4d4d4d
				CCN2	-0.285857	0.304815	#4d4d4d
				CCN3	0.317735	0.437246	#4d4d4d
				CCN4	0.512588	1.17674	#4d4d4d
				CCNB2	0.320342	2.70682	#C40000
				CCND1	0.428361	0.978915	#4d4d4d
				CCND2	0.862579	5.79648	#C40000
				CCND3	-0.441983	4.01322	#00C400
				CCNF	0.100587	0.670315	#4d4d4d
				CCNG2	0.0726688	0.202227	#4d4d4d
				CCNJL	-0.135779	0.606788	#4d4d4d
				CCNK	-0.113192	0.674731	#4d4d4d
				CCNL1	0.0720457	0.080358	#4d4d4d
				CCNL2	0.0300647	0.067084	#4d4d4d
				CCNO	0.63288	0.900503	#4d4d4d
				CCNQ	-0.191758	1.85221	#4d4d4d
				CCNT1	0.0993596	0.737131	#4d4d4d
				CCNT2	-0.051286	0.353885	#4d4d4d
				CCNY	-0.291936	5.06611	#00C400
				CCNYL1	-0.2875	1.43873	#00C400
				CCP110	0.106231	0.359433	#4d4d4d
				CCPG1	0.113982	0.854557	#4d4d4d
				CCR1	0.213365	0.433219	#4d4d4d
				CCR3	-0.0129233	0.0448883	#4d4d4d
				CCR8	0.0509597	0.362363	#4d4d4d
				CCRL2	-0.28038	0.456876	#4d4d4d
				CCSAP	0.123819	0.764065	#4d4d4d
				CCT4	0.0383607	0.253172	#4d4d4d
				CCT5	-0.0377797	0.110323	#4d4d4d
				CCT6A	0.121055	0.816691	#4d4d4d
				CCT6P1	0.0498722	0.107009	#4d4d4d
				CCT8	-0.0711206	0.836937	#4d4d4d
				CD109	-0.50425	2.87232	#00C400
				CD164	0.0528593	0.167304	#4d4d4d
				CD177	-0.582878	3.44564	#00C400
				CD1A	1.36089	4.461	#C40000
				CD1D	-0.159084	0.533295	#4d4d4d
				CD1E	0.601674	2.54875	#C40000
				CD200R1	0.246807	2.81297	#4d4d4d
				CD209	0.536354	2.62514	#C40000
				CD22	0.0551883	0.279403	#4d4d4d
				CD244	0.130621	0.412423	#4d4d4d
				CD276	0.261978	1.81339	#4d4d4d
				CD2BP2	-0.0120472	0.0338189	#4d4d4d
				CD300A	0.115568	0.19151	#4d4d4d
				CD300LF	-0.343995	0.849343	#4d4d4d
				CD300LG	-0.650317	10.8554	#00C400
				CD302	-0.865689	4.96044	#00C400
				CD33	-0.276335	0.409154	#4d4d4d
				CD34	-0.0592843	0.0590078	#4d4d4d
				CD36	-1.06802	2.90681	#00C400
				CD3E	0.333136	2.76034	#C40000
				POLR1G	0.266905	1.09203	#4d4d4d
				CD44	0.513208	1.76699	#C40000
				CD46	-0.073801	0.48927	#4d4d4d
				CD47	-0.398481	1.33115	#00C400
				CD48	1.25125	3.36142	#C40000
				CD55	-0.370997	1.10481	#4d4d4d
				CD59	-0.528995	6.27705	#00C400
				CD6	0.738754	3.7965	#C40000
				CD63	0.239541	0.92517	#4d4d4d
				CD80	0.0423701	0.11212	#4d4d4d
				CD84	0.310159	1.38604	#C40000
				CD86	0.0663085	0.0604959	#4d4d4d
				CD8B	0.716719	4.63422	#C40000
				CD93	-0.30376	0.757754	#4d4d4d
				CD96	0.829652	3.54897	#C40000
				CD99	-0.351422	4.75873	#00C400
				CD99L2	-0.0771521	0.414482	#4d4d4d
				CDADC1	-0.0974559	0.876829	#4d4d4d
				CDC14A	-0.0522114	0.315372	#4d4d4d
				CDC14B	0.357033	3.30017	#C40000
				CDC20B	0.0310458	0.199322	#4d4d4d
				CDC23	0.0453795	0.296017	#4d4d4d
				CDC25A	0.228688	1.21588	#4d4d4d
				CDC34	-0.0614582	0.218863	#4d4d4d
				CDC40	0.0418919	0.236525	#4d4d4d
				CDC42	0.0722208	0.242041	#4d4d4d
				CDC42BPA	-0.262852	2.32007	#4d4d4d
				CDC42BPB	-0.19864	2.76063	#4d4d4d
				CDC42EP3	0.286956	1.47984	#C40000
				CDC42EP4	-0.431801	2.20117	#00C400
				CDC42SE1	0.111771	0.249274	#4d4d4d
				CDC42SE2	0.390007	2.08189	#C40000
				CDCA2	0.245694	1.24142	#4d4d4d
				CDCA3	0.127617	0.757267	#4d4d4d
				CDCA4	0.123945	0.99821	#4d4d4d
				CDCA7	1.08599	8.23174	#C40000
				CDCP1	0.399336	2.80628	#C40000
				CDH12	0.0321983	0.20677	#4d4d4d
				CDH19	-0.890531	7.80839	#00C400
				CDH22	0.100276	0.454632	#4d4d4d
				CDH23	-0.185894	1.92371	#4d4d4d
				CDH24	0.185083	1.44862	#4d4d4d
				CDH26	0.510249	1.77549	#C40000
				CDH4	0.0881063	0.598292	#4d4d4d
				CDH6	0.137838	0.558576	#4d4d4d
				CDH7	0.0657048	0.453581	#4d4d4d
				CDHR1	0.124991	1.58085	#4d4d4d
				CDHR3	0.410455	0.570201	#4d4d4d
				CDHR5	-0.00134533	0.00727698	#4d4d4d
				CDK1	0.373974	1.49414	#C40000
				CDK10	-0.0716025	0.402018	#4d4d4d
				CDK11B	-0.222386	1.40166	#4d4d4d
				CDK13	-0.0349539	0.226864	#4d4d4d
				CDK14	0.0360098	0.0985057	#4d4d4d
				CDK19	-0.155526	0.957687	#4d4d4d
				CDK2AP1	0.0497665	0.186284	#4d4d4d
				CDK5R2	0.115778	1.2847	#4d4d4d
				CDK5RAP3	0.122199	0.413749	#4d4d4d
				CDK6	0.168423	0.803106	#4d4d4d
				CDK9	-0.0459004	0.139361	#4d4d4d
				CDKL1	-0.507775	4.61468	#00C400
				CDKN1A	0.787866	2.07098	#C40000
				CDKN1B	-0.346501	1.46859	#00C400
				CDKN2A	1.75824	6.63153	#C40000
				CDKN2AIPNL	-0.325805	3.11768	#00C400
				CDKN2B	-0.161554	0.301447	#4d4d4d
				CDON	0.205988	2.03852	#4d4d4d
				CDR2	0.182612	0.635893	#4d4d4d
				CDRT4	0.22627	1.82087	#4d4d4d
				CDS1	-0.0804899	0.0732341	#4d4d4d
				CDS2	-0.115101	0.284545	#4d4d4d
				CDSN	0.0856659	0.659924	#4d4d4d
				CDT1	0.291348	1.11493	#4d4d4d
				CDV3	0.0934558	0.235709	#4d4d4d
				CDYL2	0.16027	0.845202	#4d4d4d
				CEACAM1	0.0697988	0.217991	#4d4d4d
				CEACAM19	-0.378211	1.66631	#00C400
				CEACAM3	-0.123889	0.261902	#4d4d4d
				CEACAM6	0.0483696	0.0419841	#4d4d4d
				CEACAM7	0.0467218	0.0758005	#4d4d4d
				CEBPA	-0.470855	1.47597	#00C400
				CEBPB	-0.300884	0.577232	#4d4d4d
				CECR2	-0.239711	4.51884	#4d4d4d
				CEL	0.102719	0.792928	#4d4d4d
				CELF1	-0.0660937	0.155501	#4d4d4d
				CELF2	0.0171562	0.0592905	#4d4d4d
				CELF4	-0.0232906	0.175192	#4d4d4d
				CELSR1	0.0235525	0.0367131	#4d4d4d
				CELSR2	0.154577	1.34121	#4d4d4d
				CEMIP	1.21016	5.194	#C40000
				CEMIP2	-0.840557	2.55952	#00C400
				CEND1	0.0915095	0.862431	#4d4d4d
				CENPB	-0.016422	0.0818096	#4d4d4d
				CENPBD1	-0.288158	1.44326	#00C400
				CENPC	0.0945001	0.432325	#4d4d4d
				CENPF	0.535298	2.8299	#C40000
				CENPI	0.0379292	0.0881114	#4d4d4d
				CENPJ	-0.193413	0.954679	#4d4d4d
				CENPL	0.0386156	0.194319	#4d4d4d
				CENPN	0.187339	1.0279	#4d4d4d
				CENPO	0.0327769	0.137077	#4d4d4d
				CENPT	0.0119586	0.0144881	#4d4d4d
				CENPW	0.641692	4.17258	#C40000
				CENPX	-0.334545	3.24116	#00C400
				CEP112	-0.176929	1.34052	#4d4d4d
				CEP120	0.0226812	0.07989	#4d4d4d
				CEP126	0.273222	0.405265	#4d4d4d
				CEP128	0.189787	1.87324	#4d4d4d
				CEP131	0.034393	0.0888343	#4d4d4d
				CEP135	0.0142093	0.078142	#4d4d4d
				CEP152	-0.0199295	0.0959705	#4d4d4d
				CEP162	-0.0336695	0.0631731	#4d4d4d
				CEP164	0.0469148	0.203971	#4d4d4d
				CEP170	0.043893	0.229448	#4d4d4d
				CEP192	-0.123352	0.685419	#4d4d4d
				CEP250	0.0591219	0.27732	#4d4d4d
				CEP290	0.153722	0.507265	#4d4d4d
				CEP295	-0.0426236	0.187173	#4d4d4d
				CEP41	0.323682	1.51499	#C40000
				CEP44	-0.11965	0.498555	#4d4d4d
				CEP57	0.181221	2.2186	#4d4d4d
				CEP57L1	0.0631729	0.386018	#4d4d4d
				CEP63	-0.203152	1.30029	#4d4d4d
				CEP68	0.129347	0.330519	#4d4d4d
				CEP70	-0.0418021	0.0814092	#4d4d4d
				CEP85L	0.0928637	0.398861	#4d4d4d
				CEP89	0.0812594	0.326565	#4d4d4d
				CEP95	-0.141731	0.389703	#4d4d4d
				CEP97	0.169234	0.877324	#4d4d4d
				CERK	0.282657	1.83095	#C40000
				CERS6	-0.0487356	0.167615	#4d4d4d
				CES2	0.137492	0.774403	#4d4d4d
				CES3	0.0307074	0.188305	#4d4d4d
				CES5A	0.0124218	0.071884	#4d4d4d
				CFAP221	0.0448761	0.0771214	#4d4d4d
				CFAP410	-0.208403	1.53279	#4d4d4d
				CFAP43	0.308202	0.532171	#4d4d4d
				CFAP44	0.127655	0.228068	#4d4d4d
				CFAP46	0.170462	0.774699	#4d4d4d
				CFAP47	0.156337	0.39091	#4d4d4d
				CFAP57	0.0151104	0.0469648	#4d4d4d
				CFAP65	0.145044	0.343592	#4d4d4d
				CFAP74	0.155039	0.650014	#4d4d4d
				CFAP97	0.00410843	0.0251946	#4d4d4d
				CFH	1.07988	5.31234	#C40000
				CFHR5	-0.00719687	0.0293212	#4d4d4d
				CFI	1.08226	8.21098	#C40000
				CFL1	0.133606	0.551386	#4d4d4d
				CFL1P1	0.187947	2.2031	#4d4d4d
				CFL2	-0.509325	3.0969	#00C400
				CFLAR	-0.846617	6.01024	#00C400
				CFTR	0.201292	0.253779	#4d4d4d
				CGA	0.135112	1.06815	#4d4d4d
				CGGBP1	-0.109455	1.49107	#4d4d4d
				CGN	-1.05526	7.06673	#00C400
				CGNL1	-0.728301	2.69652	#00C400
				CGRRF1	-0.0385051	0.150898	#4d4d4d
				CHAT	0.0377879	0.249276	#4d4d4d
				CHCHD1	0.0336519	0.172684	#4d4d4d
				CHCHD2	-0.0362377	0.188295	#4d4d4d
				CHCHD3	-0.158533	0.791316	#4d4d4d
				CHCHD5	-0.0091858	0.0301474	#4d4d4d
				CHCHD7	-0.326929	2.38145	#00C400
				CHD2	-0.0676449	0.24925	#4d4d4d
				CHD6	-0.080842	0.64365	#4d4d4d
				CHD7	-0.125525	0.561056	#4d4d4d
				CHD8	-0.0348794	0.117305	#4d4d4d
				CHD9	-0.190788	1.92991	#4d4d4d
				CHDH	0.0253984	0.0657909	#4d4d4d
				CHEK1	0.191173	0.824201	#4d4d4d
				CHERP	0.0624776	0.320214	#4d4d4d
				CHGB	0.314683	1.21785	#4d4d4d
				CHI3L1	1.38369	5.56585	#C40000
				CHID1	0.378284	3.6614	#C40000
				CHKA	-0.285702	1.70784	#00C400
				CHL1	0.288779	1.2973	#4d4d4d
				CHM	-0.0961621	0.87111	#4d4d4d
				CHML	-0.326547	3.28453	#00C400
				CHMP1A	0.0172601	0.0603389	#4d4d4d
				CHMP2B	0.119749	0.4824	#4d4d4d
				CHMP3	-0.203716	2.46347	#4d4d4d
				CHMP4A	-0.0994878	0.578999	#4d4d4d
				CHMP4B	0.313346	1.67957	#C40000
				CHMP5	0.00300131	0.00573467	#4d4d4d
				CHMP7	-0.0509105	0.220322	#4d4d4d
				CHORDC1	0.230642	2.12811	#4d4d4d
				CHP1	-0.344927	3.07104	#00C400
				CHPF2	0.387578	2.83626	#C40000
				CHRD	0.448375	3.44081	#C40000
				CHRDL2	2.3941	4.81116	#C40000
				CHRM2	-0.420734	6.65927	#00C400
				CHRM3	-0.696468	7.73147	#00C400
				CHRNA1	0.0462261	0.337062	#4d4d4d
				CHRNA4	0.147764	1.07189	#4d4d4d
				CHRNB1	0.0925146	0.452845	#4d4d4d
				CHST11	0.0846228	0.161701	#4d4d4d
				CHST14	-0.114205	0.814754	#4d4d4d
				CHST8	0.416127	3.58093	#C40000
				CHTF18	0.188003	0.670925	#4d4d4d
				CHTOP	-0.10009	0.817432	#4d4d4d
				CHURC1	-0.134217	0.62602	#4d4d4d
				CIAO1	0.0478159	0.19721	#4d4d4d
				CIAPIN1	-0.128241	1.07705	#4d4d4d
				CIART	-0.0479745	0.0722579	#4d4d4d
				CIB1	0.413644	1.86013	#C40000
				CIITA	0.239144	0.682741	#4d4d4d
				CIP2A	0.173055	2.2186	#4d4d4d
				CIRBP	-0.121536	0.282708	#4d4d4d
				CISH	-0.203318	0.576218	#4d4d4d
				CITED2	-0.453592	2.34627	#00C400
				CITED4	-0.317984	1.42055	#00C400
				CIZ1	-0.122998	1.11748	#4d4d4d
				CKAP2	1.20188	6.39509	#C40000
				CKAP5	0.055769	0.372008	#4d4d4d
				CKB	0.0441752	0.067516	#4d4d4d
				CKLF	0.244827	1.66534	#4d4d4d
				CKMT1A	0.8353	1.6091	#C40000
				CKS1B	0.299591	2.09942	#C40000
				CLASP2	-0.0840991	0.916326	#4d4d4d
				CLASRP	0.0491171	0.100389	#4d4d4d
				CLBA1	0.0919698	0.200296	#4d4d4d
				CLCC1	-0.0788769	0.460911	#4d4d4d
				CLCN3	-0.0721238	0.546906	#4d4d4d
				CLCN6	-0.226601	2.84107	#4d4d4d
				CLDN1	1.7062	7.20495	#C40000
				CLDN11	0.0776758	0.540364	#4d4d4d
				CLDN12	0.0323484	0.122561	#4d4d4d
				CLDN3	0.361359	0.930394	#4d4d4d
				CLDN5	-0.913668	6.29045	#00C400
				CLDN9	-0.0778262	0.673618	#4d4d4d
				CLEC10A	0.410967	1.11453	#4d4d4d
				CLEC14A	-0.798508	4.97014	#00C400
				CLEC2B	0.0521572	0.0747905	#4d4d4d
				CLEC2D	0.247148	1.72983	#4d4d4d
				CLEC4M	0.105476	0.360823	#4d4d4d
				CLEC5A	0.103488	0.483023	#4d4d4d
				CLEC7A	-0.117906	0.387793	#4d4d4d
				CLIC4	-0.287622	1.70955	#00C400
				CLIC5	-0.988901	2.28414	#00C400
				CLINT1	0.0505097	0.149357	#4d4d4d
				CLIP1	0.00235344	0.00452244	#4d4d4d
				CLIP3	0.44799	3.54897	#C40000
				CLIP4	0.278773	1.12385	#4d4d4d
				CLK1	0.0253603	0.0460971	#4d4d4d
				CLK2	-0.0697204	0.321552	#4d4d4d
				CLK3	-0.132835	0.935662	#4d4d4d
				CLK4	0.0569856	0.141264	#4d4d4d
				CLMN	0.160417	0.257747	#4d4d4d
				CLMP	0.802048	4.67315	#C40000
				CLN3	-0.334979	6.53172	#00C400
				CLN5	0.0422061	0.105336	#4d4d4d
				CLN8	-0.00273586	0.00776441	#4d4d4d
				CLP1	0.0150834	0.0371857	#4d4d4d
				CLPTM1L	-0.192216	1.13066	#4d4d4d
				CLPX	-0.047389	0.253779	#4d4d4d
				CLRN1	-0.0268063	0.202213	#4d4d4d
				CLTB	-0.0746894	0.5895	#4d4d4d
				CLTC	-0.057062	0.302719	#4d4d4d
				CLUH	0.0485959	0.184901	#4d4d4d
				CLVS1	-0.00844707	0.0449913	#4d4d4d
				CMAHP	0.387816	1.00701	#4d4d4d
				CMBL	-0.116323	0.445782	#4d4d4d
				CMIP	0.277716	1.92058	#C40000
				CMKLR1	-0.291756	0.592589	#4d4d4d
				CMTM3	0.271875	1.01376	#4d4d4d
				CMTM4	-0.176184	0.922766	#4d4d4d
				CMTM6	0.474978	3.98437	#C40000
				CMTM7	0.540817	4.00006	#C40000
				CMTR2	0.0641558	0.460173	#4d4d4d
				CMYA5	0.0748188	0.521411	#4d4d4d
				CNBP	-0.204934	1.41926	#4d4d4d
				CNDP2	-0.154986	1.0343	#4d4d4d
				CNEP1R1	-0.00297289	0.00649824	#4d4d4d
				CNGA1	0.142168	1.071	#4d4d4d
				CNGB1	0.0614778	0.293317	#4d4d4d
				CNIH1	0.301332	2.61758	#C40000
				CNIH4	-0.170926	1.28724	#4d4d4d
				CNKSR3	0.421151	1.66162	#C40000
				CNN2	-0.179453	0.511526	#4d4d4d
				CNNM2	0.108703	1.39219	#4d4d4d
				CNOT1	-0.058197	0.397485	#4d4d4d
				CNOT2	-0.104107	1.26759	#4d4d4d
				CNOT4	-0.0561141	0.486189	#4d4d4d
				CNOT6	0.0806677	0.877188	#4d4d4d
				CNOT6L	0.156905	0.780014	#4d4d4d
				CNOT7	0.0600072	0.384054	#4d4d4d
				CNP	0.101474	0.744251	#4d4d4d
				CNPY2	0.13894	0.462579	#4d4d4d
				CNPY3	0.0946026	0.775251	#4d4d4d
				CNR1	-0.706235	4.76222	#00C400
				CNST	-0.0565866	0.185497	#4d4d4d
				CNTLN	-0.0456924	0.20774	#4d4d4d
				CNTN1	0.218721	1.24626	#4d4d4d
				CNTN2	-0.0264085	0.19242	#4d4d4d
				CNTN3	0.487835	2.79196	#C40000
				CNTN4	-0.0328318	0.116813	#4d4d4d
				CNTNAP2	0.212722	2.05331	#4d4d4d
				CNTNAP3	-0.0300446	0.0492025	#4d4d4d
				CNTNAP3P2	-0.0928672	0.354624	#4d4d4d
				CNTNAP4	0.0287919	0.155472	#4d4d4d
				CNTNAP5	0.0178116	0.111455	#4d4d4d
				CNTRL	0.132301	0.440338	#4d4d4d
				CNTROB	-0.534535	6.9271	#00C400
				COA3	-0.0961696	0.350582	#4d4d4d
				COA8	-0.0468644	0.213237	#4d4d4d
				COBL	-0.117827	0.662718	#4d4d4d
				COBLL1	-0.33255	4.78308	#00C400
				COCH	0.680206	4.79162	#C40000
				COG2	-0.0497342	0.232868	#4d4d4d
				COG3	-0.0203802	0.109949	#4d4d4d
				COG6	0.174022	2.20549	#4d4d4d
				COG8	-0.00177673	0.00560419	#4d4d4d
				COL12A1	0.188069	0.275536	#4d4d4d
				COL13A1	-0.244158	0.308117	#4d4d4d
				COL14A1	2.25997	9.70967	#C40000
				COL15A1	1.54155	6.3224	#C40000
				COL17A1	1.75286	7.96961	#C40000
				COL18A1	0.751312	3.64845	#C40000
				COL1A2	1.21064	2.9296	#C40000
				COL20A1	0.120699	1.85784	#4d4d4d
				COL25A1	0.0462734	0.433475	#4d4d4d
				COL26A1	0.0290738	0.234321	#4d4d4d
				COL27A1	0.315917	1.8606	#C40000
				COL3A1	1.42634	3.67736	#C40000
				COL4A1	0.0629202	0.0717376	#4d4d4d
				COL4A3	-0.630339	1.74972	#00C400
				COL4A5	0.0703086	0.385675	#4d4d4d
				COL4A6	0.177165	0.492284	#4d4d4d
				COL5A1	0.55688	0.962333	#4d4d4d
				COL5A2	0.974125	2.41642	#C40000
				COL6A1	0.222051	0.708517	#4d4d4d
				COL6A2	0.453144	1.53619	#C40000
				COL6A3	0.910365	4.79827	#C40000
				COL8A1	0.302453	0.357121	#4d4d4d
				COLEC11	1.5454	4.48879	#C40000
				COLQ	-0.0328425	0.191259	#4d4d4d
				COMMD1	-0.00678999	0.0165364	#4d4d4d
				COMMD4	-0.187494	1.53886	#4d4d4d
				COMMD5	-0.0463435	0.280197	#4d4d4d
				COMMD6	0.161817	1.74979	#4d4d4d
				COMMD7	-0.142426	0.873634	#4d4d4d
				COMP	2.64053	6.13208	#C40000
				COMT	-0.123338	0.830143	#4d4d4d
				COP1	0.102078	1.04958	#4d4d4d
				COPA	-0.0517752	0.331405	#4d4d4d
				COPE	0.0263988	0.109949	#4d4d4d
				COPRS	0.0622069	0.201746	#4d4d4d
				COPS4	0.148291	1.07548	#4d4d4d
				COPS9	0.0557918	0.407829	#4d4d4d
				COPZ1	0.0404603	0.124686	#4d4d4d
				COQ10B	0.0551845	0.166855	#4d4d4d
				COQ2	0.0852629	0.45802	#4d4d4d
				COQ7	0.0944548	0.450998	#4d4d4d
				COQ8B	0.0229425	0.1128	#4d4d4d
				COQ9	-0.0313911	0.167268	#4d4d4d
				CORO1C	-0.0292277	0.0578634	#4d4d4d
				CORT	0.311796	1.53095	#C40000
				COTL1	0.339714	1.11263	#4d4d4d
				COX11	-0.305774	2.44034	#00C400
				COX15	-0.148959	0.832283	#4d4d4d
				COX18	-0.00195105	0.00559085	#4d4d4d
				COX19	-0.153579	0.579067	#4d4d4d
				COX20	-0.187781	0.800662	#4d4d4d
				COX4I1	-0.167268	2.43408	#4d4d4d
				COX5A	-0.0478153	0.154651	#4d4d4d
				COX6A1	0.00764296	0.0208698	#4d4d4d
				COX6B2	0.189708	1.2651	#4d4d4d
				COX7A2L	-0.140906	1.16132	#4d4d4d
				COX7C	0.17394	1.79238	#4d4d4d
				CPA4	0.147337	1.12376	#4d4d4d
				CPA6	0.150039	0.61875	#4d4d4d
				CPD	0.164334	0.506574	#4d4d4d
				CPEB2	-0.124338	0.767502	#4d4d4d
				CPEB3	-0.227316	1.60973	#4d4d4d
				CPEB4	0.0149223	0.0264339	#4d4d4d
				CPED1	0.0950101	0.248222	#4d4d4d
				CPLANE1	0.0304495	0.0789801	#4d4d4d
				CPLX1	-0.0382214	0.143124	#4d4d4d
				CPLX2	0.0857856	0.414046	#4d4d4d
				CPM	-0.9919	2.1376	#00C400
				CPN2	-0.0140103	0.0612347	#4d4d4d
				CPNE3	-0.118073	1.08284	#4d4d4d
				CPNE6	0.0229362	0.135413	#4d4d4d
				CPNE8	-0.197533	1.54068	#4d4d4d
				CPPED1	-0.185116	0.526361	#4d4d4d
				CPSF2	0.0970933	0.731201	#4d4d4d
				CPSF6	0.000543827	0.00164988	#4d4d4d
				CPTP	-0.0306089	0.123198	#4d4d4d
				CPVL	0.357585	0.864182	#4d4d4d
				CR1	-0.0520072	0.255191	#4d4d4d
				CRABP1	0.139861	1.00207	#4d4d4d
				CRACR2A	0.26252	1.69503	#4d4d4d
				CRAMP1	-0.149819	1.314	#4d4d4d
				CRB1	0.109555	0.767928	#4d4d4d
				CRBN	-0.257502	1.04339	#4d4d4d
				CRCP	-0.0599244	0.38274	#4d4d4d
				CRCT1	0.336213	0.721641	#4d4d4d
				CREB1	-0.0704225	0.325695	#4d4d4d
				CREB3L3	0.0888217	0.959716	#4d4d4d
				CREB5	-0.0319381	0.029944	#4d4d4d
				CREBBP	-0.215919	1.5544	#4d4d4d
				CREBL2	0.126986	0.522427	#4d4d4d
				CREM	0.73714	2.10889	#C40000
				CRHR1	0.0166836	0.106321	#4d4d4d
				CRHR2	0.13287	0.709501	#4d4d4d
				CRIM1	-0.0964702	0.491801	#4d4d4d
				CRIPT	0.11581	0.790912	#4d4d4d
				CRISPLD2	-0.250708	0.432092	#4d4d4d
				CRK	-0.603394	3.3951	#00C400
				CRKL	-0.0485106	0.334617	#4d4d4d
				CRLF3	-0.019221	0.0372866	#4d4d4d
				CRMP1	-0.0432761	0.102579	#4d4d4d
				CRNKL1	0.0442253	0.153624	#4d4d4d
				CROCC	0.0954673	0.565158	#4d4d4d
				CRTAP	-0.303658	1.94764	#00C400
				CRTC1	0.122129	0.649064	#4d4d4d
				CRTC2	-0.284218	1.89343	#00C400
				CRTC3	-0.127151	1.00065	#4d4d4d
				CRY1	0.0974997	0.150116	#4d4d4d
				CRY2	-0.261517	1.81351	#4d4d4d
				CRYAA	0.054014	0.333291	#4d4d4d
				CRYAB	-0.536072	3.06865	#00C400
				CRYBB2	-0.11174	0.132282	#4d4d4d
				CRYBB3	0.0196921	0.111455	#4d4d4d
				CRYBG2	0.149077	0.423246	#4d4d4d
				CRYBG3	-0.224407	2.65829	#4d4d4d
				CRYGD	-0.0187546	0.121234	#4d4d4d
				CRYGS	-0.260861	0.820218	#4d4d4d
				CRYZL1	-0.0819648	0.379467	#4d4d4d
				CSDC2	0.084797	0.454124	#4d4d4d
				CSDE1	-0.102905	1.24414	#4d4d4d
				CSF1	0.15199	1.30626	#4d4d4d
				CSF2RA	-0.145626	0.176631	#4d4d4d
				CSGALNACT1	0.534875	2.00534	#C40000
				CSGALNACT2	0.0222121	0.03852	#4d4d4d
				CSH1	0.281982	0.556046	#4d4d4d
				CSHL1	0.0613181	0.464253	#4d4d4d
				CSMD2	0.0346429	0.252823	#4d4d4d
				CSNK1A1	0.190419	1.48738	#4d4d4d
				CSNK1D	0.0900497	0.279534	#4d4d4d
				CSNK1E	0.030151	0.0579373	#4d4d4d
				CSNK1G1	0.0381162	0.24925	#4d4d4d
				CSNK1G2	-0.0730071	0.183597	#4d4d4d
				CSNK1G3	0.0878592	1.10815	#4d4d4d
				CSNK2A1	-0.916536	10.1338	#00C400
				CSNK2A2	-0.192952	2.11298	#4d4d4d
				CSNK2B	-0.0816538	0.418071	#4d4d4d
				CSPP1	-0.0563364	0.0953237	#4d4d4d
				CSRNP3	0.270852	1.51836	#C40000
				CSRP1	0.0434551	0.0580827	#4d4d4d
				CSTA	-0.0637981	0.0802618	#4d4d4d
				CSTF2T	0.119965	0.685604	#4d4d4d
				CSTF3	0.248864	3.26869	#4d4d4d
				CT47A11	0.0392515	0.270034	#4d4d4d
				CTAGE1	0.00758372	0.0425174	#4d4d4d
				CTAGE10P	0.0559279	0.319772	#4d4d4d
				CTAGE4	-0.214757	0.475296	#4d4d4d
				CTBP1	-0.0453005	0.304815	#4d4d4d
				CTBP1-DT	-0.245898	2.21121	#4d4d4d
				CTBP2	-0.284725	2.65393	#00C400
				CTBS	-0.237938	1.0739	#4d4d4d
				CTCF	-0.0557333	0.281721	#4d4d4d
				CTDP1	0.0467927	0.156269	#4d4d4d
				CTDSP1	-0.267569	4.44601	#00C400
				CTDSP2	-0.53945	6.15596	#00C400
				CTDSPL	-0.584883	3.37227	#00C400
				CTDSPL2	0.2404	2.68168	#4d4d4d
				CTNNA1	-0.379262	3.99498	#00C400
				CTNNA2	-0.0167305	0.102305	#4d4d4d
				CTNNA3	0.0274388	0.213037	#4d4d4d
				CTNNB1	0.47545	4.63275	#C40000
				CTNND1	-0.309253	4.28678	#00C400
				CTNND2	-0.56343	5.36724	#00C400
				CTRL	-0.0887777	0.509102	#4d4d4d
				CTSA	0.079452	0.174685	#4d4d4d
				CTSB	0.481722	1.03492	#4d4d4d
				CTSC	0.213096	0.380462	#4d4d4d
				CTSE	1.59928	5.78275	#C40000
				CTSS	0.250752	0.562738	#4d4d4d
				CTSW	0.0784157	0.131803	#4d4d4d
				CTTN	0.0703431	0.268811	#4d4d4d
				CTTNBP2NL	-0.287693	3.87115	#00C400
				CTXN1	0.0968371	0.467622	#4d4d4d
				CUEDC2	-0.188105	1.50325	#4d4d4d
				CUL1	-0.11589	0.676789	#4d4d4d
				CUL3	-0.119707	0.679043	#4d4d4d
				CUL4A	-0.055071	0.278845	#4d4d4d
				CUL4B	-0.0717248	0.419942	#4d4d4d
				CUTALP	-0.162316	0.586316	#4d4d4d
				CUX1	-0.13994	1.23977	#4d4d4d
				CUX2	0.0909767	0.796027	#4d4d4d
				CWC25	-0.297192	2.46856	#00C400
				CWF19L1	-0.0740287	0.341803	#4d4d4d
				CX3CL1	-0.113599	0.191257	#4d4d4d
				CXADR	-0.455728	2.50598	#00C400
				CXCL11	0.348934	0.250168	#4d4d4d
				CXCL12	1.87904	10.2269	#C40000
				CXCL2	0.477507	0.350082	#4d4d4d
				CXCL3	0.578	0.595809	#4d4d4d
				CXCL5	0.64745	0.867008	#4d4d4d
				CXCR2	-0.512283	1.63373	#00C400
				CXCR5	0.550444	2.5131	#C40000
				CXCR6	0.726826	2.01967	#C40000
				CXorf38	-0.0322437	0.0904455	#4d4d4d
				EOLA2	0.217269	1.46886	#4d4d4d
				CXorf56	-0.107596	0.796719	#4d4d4d
				CXXC5	0.762231	7.76168	#C40000
				CYB561	0.00471669	0.0084774	#4d4d4d
				CYB5D2	-0.0254055	0.0751623	#4d4d4d
				CYB5R1	-0.156065	1.21774	#4d4d4d
				CYB5R3	-0.139656	1.18264	#4d4d4d
				CYBA	0.178298	0.931027	#4d4d4d
				CYBB	0.640889	1.09778	#4d4d4d
				CYBRD1	-0.713664	4.44358	#00C400
				CYCS	0.168191	0.766476	#4d4d4d
				CYFIP2	0.253003	1.51426	#4d4d4d
				CYHR1	-0.121836	0.65769	#4d4d4d
				CYLD	0.291786	1.75352	#C40000
				CYP11B1	0.0803924	0.531601	#4d4d4d
				CYP19A1	0.0591222	0.657652	#4d4d4d
				CYP1A2	-0.163272	1.13404	#4d4d4d
				CYP20A1	-0.156228	2.01322	#4d4d4d
				CYP24A1	1.11666	1.76555	#C40000
				CYP26B1	0.138871	0.224486	#4d4d4d
				CYP2A7	0.0522907	0.0548084	#4d4d4d
				CYP2B6	-0.309911	1.23098	#4d4d4d
				CYP2C19	3.87016e-06	3.29427e-05	#4d4d4d
				CYP2D6	0.173806	1.98265	#4d4d4d
				CYP2E1	0.137979	1.13446	#4d4d4d
				CYP2F1	0.76419	0.825255	#4d4d4d
				CYP2R1	-0.409455	4.40396	#00C400
				CYP2U1	0.00737555	0.0297591	#4d4d4d
				CYP3A43	-0.0750922	0.737374	#4d4d4d
				CYP3A5	-0.918852	7.28179	#00C400
				CYP4A11	0.00350154	0.0136016	#4d4d4d
				CYP4F11	-4.82071e-05	0.000149063	#4d4d4d
				CYP4F2	0.0205675	0.0759301	#4d4d4d
				CYP4F30P	0.0658044	0.663972	#4d4d4d
				CYP4V2	-0.145405	0.993525	#4d4d4d
				CYP4X1	0.445494	0.402173	#4d4d4d
				CYP51A1	-0.864261	4.13471	#00C400
				CYSLTR1	0.277823	3.37169	#C40000
				CYTH2	-0.11994	0.898506	#4d4d4d
				CYTH4	0.367864	1.72258	#C40000
				CYTOR	0.592651	1.35401	#C40000
				CYYR1	-0.568546	1.58144	#00C400
				CZIB	-0.157456	0.517018	#4d4d4d
				D2HGDH	-0.042037	0.0970021	#4d4d4d
				DAAM1	-0.38464	1.80572	#00C400
				DAB2IP	-0.38129	4.3182	#00C400
				DACH2	0.152442	1.63628	#4d4d4d
				DACT1	0.782289	4.24991	#C40000
				DACT3	0.447677	3.4298	#C40000
				DAD1	-0.071539	0.258704	#4d4d4d
				DAG1	-0.20918	2.19239	#4d4d4d
				DAOA	-0.0118541	0.0571456	#4d4d4d
				DAP	0.066607	0.267417	#4d4d4d
				DAPK1	-0.393756	2.30148	#00C400
				DAZ2	0.0118076	0.0894953	#4d4d4d
				DBF4	0.41487	3.49577	#C40000
				DBF4B	0.0826074	0.985688	#4d4d4d
				DBN1	0.546883	2.68504	#C40000
				DBNL	-0.127797	0.447886	#4d4d4d
				DBP	0.292426	1.19033	#4d4d4d
				DBT	-0.255822	2.5311	#4d4d4d
				DCAF1	-0.166031	1.43894	#4d4d4d
				DCAF10	-0.0436242	0.405251	#4d4d4d
				DCAF11	-0.29996	2.8622	#00C400
				DCAF12L1	0.0320314	0.224958	#4d4d4d
				DCAF13	0.303444	2.58675	#C40000
				DCAF4	0.102153	0.246833	#4d4d4d
				DCAF5	-0.0814635	0.571098	#4d4d4d
				DCAF7	-0.0694822	0.47963	#4d4d4d
				DCAF8	-0.115123	1.04139	#4d4d4d
				DCAKD	0.156209	1.23983	#4d4d4d
				DCANP1	0.562314	3.64275	#C40000
				DCBLD1	0.119012	0.867849	#4d4d4d
				DCBLD2	0.231946	1.29209	#4d4d4d
				DCC	0.0522094	0.372952	#4d4d4d
				DCHS2	0.0223816	0.155017	#4d4d4d
				DCK	-0.00608338	0.0115664	#4d4d4d
				DCLK1	0.619925	5.36724	#C40000
				DCLRE1C	0.118623	0.548017	#4d4d4d
				DCN	0.277602	0.410502	#4d4d4d
				DCP1A	-0.138867	0.799923	#4d4d4d
				DCP2	0.206277	1.75352	#4d4d4d
				DCT	0.111293	0.453696	#4d4d4d
				DCTD	0.160636	0.815459	#4d4d4d
				DCTN1	0.0530777	0.237406	#4d4d4d
				DCTN3	-0.284059	2.36273	#00C400
				DCTN6	-0.0934834	0.369534	#4d4d4d
				DCUN1D1	0.0733254	0.729147	#4d4d4d
				DCUN1D2	-0.181961	1.86978	#4d4d4d
				DCUN1D4	0.202198	2.64306	#4d4d4d
				DDA1	-0.0271166	0.092368	#4d4d4d
				DDAH1	0.204645	0.637663	#4d4d4d
				DDB1	0.043665	0.263357	#4d4d4d
				DDHD1	0.0841143	0.690142	#4d4d4d
				DDHD2	-0.06101	0.504768	#4d4d4d
				DDIAS	0.12067	0.645518	#4d4d4d
				DDIT4	-0.23526	0.385358	#4d4d4d
				DDR1	0.408207	1.50681	#C40000
				DDR2	-0.100158	0.183492	#4d4d4d
				DDX10	0.154296	1.2759	#4d4d4d
				DDX11	0.0485405	0.137073	#4d4d4d
				DDX17	-0.125444	0.405152	#4d4d4d
				DDX18	0.188744	1.16747	#4d4d4d
				DDX24	-0.0536387	0.169444	#4d4d4d
				DDX31	0.119787	0.498891	#4d4d4d
				DDX39B	0.0106938	0.0416463	#4d4d4d
				DDX3X	0.112234	0.306229	#4d4d4d
				DDX3Y	0.0936889	0.211695	#4d4d4d
				DDX42	-0.0522193	0.200146	#4d4d4d
				DDX46	-0.0530883	0.484607	#4d4d4d
				DDX50	0.0542284	0.443884	#4d4d4d
				DDX52	0.072462	0.546036	#4d4d4d
				DDX54	0.0339348	0.0782722	#4d4d4d
				DDX6	0.0413148	0.117071	#4d4d4d
				DDX60	-0.069051	0.106663	#4d4d4d
				DDX60L	-0.0358177	0.109315	#4d4d4d
				DEAF1	0.154291	1.20261	#4d4d4d
				DELEC1	0.104775	1.2051	#4d4d4d
				DECR1	-0.183291	0.519765	#4d4d4d
				DEF8	-0.0422319	0.156269	#4d4d4d
				DEFA6	-0.165608	3.43355	#4d4d4d
				DEFB106B	-0.0493196	0.384063	#4d4d4d
				DEFB126	0.0127367	0.0614513	#4d4d4d
				DEGS1	-0.0564752	0.0817114	#4d4d4d
				DELE1	-0.174587	0.730596	#4d4d4d
				DENND1A	-0.0905385	0.564025	#4d4d4d
				DENND1B	0.179535	1.01151	#4d4d4d
				DENND2A	0.315379	0.800629	#4d4d4d
				DENND2C	-0.0101078	0.0324633	#4d4d4d
				DENND2D	0.262349	1.51332	#4d4d4d
				DENND3	-0.537181	5.43899	#00C400
				DENND4A	-0.0293747	0.0788251	#4d4d4d
				DENND4C	-0.257649	2.70418	#4d4d4d
				DENND5B	0.350413	2.38547	#C40000
				DENND6B	0.0539754	0.202274	#4d4d4d
				DENR	0.350415	3.63203	#C40000
				DEPDC1	0.116413	0.634479	#4d4d4d
				DEPDC4	0.0134195	0.0650371	#4d4d4d
				DEPP1	0.139674	0.0787735	#4d4d4d
				DERL1	0.131933	0.580556	#4d4d4d
				DERL3	1.62948	5.10854	#C40000
				DESI1	-0.101976	0.513732	#4d4d4d
				DESI2	-0.201324	1.87769	#4d4d4d
				DEUP1	0.0525622	0.15387	#4d4d4d
				DEXI	-0.213242	1.12905	#4d4d4d
				DFFA	-0.0862639	0.601803	#4d4d4d
				DFFB	-0.0826029	0.5692	#4d4d4d
				DGAT2	-0.37777	1.74221	#00C400
				DGCR8	-0.156128	0.317747	#4d4d4d
				DGKA	0.388849	4.15094	#C40000
				DGKB	0.0724587	0.362137	#4d4d4d
				DGKE	-0.118265	1.35336	#4d4d4d
				DGKH	-0.0616928	0.421179	#4d4d4d
				DGKZ	0.0716268	0.325853	#4d4d4d
				DHCR24	-0.551058	2.7598	#00C400
				DHDDS	-0.0304485	0.223128	#4d4d4d
				DHFR	0.131485	0.522142	#4d4d4d
				DHFR2	-0.00257421	0.0109508	#4d4d4d
				DHRS1	0.127461	0.335626	#4d4d4d
				DHRS13	0.0518617	0.147579	#4d4d4d
				DHRS2	0.0672154	0.133494	#4d4d4d
				DHRS7B	-0.105749	0.527217	#4d4d4d
				DHTKD1	-0.308408	3.85363	#00C400
				DHX15	-0.0466314	0.214757	#4d4d4d
				DHX29	-0.0126214	0.0484107	#4d4d4d
				DHX30	-0.113376	0.734959	#4d4d4d
				DHX33	0.0904686	0.376286	#4d4d4d
				DHX34	-0.00842198	0.0462092	#4d4d4d
				DHX57	0.0431452	0.259241	#4d4d4d
				DHX9	-0.0325528	0.129272	#4d4d4d
				DIAPH1	-0.178961	0.71969	#4d4d4d
				DIAPH2	-0.363791	3.11658	#00C400
				DIAPH3	-0.152036	0.532828	#4d4d4d
				DICER1	-0.0930058	0.31153	#4d4d4d
				DICER1-AS1	0.0671093	0.13873	#4d4d4d
				DIDO1	0.0194821	0.0780735	#4d4d4d
				DIMT1	0.257729	1.21882	#4d4d4d
				DIO2	1.3848	6.98915	#C40000
				DIO3OS	-0.635792	3.43929	#00C400
				DIP2A	-0.123893	1.3288	#4d4d4d
				DIP2B	0.219902	0.833563	#4d4d4d
				DIPK2A	-0.0270383	0.0812658	#4d4d4d
				DIPK2B	-0.191248	0.721262	#4d4d4d
				DIRAS2	0.117205	1.20669	#4d4d4d
				DIS3	-0.0633499	0.472007	#4d4d4d
				DIS3L2	-0.0983762	0.78553	#4d4d4d
				DISC1	0.139228	1.53239	#4d4d4d
				DKK2	-0.598886	2.34059	#00C400
				DKK3	-0.116853	0.315367	#4d4d4d
				DLAT	-0.070598	0.468662	#4d4d4d
				DLC1	-0.537666	2.17671	#00C400
				DLEU1	0.107552	1.25558	#4d4d4d
				DLG1	0.0792867	0.547316	#4d4d4d
				DLG2	0.342594	2.81711	#C40000
				DLG3	0.242283	1.93268	#4d4d4d
				DLG4	0.0527141	0.174295	#4d4d4d
				DLG5	0.334566	2.66512	#C40000
				DLGAP4	-0.299785	1.68429	#00C400
				DLK1	0.197156	1.35107	#4d4d4d
				DLL3	0.133865	0.863129	#4d4d4d
				DLST	0.124421	0.41507	#4d4d4d
				DLX1	0.130169	0.723761	#4d4d4d
				DLX2	0.0139479	0.0531557	#4d4d4d
				DLX3	0.0610061	0.571003	#4d4d4d
				DMAC1	0.163457	0.867849	#4d4d4d
				DMAC2	-0.495264	6.87166	#00C400
				DMAC2L	-0.25801	2.20001	#4d4d4d
				DMAP1	-0.273612	2.69102	#00C400
				DMC1	-0.0394198	0.256163	#4d4d4d
				DMD	0.149234	0.888529	#4d4d4d
				DMRT3	0.090239	0.678322	#4d4d4d
				DMRTB1	-0.00635989	0.0338189	#4d4d4d
				DMRTC1	0.101622	0.425504	#4d4d4d
				DMXL1	-0.0790883	0.830779	#4d4d4d
				DNAH1	0.0656409	0.199496	#4d4d4d
				DNAH12	0.935821	0.555262	#4d4d4d
				DNAH14	0.120244	1.63938	#4d4d4d
				DNAH17	-0.251057	5.05571	#4d4d4d
				DNAH2	0.528298	0.823873	#4d4d4d
				DNAH3	0.0234355	0.0487333	#4d4d4d
				DNAH5	0.281865	1.05347	#4d4d4d
				DNAH6	0.274597	0.585117	#4d4d4d
				DNAH7	0.306598	0.498014	#4d4d4d
				DNAH8	0.0359423	0.247019	#4d4d4d
				DNAJA1	0.174664	0.364963	#4d4d4d
				DNAJA4	0.387133	0.930387	#4d4d4d
				DNAJB12	-0.246425	2.16464	#4d4d4d
				DNAJB14	-0.304613	1.77057	#00C400
				DNAJB2	-0.183394	1.35194	#4d4d4d
				DNAJB3	0.0311548	0.197914	#4d4d4d
				DNAJB4	-0.152971	0.292416	#4d4d4d
				DNAJB6	0.00126884	0.00420017	#4d4d4d
				DNAJC10	0.34401	2.50709	#C40000
				DNAJC11	-0.133423	1.56479	#4d4d4d
				DNAJC14	-0.103701	1.23546	#4d4d4d
				DNAJC16	0.00430129	0.017476	#4d4d4d
				DNAJC18	-0.0837357	0.371101	#4d4d4d
				DNAJC19	-0.248768	1.85373	#4d4d4d
				DNAJC21	-0.293561	2.24265	#00C400
				DNAJC22	0.514306	5.98817	#C40000
				DNAJC27	-0.0479851	0.150331	#4d4d4d
				DNAJC3-DT	-0.0262827	0.067927	#4d4d4d
				DNAJC30	-0.120999	0.852425	#4d4d4d
				DNAJC4	0.108742	1.03319	#4d4d4d
				DNAJC6	-0.0184131	0.109622	#4d4d4d
				DNAJC8	-0.0682555	0.540714	#4d4d4d
				DNHD1	-0.0550782	0.352094	#4d4d4d
				DNM1L	-0.110323	0.622132	#4d4d4d
				DNM1P46	-0.0123644	0.066211	#4d4d4d
				DNMT3A	0.0909757	0.430627	#4d4d4d
				DNPEP	-0.34487	2.20745	#00C400
				DOCK10	0.672406	4.52809	#C40000
				DOCK11	-0.297504	1.13802	#4d4d4d
				DOCK2	-0.0250588	0.0438174	#4d4d4d
				DOCK3	0.262388	2.8237	#4d4d4d
				DOCK4	-0.583333	4.73579	#00C400
				DOCK5	-0.116582	0.739978	#4d4d4d
				DOCK7	0.131992	1.54803	#4d4d4d
				DOCK8	-0.0686833	0.15215	#4d4d4d
				DOK1	-0.00913394	0.017476	#4d4d4d
				DOK4	-0.373317	1.30856	#00C400
				DOK6	-0.350161	0.654187	#4d4d4d
				DOLPP1	0.0430009	0.27771	#4d4d4d
				DONSON	0.436928	5.40924	#C40000
				DOT1L	-0.135949	0.258727	#4d4d4d
				DPF3	0.308609	2.49265	#C40000
				DPH2	0.208861	0.802414	#4d4d4d
				DPH5	-0.132899	0.506558	#4d4d4d
				DPH6	-0.0426753	0.243248	#4d4d4d
				DPH7	0.0177273	0.0467934	#4d4d4d
				DPM2	-0.0164707	0.0746763	#4d4d4d
				DPM3	-0.126537	1.50394	#4d4d4d
				DPP10	0.0742978	0.906215	#4d4d4d
				DPP6	-0.0985695	0.724425	#4d4d4d
				DPP8	-0.191586	2.55507	#4d4d4d
				DPP9	-0.0539132	0.243713	#4d4d4d
				DPT	-0.0972636	0.112997	#4d4d4d
				DPY19L1	-0.0542088	0.217877	#4d4d4d
				DPY19L1P1	-0.0342378	0.0605008	#4d4d4d
				DPY19L2	0.0993679	0.468882	#4d4d4d
				DPY19L2P2	0.149677	0.412464	#4d4d4d
				DPY19L2P3	0.131508	0.642615	#4d4d4d
				DPY19L4	-0.147259	0.749323	#4d4d4d
				DPYD	-0.212978	1.07311	#4d4d4d
				DPYS	0.607663	2.66576	#C40000
				DPYSL2	-0.438517	1.68518	#00C400
				DPYSL3	0.701953	3.66775	#C40000
				DQX1	0.314433	2.17205	#C40000
				DR1	-0.0350384	0.103404	#4d4d4d
				DRAM1	-0.297474	0.462039	#4d4d4d
				DRAM2	0.294284	2.32343	#C40000
				DRAP1	0.190079	1.64927	#4d4d4d
				DRC3	0.552599	0.381219	#4d4d4d
				DRD4	0.0610363	0.23994	#4d4d4d
				DRD5	0.149519	2.12272	#4d4d4d
				DSC3	0.411295	1.36047	#C40000
				DSCR4	0.0272314	0.125882	#4d4d4d
				DSE	-0.115692	0.535613	#4d4d4d
				DSEL	-0.287523	3.09029	#00C400
				DSG2	0.0626625	0.411685	#4d4d4d
				DSP	0.157417	0.652667	#4d4d4d
				DST	-0.0621855	0.131225	#4d4d4d
				DSTYK	-0.0902929	0.740527	#4d4d4d
				DTD1	-0.102428	1.16515	#4d4d4d
				DTD2	-0.0868066	0.585626	#4d4d4d
				DTNA	-0.0488099	0.33964	#4d4d4d
				DTNB	0.116877	0.61328	#4d4d4d
				DTWD1	0.189524	0.685167	#4d4d4d
				DTWD2	0.11776	1.02882	#4d4d4d
				DTX1	0.325902	3.51999	#C40000
				DTX3	0.222134	0.746473	#4d4d4d
				DTX3L	-0.0175819	0.0286987	#4d4d4d
				DTYMK	-0.00657331	0.0124045	#4d4d4d
				DUOX1	-1.08843	5.5189	#00C400
				DUOX2	-0.0248967	0.073247	#4d4d4d
				DUSP1	-0.233082	0.192518	#4d4d4d
				DUSP10	0.77805	5.49257	#C40000
				DUSP12	0.0693479	0.406708	#4d4d4d
				DUSP16	-0.0842735	0.260252	#4d4d4d
				DUSP18	-0.059921	0.183438	#4d4d4d
				DUSP19	0.111132	0.470886	#4d4d4d
				DUSP2	0.604742	1.31295	#C40000
				DUSP22	-0.123488	1.061	#4d4d4d
				DUSP3	-0.0917809	0.4577	#4d4d4d
				DUSP5P1	0.248075	1.82231	#4d4d4d
				DUSP8	-0.413767	2.29903	#00C400
				DUT	0.085518	0.496337	#4d4d4d
				DVL1	-0.207686	1.43414	#4d4d4d
				DVL3	0.0586533	0.458321	#4d4d4d
				DYM	0.114291	0.788975	#4d4d4d
				DYNC1I1	-0.0725924	0.19706	#4d4d4d
				DYNC1I2	-0.0548513	0.274992	#4d4d4d
				DYNC1LI1	-0.229164	1.91387	#4d4d4d
				DYNC1LI2	-0.295282	3.48241	#00C400
				DYNC2H1	-0.146156	0.148781	#4d4d4d
				DYNC2LI1	-0.0289266	0.0379006	#4d4d4d
				DYNLL1	0.164673	0.457406	#4d4d4d
				DYNLRB1	-0.316193	3.41672	#00C400
				DYNLT1	0.196046	1.53913	#4d4d4d
				DYNLT3	-0.0233757	0.0603389	#4d4d4d
				DYRK1A	-0.0389726	0.328288	#4d4d4d
				DYRK2	0.515303	6.55821	#C40000
				DYRK3	0.578379	0.971252	#4d4d4d
				DYSF	-0.407479	2.15677	#00C400
				DZANK1	0.158925	0.259155	#4d4d4d
				DZIP1L	0.345829	1.53239	#C40000
				DZIP3	0.62242	1.63258	#C40000
				E2F2	0.294361	1.63342	#C40000
				E2F4	-0.122554	0.564685	#4d4d4d
				E2F6	0.0712125	0.242648	#4d4d4d
				E4F1	-0.0254783	0.117076	#4d4d4d
				EAF1	0.0706222	0.378923	#4d4d4d
				EBF1	-0.175914	0.287649	#4d4d4d
				EBF3	0.314441	1.6309	#C40000
				EBI3	-0.0421696	0.123611	#4d4d4d
				EBPL	-0.27608	1.68892	#00C400
				ECE2	0.0517854	0.302683	#4d4d4d
				ECH1	-0.356337	3.46579	#00C400
				ECHDC1	-0.24778	1.2906	#4d4d4d
				ECHDC2	-0.251991	1.11676	#4d4d4d
				ECHDC3	-1.25426	8.27341	#00C400
				ECM2	0.550692	3.1688	#C40000
				ECT2	0.260395	1.82816	#4d4d4d
				EDA	-0.69105	8.55	#00C400
				EDC3	-0.0174688	0.0805905	#4d4d4d
				EDDM3B	0.00407253	0.0189201	#4d4d4d
				EDEM1	0.279636	0.868115	#4d4d4d
				EDEM2	-0.0237589	0.0457179	#4d4d4d
				EDEM3	-0.13066	0.619001	#4d4d4d
				EDNRA	0.231603	0.827032	#4d4d4d
				EDNRB	-2.13219	11.8816	#00C400
				EDRF1	0.0660208	0.434336	#4d4d4d
				EDRF1-DT	0.0155101	0.0865467	#4d4d4d
				EEA1	0.0913507	0.536588	#4d4d4d
				EEF1A1	0.0343496	0.0958335	#4d4d4d
				EEF1AKMT3	0.0345988	0.211073	#4d4d4d
				EEF1AKNMT	-0.19795	1.38919	#4d4d4d
				EEF1B2	0.206332	1.32099	#4d4d4d
				EEF1D	0.0599828	0.405816	#4d4d4d
				EEF1G	0.0571899	0.236754	#4d4d4d
				EEF2K	-0.0275275	0.104332	#4d4d4d
				EEPD1	-0.171977	1.5328	#4d4d4d
				EFCAB1	0.745443	0.467398	#4d4d4d
				EFCAB11	0.414452	4.42529	#C40000
				EFCAB14	-0.21847	2.33011	#4d4d4d
				EFCAB6	0.231311	0.496675	#4d4d4d
				EFCAB7	0.109504	0.157195	#4d4d4d
				EFHB	0.226365	0.328714	#4d4d4d
				EFHC1	0.427189	0.803937	#4d4d4d
				EFHC2	0.811366	1.36643	#C40000
				EFHD1	-0.15382	0.701024	#4d4d4d
				EFHD2	0.273138	1.00772	#4d4d4d
				EFL1	-0.0253393	0.115091	#4d4d4d
				EFNA1	-0.598565	2.50709	#00C400
				EFNA2	0.257363	2.2751	#4d4d4d
				EFNA5	0.171128	2.3723	#4d4d4d
				EFNB2	-0.721522	4.87985	#00C400
				EFNB3	0.505792	5.68512	#C40000
				EGFL8	0.0243675	0.0451524	#4d4d4d
				EGLN1	0.0482396	0.208691	#4d4d4d
				EHBP1	-0.257693	3.60987	#4d4d4d
				EHD1	-0.145575	0.342025	#4d4d4d
				EHD2	-0.561244	4.29752	#00C400
				EHF	0.107837	0.0743253	#4d4d4d
				EHMT1	0.0589293	0.275327	#4d4d4d
				EHMT2	-0.00429215	0.0144363	#4d4d4d
				EID1	0.0907987	0.377131	#4d4d4d
				EIF1	-0.154905	0.884535	#4d4d4d
				EIF1AD	0.088802	0.382014	#4d4d4d
				EIF1AX	-0.0405724	0.170331	#4d4d4d
				EIF1AY	-0.142965	0.766903	#4d4d4d
				EIF2A	-0.212263	1.52087	#4d4d4d
				EIF2S1	0.0390799	0.0806963	#4d4d4d
				EIF2S2	-0.0266836	0.107794	#4d4d4d
				EIF2S3	0.131585	0.877324	#4d4d4d
				EIF3B	-0.0348458	0.160919	#4d4d4d
				EIF3C	-0.172428	0.584283	#4d4d4d
				EIF3D	-0.00060574	0.00273067	#4d4d4d
				EIF3E	0.103316	0.469054	#4d4d4d
				EIF3F	-0.20834	2.04359	#4d4d4d
				EIF3K	-0.124519	0.848118	#4d4d4d
				EIF3L	-0.0589596	0.293179	#4d4d4d
				EIF3M	-0.0183335	0.0946964	#4d4d4d
				EIF4A1	0.155658	0.496337	#4d4d4d
				EIF4A2	-0.0633491	0.240409	#4d4d4d
				EIF4B	0.0314754	0.109634	#4d4d4d
				EIF4E	0.258706	2.81682	#4d4d4d
				EIF4E3	-0.290335	3.27721	#00C400
				EIF4EBP2	-0.22291	4.49276	#4d4d4d
				EIF4G3	0.170888	1.88107	#4d4d4d
				EIF4H	-0.213679	2.10679	#4d4d4d
[truncated: 16,246 more rows]

## Sheet: Figure 2
Figure 2a			Figure 2b			Figure 2d			Figure 2f			Figure 2j
TKS5 mRNA Levels			mRNA Levels			cells with podosomes/area(%)			cells with podosomes/area(%)			Degrated gelatin area (%)
NHLFs	NHLFs		TKS5	COL1A1		Ctrl	TGFβ		Ctrl	TGFβ		Ctrl	TGFβ
Vhc cl.1	TGFβ cl.1		6.46123	5.27435		10	25		10	30		1.34615	2.45192
1.16605	6.46123		8.56092	6.19362		0	54		0	60		0.817308	2.64423
0.877186	8.56092		6.34783	4.73797		10	25		10	30		0.961538	1.97115
1.21109	6.34783		6.98339	4.19166		23	42		20	40		0.769231	1.44231
0.907654	6.98339		3.15037	3.8		15	32		20	35		1.10577	1.97115
			5.68898	5.44128		10	42		20	45
Vhc cl.2	TGFβ cl.2		10.7508	6.47151
1.36164	5.68898		4.86306	5.07394
0.7434	10.7508		5.43088	5.12204
0.639961	4.86306
0.821118	5.43088

## Sheet: Figure 3
Figure 3b			Figure 3d			Figure 3f
cells with podosomes (%)			cells with podosomes (%)			Degrated gelatin area (%)
Ctrl	IPF		Ctrl	IPF		Ctrl	IPF
9.03333	48.6667		8.5	49		0.40737	2.48479
10.4667	51.5		10.1	53		0.956727	2.78905
9.95	59.6667		9.95	61		1.31846	3.17782
9.83333	54.8333		9.3	52		0.946585	2.48479
12.7833	44.3333		12.1	44.3333		1.36917	3.5497
Podosomes/cell			Podosomes/cell			Gelatin degradation area/cell (%)
Ctrl	IPF		Ctrl	IPF		Ctrl	IPF
0.65	2.41667		0.65	2.41667		0.138506	0.628205
0.41	2.5		0.433333	2.73333		0.325287	0.887097
0.8	3.3		0.783333	3.21667		0.24356	0.728682
1.08333	2.9		1.08333	2.56667		0.301075	0.49
1.09	3.3		1.26667	3.58333		0.482143	0.875

## Sheet: Figure 4
Figure 4b				Figure 4c					Figure 4d					Figure 4e					Figure 4f					Figure 4g					Figure 4h			Figure 4j					Figure 4k					Figure 4l					Figure 4m
	Percent survival			Weight loss (%)					Total protein (mg/ml)					Cell number (^105)					Soluble collagen (mg/ml)					Col1a1 mRNA levels					WT BLM			Aschroft scoring					Rrs					Ers					Cst
Days	WT BLM	TKS5+/- BLM		WT SAL	WT BLM	TKS5+/- SAL	TKS5+/- BLM		WT SAL	WT BLM	TKS5+/- SAL	TKS5+/- BLM		WT SAL	WT BLM	TKS5+/- SAL	TKS5+/- BLM		WT SAL	WT BLM	TKS5+/- SAL	TKS5+/- BLM		WT SAL	WT BLM	TKS5+/- SAL	TKS5+/- BLM		Tks5	Col1a1		WT SAL	WT BLM	TKS5+/- SAL	TKS5+/- BLM		WT SAL	WT BLM	TKS5+/- SAL	TKS5+/- BLM		WT SAL	WT BLM	TKS5+/- SAL	TKS5+/- BLM		0.083642	0.051531	0.081169
0	100	100		10.7143	-14.9091	4.18848	-6.31579		0.23775	3.89525	0	2.282		2.78	15.74	3.1	4.9		0.041825	0.309275	0.035625	0.165325		1.35441	5.0441	1.41457	2.72979		2.58408	5.0441		0	5.8	0	2.3		0.442516	0.681392	0.575975	0.407225		23.0898	40.2779	22.5003	34.7739		0.078145	0.037754	0.079338
13	87.5	100		5	-17.9389	-1.78571	-3.13901		0.26075	3.1625	0.35375	3.223		3.72	15.4	2.14	9.36		0.042175	0.13395	0.041	0.187175		0.810315	3.24771	1.06416	2.79887		0.464563	3.24771		0.7	5.3	0.5	3.4		0.550441	0.591344	0.510263	0.587225		18.1488	30.0039	21.8048	20.7015		0.088399	0.054507	0.082843
14	87.5	100		0	-2.27273	1.87266	0		0.0415	3.905	0.25625	3.17325		7.96	15.5	1.96	8.08		0.030275	0.315525	0.040075	0.16435		1.07915	5.76852	0.668626	4.75755		1.11474	5.76852		0.6	4.5	0.7	3		0.499382	0.652462	0.473691	0.481988		19.1555	40.0536	19.8403	24.4827		0.084457	0.047602	0.084457
				0.882353	2.27273	-0.357143	-4.66667		0	2.96925	0.2315	1.7265		3.8	14.28	3.46	8.22		0.045925	0.310525	0.0371	0.049625		0.833855	8.18011		1.23356		5.05056	8.18011		1	4.7	0.8	3		0.485358	0.688404	0.414948	0.540193		21.0756	35.5277	18.1174	23.8784			0.058061
					-18.8406		-2.8			3.297		1.88875			12.4		9.66			0.316925		0.06325			10.886		2.5655		5.28086	10.886			5		2.6			0.719593		0.470326			32.8723		26.7141			0.034097
					-7.77778		-5			3.79825		2.148			16.48		12.56			0.274975		0.141825					4.87183											0.720956		0.535449			32.1806					0.031283
					-10.9091					3.69275		2.8265										0.098375							TKS5+/- BLM
																													Tks5	Col1a1
																													1.27743	2.72979
																													0.297251	2.79887
																													2.0693	4.75755
																													0.151942	1.23356
																													1.91968	2.5655
																													1.48173	4.87183
																													0.260317	3.51177
[truncated: 1 more columns]

## Sheet: Figure 5
Figure 5a					Figure 5c					Figure 5d					Figure 5f					Figure 5h			Figure 5i
Tks5 mRNA levels					Cells with podosomes (%)					MTT (Arb.Units)					Invasion (Arb.Units)					Cells with podosomes (%)			Invasion (Arb.Units)
WT vch	WT TGFβ	TKS5+/- vhc	TKS5+/- TGFβ		WT vch	WT TGFβ	TKS5+/- vhc	TKS5+/- TGFβ		WT vch	WT TGFβ	TKS5+/- vhc	TKS5+/- TGFβ		WT vch	WT TGFβ	TKS5+/- vhc	TKS5+/- TGFβ		WT BLM	TKS5+/- BLM		WT SAL	WT BLM	TKS5+/- SAL	TKS5+/- BLM
1.38181	1.28358	0.883284	0.645628		0.3	21	0.3	12		1.089	1.635	0.318	0.391		1.03	3.08	1.58	1.92		46	22		1.06	1.9	1.15	1.02
0.79002	1.86923	0.577623	0.515181		0.7	33	0.1	22		0.755	1.364	0.338	0.559		1.05	2.54	1.78	1.75		33	13		1.11	1.88	1.16	1.59
0.77781	1.27131	0.381035	0.679317		0.4	42	0.2	17		0.93	1.567	0.464	0.5		1.13	2.35	1.53	2		42	17		1.03	1.51	1.06	1.23
0.764198	1.3994	0.576174	0.662126		0.3	28	0.5	11		0.751	1.285	0.361	0.535		1.05	2.64	1.41	1.42		35	21		0.91	1.67	0.89	1.27
1.26269			0.763875		0.6	26	0.2	15		0.866	1.137	0.421	0.431							19	18
1.18774			0.570488							0.998	1.531	0.48	0.578
			0.651376
			0.811108
			0.180125

## Sheet: Figure 6
Figure 6a						Figure 6b		Figure 6d			Figure 6e
Dotplot of top singificantly suppressed terms						Collagen-containing extracellular matrix GSEA plot		Tks5 mRNA levels			mRNA levels
colour	size	x	y	process		Please refer to https://doi.org/10.5281/zenodo.8296510		pSAL aECM	pBLM aECM		Col1a1	Tks5
#FF0000	7.37237	2.70769	7	collagen-containing extracellular matrix				0.632197	3.56597		0.830184	3.56597
#FC0012	4.21268	2.54702	6	extracellular matrix structural constituent				1.18237	3.77079		0.94078	3.77079
#FF0000	8	2.54439	5	external encapsulating structure				1.17471	4.5533		1.28714	4.5533
#FF0000	8	2.54439	4	extracellular matrix				1.14475	4.72218		1.36246	4.72218
#FC0014	4.71499	2.53378	3	heparin binding
#0000FF	3	2.48819	2	basement membrane
#FC0013	5.42536	2.47148	1	glycosaminoglycan binding

## Sheet: Figure 7
Figure 7a					Figure 7b						Figure 7c			Figure 7d					Figure 7e			Figure 7g					Figure 7h
Cmap analysis					Tks5 mRNA levels						mRNA levels			Tks5 mRNA levels					mRNA levels			Cells with podosomes (%)					Invasion (Arb.Units)
moa	NCS	fill	y		Nintentanib (-) TGFβ (-)	Nintentanib (-) TGFβ (+)	Nintentanib (0,25) TGFβ (+)	Nintentanib (0,5) TGFβ (+)	Nintentanib (1) TGFβ (+)		Tks5 reduction	Col1a1 reduction		A-419259 (-) TGFβ (-)	A-419259 (-) TGFβ (+)	A-419259 (1) TGFβ (+)	A-419259 (2) TGFβ (+)		Tks5 reduction	Col1a1 reduction		Ctrl	TGFβ	Nintentanib	A-419259		Ctrl	TGFβ	A-419259
Aurora kinase inhibitor	1.76	#AF1117	13		0.773612	25.7931	17.7753	16.608	3.91396		-39.9595	-28.6358		1.08384	2.30914	0.146155	0.0851793		-90.5706	-63.8411		10	46	35	23		1.35	2.83	1.98
NTPDase inhibitor	1.733	#BF151A	12		0.9	41.7695	15.2451	4.47301	8.88696		-35.7573	-43.9283		1.04484	1.04708	0.206544	0.108164		-86.6746	-45.7323		5	52	45	12		1.54	2.06	1.46
Smoothened receptor antagonist	1.716	#CE1B1E	11		1.71527	46.7114			10.5678		-47.8001	-44.4116		0.940155	1.3	0.533658	0.119857		-65.5705	-43.0229		6	67	27	9		1.14	1.7	1.28
HDAC inhibitor	1.697	#DD2A24	10								-57.371	-62.5959			2.13762	0.313977	0.0442469		-79.7434	-68.4459		7	53	25	13		1.03	1.8	1.27
VEGFR, KIT, PDGFR inhibitor	1.695	#ED392B	9								-53.3333	-57.669			2.34016	0.152132	0.0592983		-90.185	-61.3423		6	48	32	14
ALK inhibitor	1.683	#F34C37	8								-59.9761	-60.044				0.125406			-91.9093	-62.8397
Protein synthesis inhibitor	1.671	#F86043	7																-94.5046	-74.3123
Insulin secretagogue	1.667	#FB7252	6																-93.0217	-83.7197
JAK inhibitor	1.664	#FB8363	5																-92.2673	-71.8149
Phosphodiesterase inhibitor	1.664	#FB8363	5																-97.1454	-83.2026
Estrogen receptor antagonist, SERM	1.663	#FC9474	4																-96.1743	-75.0389
Src inhibitor	1.661	#FCA588	3
Protein synthesis, BIG1 inhibitor	1.661	#FCA588	3
PI3K inhibitor	1.655	#FCB69C	2
KIT, PDGFR, VEGFR inhibitor	1.654	#FCC6B0	1

## Sheet: Figure 8
Figure 8b			Figure 8c				Figure 8d				Figure 8e				Figure 8f				Figure 8g				Figure 8h
Percent survival			% Weight loss				Total protein (mg/ml)				Cell number (^104)				Soluble collagen (Arb. Units)				Col1a1 mRNA levels				Aschroft scoring
BLM	BLM/A-419259		SAL	BLM	BLM/A-419259		SAL	BLM	BLM/A-419259		SAL	BLM	BLM/A-419259		SAL	BLM	BLM/A-419259		SAL	BLM	BLM/A-419259		SAL	BLM	BLM/A-419259
100	100		-3.38983	-3.77358	0.367647		0.028571	1.76071	1.53714		6	142	118		0.150121	4.21842	1.63122		0.956844	4.63209	2.51865		0.325	5.8	2.2
			4.14747	0	0.719424		0.195714	1.67143	1.32571		8	120	106		0.228399	1.71038	0.392116		1.25287	6.94422	4.88233		1.25	3.3	1.9
			-4.25532	-3.48432	-1.66667		0.145714	1.70786	1.39929		6	148	100		0.141191	2.34111	1.60032		1.26993	4.50319	5.17196		0.8	4.5	2.8
			-3.01724	-2.64151	-2.8		0.047143	1.66286	1.37929		10	146	70		0.159775	2.05632	0.962188		0.665923	4.56277	1.36561		0.4	3.7	2.8
			4.95495	-16.4794	-7.54717		0.145714	1.72	1.50571		4	140	134		0.134031	3.06637	2.5181		0.984949	13.9004	1.1726		0.5	5.1	3.8

## Sheet: Suppl. Fig1
Suppl. Fig1 a					Suppl. Fig1 b										Suppl. Fig1 c					Suppl. Fig1 d										Suppl. Fig1 e							Suppl. Fig1 f				Suppl. Fig1 g
TKS5 in volcano plot					TKS5 - COL1A1 correlation										TKS5 in volcano plot					TKS5 - COL1A1 correlation										tSNE plot							TKS5 dotplot in cell types				Fibroblasts tSNE
Symbol	log2FC	-log10FDR	Color		TKS5	COL1A1	rho	p.value_rho	Model						Symbol	log2FC	-log10FDR	Color		TKS5	COL1A1	rho	p.value_rho	Model						colour	x	y	label	x	y		size	colour	cell_cluster		colour	x	y	label	x	y
A1BG	0.298585	5.59922	#C40000		11.0055	9.93021	0.71489	3.06477e-07	x	y	ymin	ymax	se		A1BG	0.306808	13.4748	#C40000		10.5151	11.0171	0.783025	3.40234e-34	x	y	ymin	ymax	se		#ECECEC	-2.12183	-15.5536	AT2 cells	9.05149	-13.9896		3.8295	#EDAA99	Basal cells		#00c400	-1.61733	-12.009	1	0.521613	-14.9309
A1CF	0.00042226	0.0101003	#4d4d4d		11.439	13.3552			10.8003	10.7164	10.0069	11.4259	0.351325		AACS	0.141051	5.27019	#4d4d4d		11.5954	14.8966			10.2792	10.2965	9.89432	10.6986	0.203599		#ECECEC	28.9386	-10.1315	Macrophages	-13.355	3.40622		5.25554	#ECA390	Club cells		#00c400	-1.29166	-12.6614	3	-2.09581	18.4351
AAK1	-0.0235578	1.2847	#4d4d4d		11.0795	12.9607			10.8164	10.7828	10.0909	11.4746	0.34256		AADACL3	-0.0735359	2.59075	#4d4d4d		10.5643	11.1898			10.2987	10.381	9.98868	10.7733	0.198618		#ECECEC	4.68882	-28.5173	Endothelial cells	-24.7103	16.8528		3.69125	#EFCFC7	AT2 cells		#c40000	-1.23015	19.6721	0	11.4168	2.11008
AARS2	0.0260753	0.336699	#4d4d4d		11.2046	13.4559			10.8325	10.8491	10.1748	11.5234	0.333881		AAK1	-0.00381002	0.0675557	#4d4d4d		10.5354	13.3169			10.3181	10.4655	10.083	10.848	0.193662		#ECECEC	18.5677	3.83293	Mast cells	22.2235	22.6849		0.0590387	#ECECEC	B/Plasma cells		#00c400	2.72691	-19.165	2	-22.372	1.93017
AASDH	0.0107888	0.0738922	#4d4d4d		11.1761	13.568			10.8487	10.9155	10.2585	11.5724	0.325297		AATK	-1.37944	28.0075	#00C400		10.5102	10.7237			10.3375	10.55	10.1773	10.9228	0.188732		#ECECEC	14.7666	-6.78219	Monocytes	6.14387	19.6433		0	#ECECEC	Monocytes		#0062c4	-0.158897	-8.10909
AASDHPPT	0.238642	2.23238	#4d4d4d		11.0279	9.48186			10.8648	10.9819	10.342	11.6217	0.316814		ABAT	0.25643	7.59737	#4d4d4d		10.515	12.0803			10.357	10.6346	10.2715	10.9977	0.183831		#ECECEC	-0.0437268	-18.6992	Plasma cells	11.0415	31.2029		1.04718	#ECECEC	Macrophages		#00c400	0.447636	-10.6013
AATF	-0.131268	1.24667	#4d4d4d		11.5363	14.4701			10.8809	11.0482	10.4253	11.6711	0.308442		ABCA1	-0.218657	3.18866	#4d4d4d		10.9271	12.676			10.3764	10.7191	10.3656	11.0726	0.178959		#ECECEC	5.51876	-20.9079	Fibroblasts	-22.8113	29.8506		0.289135	#ECECEC	DCs		#00c400	-0.654742	-9.83179
AATK	-1.19436	8.07424	#00C400		11.2458	13.6906			10.897	11.1146	10.5084	11.7208	0.300188		ABCA17P	0.0185875	0.416998	#4d4d4d		10.6575	12.2649			10.3958	10.8036	10.4597	11.1475	0.174121		#ECECEC	18.5794	-17.1852	AT1 cells	19.2528	13.4558		0.859109	#ECECEC	T/NKT cells		#c40000	-0.757939	20.5875
ABAT	0.356449	5.963	#C40000		11.2101	14.4168			10.9131	11.181	10.5911	11.7708	0.292064		ABCA2	-0.0496758	1.43816	#4d4d4d		10.7096	11.8973			10.4153	10.8881	10.5537	11.2226	0.169319		#ECECEC	-16.454	-2.39969	Lymphatic/Endothelial cells	-33.1799	13.0414		0.232019	#ECECEC	Plasma cells		#00c400	1.91555	-20.3334
ABCA1	-0.208456	1.78203	#4d4d4d		12.0729	15.6481			10.9292	11.2473	10.6736	11.821	0.28408		ABCA8	-0.152995	1.24159	#4d4d4d		10.8666	12.24			10.4347	10.9727	10.6476	11.2977	0.164556		#ECECEC	4.01796	-27.2565	DCs	-6.29999	29.4415		2.69186	#ECECEC	AT1 cells		#0062c4	5.8716	6.87935
ABCA5	0.493982	3.60303	#C40000		11.3715	11.216			10.9453	11.3137	10.7558	11.8716	0.276248		ABCB1	0.474259	6.53638	#C40000		10.7804	13.1256			10.4541	11.0572	10.7415	11.3729	0.159835		#ECECEC	-25.8181	5.17107	T/NKT cells	6.23325	14.3188		1.78795	#ECECEC	Endothelial cells		#eed202	-25.2277	3.45058
ABCA6	0.19431	0.434426	#4d4d4d		11.2501	12.4982			10.9614	11.3801	10.8376	11.9225	0.268583		ABCB10	-0.0514857	0.873905	#4d4d4d		10.667	11.0945			10.4736	11.1417	10.8353	11.4482	0.155161		#ECECEC	12.622	-21.6347	Ciliated cells	29.3084	13.6534		2.71988	#EED8D2	Ciliated cells		#0062c4	13.3942	3.02025
ABCB10	-0.0419719	0.40844	#4d4d4d		11.2829	14.0483			10.9775	11.4464	10.9191	11.9737	0.261098		ABCB5	0.00351553	0.0974507	#4d4d4d		10.6606	10.7558			10.493	11.2262	10.9289	11.5236	0.150538		#ECECEC	-22.6272	1.35765	B/Plasma cells	-18.6001	26.4592		6	#C40000	Fibroblasts		#eed202	-24.384	4.89873
ABCB6	0.479381	6.07649	#C40000		11.4661	13.8982			10.9936	11.5128	11.0002	12.0254	0.253809		ABCB8	0.0595362	1.86551	#4d4d4d		10.5327	11.4359			10.5124	11.3108	11.0225	11.5991	0.145971		#ECECEC	-13.2141	-2.19798	Basal cells	30.1886	4.03617		0.673187	#ECECEC	Mast cells		#c40000	-2.37837	15.708
ABCB9	0.0812773	3.14882	#4d4d4d		11.673	15.2753			11.0097	11.5792	11.0809	12.0775	0.246734		ABCB9	0.0610189	2.19469	#4d4d4d		11.3303	16.1622			10.5319	11.3953	11.1159	11.6747	0.141464		#ECECEC	8.4081	-2.65442	Club cells	25.7341	8.5028		2.74016	#EDE6E4	Lymphatic/Endothelial cells		#0062c4	14.4842	0.886046
ABCC13	-0.161517	6.6017	#4d4d4d		11.1257	13.3263			11.0258	11.6455	11.1611	12.13	0.239892		ABCC10	0.13609	5.97997	#4d4d4d		11.0992	15.4009			10.5513	11.4798	11.2092	11.7505	0.137025		#ECECEC	-25.3874	-6.47252									#0062c4	17.467	7.19552
ABCC2	0.16644	3.49401	#4d4d4d		11.2314	12.4594			11.0419	11.7119	11.2407	12.1831	0.233303		ABCC13	-0.137712	12.092	#4d4d4d		10.2792	10.7042			10.5707	11.5644	11.3023	11.8264	0.132659		#ECECEC	22.03	-19.4846									#00c400	-2.51159	-13.8718
ABCC4	-0.0906918	2.39626	#4d4d4d		10.9422	14.2436			11.0581	11.7783	11.3199	12.2367	0.22699		ABCC2	0.152296	8.24325	#4d4d4d		10.6496	12.1469			10.5901	11.6489	11.3953	11.9024	0.128374		#ECECEC	-4.79854	-2.24544									#0062c4	17.667	9.3086
ABCC5	0.4933	10.602	#C40000		11.398	14.0664			11.0742	11.8446	11.3984	12.2909	0.220976		ABCC3	0.916433	23.6314	#C40000		11.066	14.3454			10.6096	11.7334	11.4881	11.9787	0.12418		#ECECEC	3.6826	7.97628									#0062c4	17.2797	8.03871
ABCC6	-0.303169	2.0046	#00C400		11.4413	12.865			11.0903	11.911	11.4762	12.3458	0.215285		ABCC5	0.587263	20.9169	#C40000		10.6071	11.5856			10.629	11.8179	11.5807	12.0551	0.120084		#ECECEC	-15.1718	-3.09931									#0062c4	17.4857	8.45885
ABCC9	0.0107038	0.0447634	#4d4d4d		12.0305	15.0614			11.1064	11.9774	11.5534	12.4014	0.209945		ABCC6	-0.357414	7.55965	#00C400		10.6444	11.2341			10.6484	11.9025	11.6731	12.1318	0.116098		#ECECEC	-21.6961	4.54492									#0062c4	17.6559	9.52856
ABCD3	0.0505217	0.294827	#4d4d4d		11.1091	10.6001			11.1225	12.0437	11.6298	12.4577	0.204982		ABCC9	-0.0476142	0.611704	#4d4d4d		10.5042	11.486			10.6679	11.987	11.7653	12.2087	0.112233		#ECECEC	-7.14464	-20.0759									#0062c4	17.7696	10.256
ABCE1	0.138837	1.45225	#4d4d4d		11.219	13.2321			11.1386	12.1101	11.7053	12.5149	0.200425		ABCD1	-0.0739821	2.43531	#4d4d4d		10.4748	11.4583			10.6873	12.0715	11.8572	12.2858	0.108503		#ECECEC	11.4207	-18.6113									#0062c4	16.1379	3.6253
ABCF1	-0.16046	1.73816	#4d4d4d		11.3648	12.7361			11.1547	12.1765	11.78	12.5729	0.196303		ABCD3	-0.089979	2.73253	#4d4d4d		10.6504	11.0415			10.7067	12.156	11.9488	12.3633	0.104921		#ECECEC	-28.1582	1.27372									#0062c4	16.5266	9.19559
ABCF2	-0.019603	0.086928	#4d4d4d		11.0229	12.3257			11.1708	12.2428	11.8538	12.6319	0.192642		ABCD4	0.188546	3.91586	#4d4d4d		10.6646	13.4821			10.7262	12.2406	12.0401	12.4411	0.101503		#ECECEC	5.53352	8.2									#eed202	-25.7598	1.38117
ABCG1	-0.379805	2.1107	#00C400		11.1137	11.1281			11.1869	12.3092	11.9266	12.6919	0.18947		ABCE1	0.170274	4.54984	#4d4d4d		10.3973	11.5855			10.7456	12.3251	12.131	12.5192	0.0982673		#ECECEC	-0.0805499	-25.1759									#c40000	-0.977815	17.7771
ABHD1	-0.0133452	0.12846	#4d4d4d		11.1225	12.9198			11.203	12.3756	11.9983	12.7528	0.186811		ABHD11	0.198685	4.39585	#4d4d4d		10.8191	11.9446			10.765	12.4096	12.2215	12.5977	0.0952311		#ECECEC	24.8316	-12.6126									#0062c4	16.196	3.43853
ABHD10	0.162099	3.63138	#4d4d4d		11.5857	14.943			11.2191	12.4419	12.069	12.8149	0.184688		ABHD12B	0.224101	3.63464	#4d4d4d		10.5499	11.1483			10.7845	12.4941	12.3116	12.6767	0.0924145		#ECECEC	-5.155	-2.94786									#eed202	-26.1614	1.49535
ABHD12	-0.136707	0.765454	#4d4d4d		10.8193	10.45			11.2352	12.5083	12.1385	12.8781	0.183119		ABHD14A	0.176432	6.88778	#4d4d4d		10.4983	11.7529			10.8039	12.5787	12.4012	12.7561	0.0898383		#ECECEC	19.7723	-8.99573									#eed202	-26.2725	3.95845
ABHD13	-0.0727176	1.22196	#4d4d4d		11.0195	11.5982			11.2514	12.5747	12.2069	12.9425	0.182119		ABI3BP	-0.439172	17.0002	#00C400		11.1205	14.2612			10.8233	12.6632	12.4903	12.8361	0.0875236		#ECECEC	-5.75566	-20.736									#00c400	3.9457	-16.4696
ABHD14B	-0.0996394	0.935855	#4d4d4d		11.0557	11.1704			11.2675	12.641	12.2741	13.008	0.181698		ABL1	0.0725889	0.828901	#4d4d4d		11.0453	14.2808			10.8428	12.7477	12.5789	12.9166	0.0854916		#ECECEC	-22.4398	-5.10743									#c40000	-0.924867	17.0068
ABHD17A	-0.389912	5.67662	#00C400		10.8003	10.3506			11.2836	12.7074	12.3401	13.0747	0.181858		ABL2	-0.0954998	0.901541	#4d4d4d		10.456	11.0802			10.8622	12.8322	12.6668	12.9977	0.0837631		#ECECEC	-9.16231	-8.23836									#c40000	-3.59026	19.5181
ABHD2	0.0295884	0.152717	#4d4d4d		11.2145	10.8978			11.2997	12.7738	12.405	13.1425	0.182599		ABLIM1	-0.49723	29.0123	#00C400		10.8272	11.3327			10.8816	12.9168	12.7541	13.0794	0.082357		#ECECEC	17.6307	-22.9608									#0062c4	17.8537	7.35421
ABHD5	-0.33593	3.7508	#00C400		11.6319	14.4594			11.3158	12.8401	12.4687	13.2116	0.183913		ABLIM2	0.153228	2.09802	#4d4d4d		10.706	12.6922			10.9011	13.0013	12.8407	13.1619	0.0812901		#ECECEC	1.40583	-25.6448									#eed202	-23.4927	3.54694
ABI1	0.203097	3.16085	#4d4d4d		11.3056	11.9946			11.3319	12.9065	12.5313	13.2817	0.185789		ABLIM3	-0.242362	5.05967	#4d4d4d		10.3521	12.4535			10.9205	13.0858	12.9267	13.245	0.0805759		#ECECEC	24.2624	-10.8094									#0062c4	17.0434	8.84473
ABI2	-0.00116435	0.00640805	#4d4d4d		11.1493	10.6632			11.348	12.9729	12.5928	13.353	0.188209		ABR	-0.140468	3.77433	#4d4d4d		11.274	16.0821			10.9399	13.1703	13.0119	13.3288	0.0802238		#ECECEC	3.98369	-5.95277									#eed202	-25.9387	1.31659
ABI3BP	-0.510375	5.77541	#00C400		10.9509	9.822			11.3641	13.0393	12.6532	13.4253	0.191153		ABTB1	-0.388401	16.552	#00C400		10.6754	13.4711			10.9593	13.2549	13.0964	13.4134	0.0802385		#ECECEC	-19.5089	-11.0101									#eed202	-24.4851	4.93682
ABL1	-0.101256	1.24409	#4d4d4d		11.3706	14.1651			11.3802	13.1056	12.7126	13.4986	0.194598		ACACA	-0.0451191	0.507174	#4d4d4d		11.0726	14.9306			10.9788	13.3394	13.1802	13.4986	0.0806199		#ECECEC	13.8593	0.306701									#eed202	-26.483	2.81868
ABL2	0.0218169	0.0577739	#4d4d4d		11.7618	14.5359			11.3963	13.172	12.7711	13.5729	0.198516		ACACB	-0.127029	1.19013	#4d4d4d		10.696	10.6054			10.9982	13.4239	13.2632	13.5846	0.0813628		#ECECEC	10.8817	-1.44305									#0062c4	18.0677	8.74263
ABLIM3	-0.307489	2.18752	#00C400		11.0064	10.66			11.4124	13.2384	12.8286	13.6481	0.202881		ACAD10	-0.0528595	0.751369	#4d4d4d		10.473	10.8506			11.0176	13.5085	13.3456	13.6713	0.0824575		#ECECEC	-14.1713	0.623356									#0062c4	16.8844	7.99121
ABRAXAS1	0.133719	1.45175	#4d4d4d		11.0307	10.9059			11.4285	13.3047	12.8853	13.7241	0.207665		ACAD9	0.0321031	0.590673	#4d4d4d		10.6277	11.6293			11.0371	13.593	13.4273	13.7587	0.0838901		#ECECEC	-6.94481	-16.1668									#0062c4	17.5594	8.38445
ABTB1	-0.40075	5.14611	#00C400		11.1239	12.7864			11.4446	13.3711	12.9413	13.8009	0.212839		ACADSB	0.0508467	0.365747	#4d4d4d		10.7316	11.9108			11.0565	13.6775	13.5083	13.8467	0.0856437		#ECECEC	3.79519	-28.8323									#0062c4	10.6954	8.41741
ACAA1	-0.185522	1.80811	#4d4d4d		11.6681	11.9266			11.4608	13.4375	12.9964	13.8785	0.218375		ACAN	0.624805	9.67215	#C40000		10.7371	13.0233			11.0759	13.762	13.5888	13.9353	0.0876991		#ECECEC	-20.3587	-3.24302									#c40000	0.355643	19.7024
ACACA	-0.0609558	1.09673	#4d4d4d												ACAP3	0.249997	12.3919	#4d4d4d		10.9718	11.7949			11.0954	13.8466	13.6687	14.0244	0.0900356		#ECECEC	1.69655	12.7504									#c40000	-0.44799	19.1001
ACAD10	-0.00403876	0.0130477	#4d4d4d												ACAT1	-0.213342	8.64801	#4d4d4d		10.874	11.9035			11.1148	13.9311	13.7481	14.114	0.0926319		#ECECEC	-23.4041	1.533									#0062c4	16.3656	9.14999
ACAD8	0.278227	4.92438	#C40000												ACBD4	-0.193453	0.77851	#4d4d4d		10.9662	11.6799			11.1342	14.0156	13.827	14.2042	0.0954668		#ECECEC	-8.50647	-11.139									#0062c4	16.847	9.35487
ACAD9	-0.00669253	0.0343398	#4d4d4d												ACBD5	-0.202132	5.98993	#4d4d4d		10.7973	11.3934			11.1537	14.1001	13.9055	14.2947	0.0985198		#ECECEC	-9.23283	3.86365									#00c400	-1.06331	-10.7421
ACADSB	0.182219	2.46701	#4d4d4d												ACE	-0.383913	32.6712	#00C400		10.7496	12.3659			11.1731	14.1847	13.9836	14.3857	0.101771		#ECECEC	-21.9138	14.2723									#eed202	-26.0106	3.01358
ACAN	0.585815	3.96775	#C40000												ACER2	0.0289873	1.05633	#4d4d4d		10.5474	10.58			11.1925	14.2692	14.0614	14.477	0.105203		#ECECEC	-12.6571	1.19429									#0062c4	16.8462	9.68506
ACAP1	0.0539551	0.245544	#4d4d4d												ACOT11	0.556943	24.7756	#C40000		10.7535	12.0276			11.212	14.3537	14.1388	14.5686	0.108797		#ECECEC	26.4032	-12.4183									#0062c4	15.1483	3.50764
ACAP2	0.128781	0.956936	#4d4d4d												ACOT8	-0.17643	9.47895	#4d4d4d		10.7907	11.4922			11.2314	14.4382	14.216	14.6605	0.112539		#ECECEC	-14.1434	12.3438									#0062c4	17.6257	8.87959
ACAP3	-0.0358731	0.422766	#4d4d4d												ACOT9	-0.1203	3.71512	#4d4d4d		11.084	12.4355			11.2508	14.5228	14.2928	14.7527	0.116414		#ECECEC	7.53987	-4.72239									#eed202	-26.4207	2.62778
ACAT1	-0.138999	0.986483	#4d4d4d												ACOXL	-0.783894	13.5251	#00C400		10.9098	10.5307			11.2702	14.6073	14.3695	14.8451	0.120409		#ECECEC	5.86742	-6.76306									#0062c4	18.0419	8.90778
ACAT2	-0.308063	2.05987	#00C400												ACP1	0.0782769	3.12364	#4d4d4d		10.9376	11.6744			11.2897	14.6918	14.4459	14.9378	0.124513		#ECECEC	-4.43063	5.14358									#0062c4	13.1163	0.645187
ACBD3	-0.0823893	0.645228	#4d4d4d												ACP2	0.0679803	0.801988	#4d4d4d		10.8886	14.9966			11.3091	14.7763	14.5221	15.0306	0.128715		#ECECEC	7.49154	-3.35821									#0062c4	16.9343	9.34917
ACBD4	-0.178691	0.304281	#4d4d4d												ACP3	-0.0385859	0.572119	#4d4d4d		11.0948	12.9566			11.3285	14.8609	14.5982	15.1236	0.133006		#ECECEC	-7.02265	-8.95959									#0062c4	7.91646	-0.802039
ACBD5	-0.138015	1.78304	#4d4d4d												ACR	-0.400205	19.6778	#00C400		10.5977	10.974			11.348	14.9454	14.674	15.2167	0.137378		#ECECEC	-22.5765	-9.83736									#eed202	-25.1569	1.50209
ACE	-0.0672691	4.50968	#4d4d4d												ACSBG1	0.38136	7.09263	#C40000		10.8227	11.123			11.3674	15.0299	14.7498	15.31	0.141823		#ECECEC	-28.3039	4.26431									#0062c4	14.2191	1.74343
ACER3	-0.20138	1.53401	#4d4d4d												ACSF3	-0.0619141	1.59108	#4d4d4d		11.267	14.1774			11.3868	15.1144	14.8254	15.4035	0.146335		#ECECEC	21.2855	24.7514									#0062c4	17.0354	8.3498
ACO1	-0.12115	0.719133	#4d4d4d												ACSL6	0.0295728	0.507952	#4d4d4d		11.5442	15.2212			11.4063	15.199	14.9009	15.497	0.150907		#ECECEC	-0.097332	-15.8294									#eed202	-24.5566	4.94045
ACO2	-0.00227002	0.00997455	#4d4d4d												ACSM5	-0.349855	12.4392	#00C400		11.0293	12.9875			11.4257	15.2835	14.9763	15.5907	0.155535		#ECECEC	-11.3484	2.50507									#0062c4	17.4332	9.86369
ACOT11	0.514489	6.40978	#C40000												ACSS1	-0.0626074	0.792153	#4d4d4d		11.3212	14.5544			11.4451	15.368	15.0516	15.6845	0.160212		#ECECEC	-27.7871	-0.307811									#c40000	-2.36461	18.0026
ACOT2	-0.317239	2.06863	#00C400												ACTB	0.0159164	0.101251	#4d4d4d		11.217	14.6297			11.4646	15.4526	15.1268	15.7783	0.164937		#ECECEC	14.0869	-27.8308									#0062c4	5.57204	-0.121616
ACOT9	-0.125177	1.78882	#4d4d4d												ACTG2	1.22777	18.9702	#C40000		11.1543	14.7247			11.484	15.5371	15.2019	15.8723	0.169703		#ECECEC	-29.6254	6.5547									#00c400	-1.35665	-13.7584
ACOX1	0.0327858	0.377154	#4d4d4d												ACTL8	-0.0436732	1.45869	#4d4d4d		11.1033	13.7844			11.5034	15.6216	15.2769	15.9663	0.174508		#ECECEC	-7.5985	-8.27572									#0062c4	10.4315	2.80699
ACP1	0.0694492	0.999498	#4d4d4d												ACTR3B	0.0673985	1.58431	#4d4d4d		11.2788	14.6057			11.5229	15.7061	15.3519	16.0604	0.179349		#ECECEC	-12.0282	-5.41763									#eed202	-17.9424	0.127253
ACP2	0.0676463	0.361394	#4d4d4d												ACTR3C	0.041762	1.27519	#4d4d4d		10.9607	14.2309			11.5423	15.7907	15.4268	16.1545	0.184223		#ECECEC	-21.1307	-4.14355									#c40000	-2.96426	19.5437
ACP3	-0.0389409	0.527215	#4d4d4d												ACVR1	0.172655	6.39399	#4d4d4d		11.0915	14.5031			11.5617	15.8752	15.5016	16.2487	0.189127		#ECECEC	26.9057	-12.433									#0062c4	11.1567	5.61749
ACR	-0.396795	4.63448	#00C400												ACVR1C	0.116966	3.58994	#4d4d4d		11.5373	16.0566			11.5811	15.9597	15.5764	16.343	0.194059		#ECECEC	-20.2952	7.8707									#0062c4	8.04672	1.7829
ACSF3	-0.0264453	0.179061	#4d4d4d												ADAM10	0.181417	3.96897	#4d4d4d		10.8504	14.0067			11.6006	16.0442	15.6511	16.4373	0.199017		#ECECEC	-28.4852	-0.0229019									#0062c4	-17.4399	-0.308479
ACSL3	-0.209117	1.80647	#4d4d4d												ADAM11	-0.201058	1.69592	#4d4d4d		10.9776	13.268			11.62	16.1288	15.7258	16.5317	0.203999		#ECECEC	-18.7331	9.62934									#0062c4	13.2521	6.27279
ACSL6	0.00375412	0.0842814	#4d4d4d												ADAM12	0.288756	18.3977	#C40000		11.1636	14.8018			11.6394	16.2133	15.8005	16.6261	0.209004		#ECECEC	4.37686	-1.29274									#00c400	2.53021	-20.0878
ACSM2A	0.0282868	1.3398	#4d4d4d												ADAM15	0.177964	3.41204	#4d4d4d		10.848	14.4775			11.6589	16.2978	15.8751	16.7206	0.214029		#ECECEC	9.43739	-28.2643									#0062c4	6.62343	0.130226
ACSM5	-0.0584423	0.675121	#4d4d4d												ADAM19	0.16551	2.79527	#4d4d4d		10.864	13.4624			11.6783	16.3823	15.9496	16.8151	0.219074		#ECECEC	-4.24584	28.8132									#0062c4	10.6503	4.85767
ACSS1	-0.124699	0.670112	#4d4d4d												ADAM21	0.00801351	0.0514484	#4d4d4d		10.8397	14.5914			11.6977	16.4669	16.0242	16.9096	0.224137		#ECECEC	-24.4642	-4.16136									#00c400	0.36921	-11.1602
ACSS2	-0.20154	1.4742	#4d4d4d												ADAM23	0.897653	29.8559	#C40000		10.7236	13.3382			11.7172	16.5514	16.0986	17.0041	0.229216		#ECECEC	-27.7056	-5.31615									#0062c4	11.3488	4.80578
ACTB	-0.15969	1.20863	#4d4d4d												ADAM32	0.0419695	2.22654	#4d4d4d		11.236	15.25			11.7366	16.6359	16.1731	17.0987	0.234312		#ECECEC	-3.41151	-25.733									#0062c4	5.96755	-0.209473
ACTC1	0.265324	1.50869	#C40000												ADAM33	0.153912	2.67628	#4d4d4d		11.2892	15.3695			11.756	16.7204	16.2475	17.1933	0.239422		#ECECEC	4.34838	-4.27746									#0062c4	11.6827	6.94232
ACTG1	-0.0713052	0.49818	#4d4d4d												ADAMTS1	-0.543239	3.24163	#00C400		10.9763	13.7434			11.7755	16.805	16.3219	17.288	0.244546		#ECECEC	0.364503	-26.4423									#00c400	1.21445	-10.3753
ACTG2	1.34221	6.65555	#C40000												ADAMTS13	-0.149318	2.74008	#4d4d4d		11.238	15.0544			11.7949	16.8895	16.3963	17.3827	0.249682		#ECECEC	-10.3409	-11.8922									#0062c4	10.8892	6.55895
ACTN1	0.390011	2.79404	#C40000												ADAMTS17	-0.235947	5.86152	#4d4d4d		11.196	13.9661			11.8143	16.974	16.4707	17.4774	0.254832		#ECECEC	-27.7849	-3.93563									#00c400	-1.38436	-13.7498
ACTN4	-0.42411	5.5123	#00C400												ADAMTS2	-0.168994	9.88776	#4d4d4d		10.8634	14.8834									#ECECEC	-23.0302	3.7114									#0062c4	15.4042	6.41534
ACTR10	-0.103958	0.915553	#4d4d4d												ADAMTS20	0.00220459	0.0498782	#4d4d4d		11.237	14.6711									#ECECEC	5.52798	-8.6259									#0062c4	-17.1674	-0.188663
ACTR1A	-0.229909	3.42771	#4d4d4d												ADAMTS4	-0.0826528	0.0845065	#4d4d4d		11.0147	13.9733									#ECECEC	-26.3437	-10.8122									#eed202	-23.5591	0.659597
ACTR2	0.0547992	0.294455	#4d4d4d												ADAMTS6	0.11131	5.84566	#4d4d4d		10.8847	14.7079									#ECECEC	-5.62909	-12.8253									#c40000	-3.77794	17.0932
ACTR3	0.215547	2.51561	#4d4d4d												ADAMTS7	-0.25733	4.12437	#4d4d4d		11.3098	14.4343									#ECECEC	8.46836	33.6239									#00c400	0.357169	-8.54635
ACTR3B	0.0811156	0.746012	#4d4d4d												ADAMTSL1	0.289444	7.40898	#C40000		11.1742	12.2103									#ECECEC	-8.34835	-3.01992									#00c400	1.06773	-10.0849
ACTR8	0.0148829	0.13161	#4d4d4d												ADAMTSL2	-0.14802	1.62628	#4d4d4d		11.3535	14.919									#ECECEC	-8.47768	-18.9506									#00c400	-1.85712	-14.4505
ACVR1B	-0.00104466	0.00292986	#4d4d4d												ADAMTSL3	-0.807898	24.56	#00C400		11.1916	14.7881									#ECECEC	-27.7949	4.72639									#00c400	1.08017	-10.6836
ACVR2B	0.154233	1.05775	#4d4d4d												ADAMTSL4	-0.333094	4.70713	#00C400		10.7741	11.0215									#ECECEC	-4.43864	5.14265									#c40000	-4.11871	16.5315
ACVRL1	-1.49582	10.6335	#00C400												ADAMTSL5	-0.172866	1.25807	#4d4d4d		11.5568	15.1704									#ECECEC	-11.7228	9.93263									#00c400	-1.70986	-13.346
ACYP2	0.0945997	0.677763	#4d4d4d												ADARB1	-0.596327	20.8388	#00C400		11.2713	14.6839									#ECECEC	14.0363	20.14									#eed202	-21.5634	2.0313
ADA2	-0.0155674	0.055921	#4d4d4d												ADARB2	-0.547338	29.6907	#00C400		11.3867	14.5827									#ECECEC	-27.9127	-5.99225									#00c400	-0.451996	-9.09341
ADAL	0.0456815	0.522495	#4d4d4d												ADAT2	-0.0471938	0.58523	#4d4d4d		10.7172	13.0352									#ECECEC	3.92487	-19.6155									#0062c4	5.39583	-0.50761
ADAM11	-0.0109238	0.254565	#4d4d4d												ADCY2	-0.0937766	0.456252	#4d4d4d		10.7898	10.615									#ECECEC	10.5763	-19.5671									#0062c4	2.56989	1.94296
ADAM12	0.23751	2.64969	#4d4d4d												ADCY4	-0.383433	8.2429	#00C400		10.8287	15.1311									#ECECEC	4.11649	-11.5521									#0062c4	4.75026	-0.696996
ADAM15	0.051785	0.172845	#4d4d4d												ADD2	0.122401	5.47013	#4d4d4d		11.2374	14.5821									#ECECEC	3.90869	-3.27554									#eed202	-21.4458	3.39767
ADAM17	-0.249911	1.83954	#4d4d4d												ADH6	0.0488732	1.23503	#4d4d4d		11.8143	16.0566									#ECECEC	-19.1234	1.33425									#c40000	-2.81383	18.3136
ADAM19	0.0676101	0.21198	#4d4d4d												ADH7	0.412754	8.21845	#C40000		10.6568	11.1727									#ECECEC	-29.3674	-5.48515									#eed202	-24.9794	3.26598
ADAM22	0.0127038	0.133536	#4d4d4d												ADHFE1	-0.220487	4.68185	#4d4d4d		11.2154	15.3101									#ECECEC	-0.278793	7.40015									#0062c4	5.8276	-0.396709
ADAM23	0.329382	4.87533	#C40000												ADI1	-0.0281794	0.340368	#4d4d4d		10.7875	11.4502									#ECECEC	-10.8442	5.9996									#0062c4	9.73885	3.41117
ADAM28	0.748015	6.4054	#C40000												ADIG	0.0281247	1.21651	#4d4d4d		11.2314	15.1257									#ECECEC	-10.0424	11.6089									#eed202	-24.1135	-1.34224
ADAM33	0.393243	2.52864	#C40000												ADIPOR1	-0.151091	4.63917	#4d4d4d		10.8525	14.3725									#ECECEC	9.00863	-22.014									#c40000	-1.8592	17.8262
ADAM6	0.00448431	0.0934546	#4d4d4d												ADM2	0.0968256	1.73314	#4d4d4d		10.7394	11.1105									#ECECEC	20.1586	22.9322									#0062c4	5.39206	-0.420869
ADAM9	0.139745	1.08774	#4d4d4d												ADNP	0.0278408	0.47229	#4d4d4d		11.4123	16.407									#ECECEC	-2.10237	-15.0567									#eed202	-21.8806	3.22313
ADAMTS1	-0.555228	0.758643	#4d4d4d												ADORA2A	-0.39337	10.849	#00C400		11.0725	12.997									#ECECEC	-17.2667	0.392658									#0062c4	6.01376	-0.632144
ADAMTS12	-0.0267062	0.452527	#4d4d4d												ADORA3	0.056383	0.331597	#4d4d4d		10.7557	14.3259									#ECECEC	-16.1742	5.93194									#c40000	0.627214	18.6233
ADAMTS13	-0.198194	2.65129	#4d4d4d												ADPGK	-0.151633	2.82701	#4d4d4d		10.9719	12.0521									#ECECEC	-26.3097	-3.46564									#c40000	-0.256806	18.1257
ADAMTS14	0.803013	10.378	#C40000												ADRA1A	-0.101062	7.04174	#4d4d4d		11.1789	15.2737									#ECECEC	-27.6791	-4.18999									#eed202	-22.1573	3.31486
ADAMTS16	0.239842	1.97044	#4d4d4d												AEN	0.154477	1.76048	#4d4d4d		11.0918	13.9978									#ECECEC	-28.1127	-6.90042									#eed202	-21.4296	4.97051
ADAMTS2	-0.268067	2.47258	#00C400												AFF1	-0.13058	3.62484	#4d4d4d		11.0656	15.8962									#ECECEC	-12.7983	-2.16924									#eed202	-21.9234	3.43893
ADAMTS3	0.110193	2.37002	#4d4d4d												AFF2	-0.229572	24.1982	#4d4d4d		10.536	11.5358									#ECECEC	-13.1278	11.9148									#eed202	-19.7203	0.814292
ADAMTS4	-0.198109	0.103209	#4d4d4d												AFF3	-0.588432	36.5873	#00C400		11.1444	13.7963									#ECECEC	9.05731	-18.0407									#0062c4	6.24462	-1.23813
ADAMTS6	0.067887	1.16599	#4d4d4d												AFF4	-0.0740046	1.14242	#4d4d4d		11.1703	13.5967									#ECECEC	-0.477756	-23.1917									#eed202	-20.8226	1.56744
ADAMTS7	-0.270573	0.999268	#4d4d4d												AFG3L1P	0.00624038	0.0518072	#4d4d4d		10.6992	11.0323									#ECECEC	-11.1165	11.8403									#0062c4	6.13916	-1.538
ADAMTS9	0.239512	0.679658	#4d4d4d												AFMID	-0.208602	9.79511	#4d4d4d		11.2996	14.2786									#ECECEC	22.3349	-17.3192									#0062c4	0.588018	1.62939
ADAMTSL1	0.129039	0.897265	#4d4d4d												AFTPH	-0.0338895	0.465656	#4d4d4d		11.1474	13.0902									#ECECEC	-19.2176	7.64357									#eed202	-20.8863	2.82321
ADAMTSL3	-0.80821	6.2275	#00C400												AGAP1	-0.232263	7.13303	#4d4d4d		10.892	12.7232									#ECECEC	-12.865	10.7442									#c40000	-1.95785	19.3493
ADAMTSL4	-0.15387	0.982275	#4d4d4d												AGAP3	-0.286597	14.4768	#00C400		11.3701	15.5947									#ECECEC	20.6458	-18.7889									#eed202	-22.7318	-1.19213
ADAMTSL5	-0.087052	1.28263	#4d4d4d												AGBL1	-0.166425	4.20678	#4d4d4d		11.0852	14.1022									#ECECEC	8.25583	-4.35073									#eed202	-22.1471	0.652685
ADAP2	0.492143	3.40825	#C40000												AGBL3	0.0348275	0.284187	#4d4d4d		10.7035	11.525									#ECECEC	-5.00735	18.3573									#c40000	-1.66425	15.2905
ADAR	-0.206205	4.75318	#4d4d4d												AGBL4	0.120754	4.94173	#4d4d4d		11.0375	15.2231									#ECECEC	-7.21205	-0.522315									#eed202	-21.6245	-0.631497
ADARB1	-0.498083	6.79958	#00C400												AGER	-2.83371	42.0149	#00C400		10.6569	11.9808									#ECECEC	20.0046	-4.6384									#0062c4	12.763	4.10364
ADAT1	0.0326275	0.189317	#4d4d4d												AGFG1	-0.173891	6.88727	#4d4d4d		10.7662	13.7879									#ECECEC	-1.22304	1.17386									#eed202	-21.9637	1.56917
ADAT2	0.086536	0.438147	#4d4d4d												AGFG2	0.0631047	1.54516	#4d4d4d		10.9619	12.953									#ECECEC	-13.0257	1.59367									#0062c4	16.7109	7.50914
ADCK2	-0.139506	1.34218	#4d4d4d												AGPAT4	0.0266409	0.35187	#4d4d4d		11.0217	14.2399									#ECECEC	13.4848	-18.1237									#eed202	-22.4022	-0.846602
ADCY1	-0.105087	2.66302	#4d4d4d												AGPS	-0.0134867	0.141679	#4d4d4d		10.993	14.8571									#ECECEC	-6.49271	-2.82485									#c40000	-3.00064	18.9091
ADCY2	0.182223	3.72516	#4d4d4d												AGTPBP1	-0.512682	35.4124	#00C400		11.1289	14.1928									#ECECEC	-24.8341	-0.369685									#eed202	-24.1264	1.22657
ADCY5	0.146907	2.44543	#4d4d4d												AGTR2	-1.04029	11.3893	#00C400		11.0732	14.6663									#ECECEC	20.8812	-8.30314									#eed202	-23.1318	-0.999409
ADCY7	-0.212285	1.37442	#4d4d4d												AHCTF1	-0.0512558	0.67566	#4d4d4d		10.9298	11.8448									#ECECEC	-0.842145	-5.55457									#eed202	-22.6785	-0.142726
ADCY9	-0.450671	8.92656	#00C400												AHCYL1	-0.0682222	2.72182	#4d4d4d		11.3952	15.283									#ECECEC	-19.7935	4.05065									#eed202	-24.4158	0.850122
ADD1	-0.376732	8.68919	#00C400												AHDC1	0.11612	3.68043	#4d4d4d		10.9529	11.7561									#ECECEC	11.8748	-10.9522									#c40000	-2.72531	19.8834
ADD2	-0.0540171	1.11962	#4d4d4d												AHI1	0.154053	4.98467	#4d4d4d		11.0669	13.0357									#ECECEC	-1.32283	23.9462									#c40000	-2.9319	20.0039
ADD3	0.0304103	0.0968346	#4d4d4d												AHNAK	-0.57331	28.475	#00C400		10.7743	13.3817									#ECECEC	12.5572	-24.8575									#c40000	-0.157701	18.2294
ADGRA1	0.132982	2.03585	#4d4d4d												AHNAK2	0.298843	7.39708	#C40000		11.4775	15.4429									#ECECEC	-6.13278	19.2871									#0062c4	12.6083	4.53973
ADGRA2	-0.0598586	0.160731	#4d4d4d												AHR	0.124165	2.06588	#4d4d4d		11.466	15.6471									#ECECEC	-7.92012	-18.9302									#eed202	-21.4482	0.725221
ADGRA3	0.404352	5.54631	#C40000												AIDA	-0.160646	6.51874	#4d4d4d		11.3335	15.4132									#ECECEC	-13.5808	6.58793									#00c400	2.51789	-19.8868
ADGRE5	-0.594545	4.10899	#00C400												AIF1	-0.00121883	0.0060536	#4d4d4d		10.9368	13.7389									#ECECEC	-23.0776	29.8009									#eed202	-24.0929	2.50125
ADGRF1	0.687751	6.94309	#C40000												AIF1L	-0.267218	6.77588	#00C400		10.7735	10.718									#ECECEC	12.6947	-13.2055									#c40000	-0.81347	19.8224
ADGRF3	-0.02858	2.29201	#4d4d4d												AIFM2	-0.0157509	0.209673	#4d4d4d		11.0379	13.8634									#ECECEC	26.3207	-18.376									#c40000	-0.783562	16.2945
ADGRF4	0.0583417	3.12955	#4d4d4d												AIG1	0.308579	21.2493	#C40000		11.1396	15.2614									#ECECEC	-7.18872	-15.0763									#eed202	-24.2594	2.44277
ADGRF5	-0.41463	3.66158	#00C400												AJAP1	-0.443421	7.41313	#00C400		10.8621	11.0263									#ECECEC	15.3315	-6.48606									#0062c4	12.1005	4.33969
ADGRG1	0.285735	1.30215	#C40000												AK1	-0.404128	13.8107	#00C400		11.0233	13.4335									#ECECEC	-4.22685	-24.8237									#c40000	-1.31862	19.3611
ADGRG2	-0.406894	6.46729	#00C400												AK2	0.184023	12.6501	#4d4d4d		11.1197	14.1303									#ECECEC	-26.3988	-1.19473									#eed202	-23.7143	2.35674
ADGRG5	0.191521	0.864549	#4d4d4d												AK3	0.098768	2.70262	#4d4d4d		11.0492	12.8756									#ECECEC	-16.2746	-13.3503									#00c400	1.95391	-19.9312
ADGRG6	-0.578738	3.64327	#00C400												AK4	1.10635	25.7865	#C40000		10.6872	11.4793									#ECECEC	-15.3346	8.3653									#00c400	-1.92233	-12.9094
ADGRL1	-0.0863873	0.422766	#4d4d4d												AK5	-0.0165714	0.568094	#4d4d4d		11.2184	14.8084									#ECECEC	18.974	16.1612									#c40000	-2.31003	19.4658
ADGRV1	-0.0486591	0.28795	#4d4d4d												AKAP1	0.209656	4.73318	#4d4d4d		11.0657	11.9024									#ECECEC	24.5234	-8.30113									#c40000	-1.91636	20.0644
ADH1A	-0.267582	0.729657	#4d4d4d												AKAP11	-0.247901	10.0935	#4d4d4d		11.164	13.9547									#ECECEC	7.39199	19.99									#eed202	-24.0118	3.12562
ADH5	-0.207219	2.12485	#4d4d4d												AKAP12	-0.217302	1.72691	#4d4d4d		10.6819	11.653									#ECECEC	-24.4154	-7.5294									#eed202	-21.416	-0.0689528
ADH6	0.0234238	0.508859	#4d4d4d												AKAP14	1.03224	8.20401	#C40000		10.7843	11.0063									#ECECEC	-10.3717	4.43225									#eed202	-22.5576	0.220003
ADI1	-0.104545	0.841314	#4d4d4d												AKAP4	-0.0202663	1.07923	#4d4d4d		11.1688	14.094									#ECECEC	9.67872	-13.3662									#eed202	-22.372	-0.081067
ADIPOR2	-0.583298	7.80085	#00C400												AKAP5	-0.0306661	1.53486	#4d4d4d		10.9864	11.3562									#ECECEC	-2.81601	-24.2776									#0062c4	14.1983	4.37195
ADORA2A	-0.60469	3.68302	#00C400												AKAP9	0.125874	1.53694	#4d4d4d		11.1161	14.1164									#ECECEC	-12.6916	7.29099									#eed202	-23.6863	0.0768643
ADORA2A-AS1	-0.0556743	4.02361	#4d4d4d												AKIRIN1	-0.120377	2.05397	#4d4d4d		11.3521	14.0403									#ECECEC	-8.51651	14.1592									#0062c4	15.4458	0.74392
ADPRHL1	0.165599	1.45475	#4d4d4d												AKNA	-0.0881533	2.60132	#4d4d4d		10.6787	12.4882									#ECECEC	-0.139039	-25.9027									#0062c4	13.5353	4.38283
ADRA1B	-0.494007	2.66993	#00C400												AKNAD1	-0.0537914	1.69472	#4d4d4d		11.227	14.776									#ECECEC	-20.5228	-8.17708									#c40000	-2.4822	20.0713
ADRM1	-0.0563442	0.317538	#4d4d4d												AKR1B10	0.481523	3.94887	#C40000		10.9195	12.2828									#ECECEC	-20.4461	8.66669									#eed202	-22.2226	0.329002
AEBP1	-0.324459	1.2261	#4d4d4d												AKR1C1	0.343652	6.54355	#C40000		10.7961	11.7933									#ECECEC	-14.3568	12.4988									#eed202	-21.8412	1.343
AEBP2	0.0162539	0.0948519	#4d4d4d												AKR1C4	-0.113263	2.87674	#4d4d4d												#ECECEC	-18.8148	9.64922									#eed202	-22.6747	1.29892
AEN	0.121097	0.441481	#4d4d4d												AKR1D1	-0.0177527	0.32327	#4d4d4d												#ECECEC	-2.32985	-1.52634									#0062c4	15.8297	1.05123
AFAP1-AS1	0.0690715	2.02873	#4d4d4d												AKR7L	0.16513	7.66335	#4d4d4d												#ECECEC	-3.00852	-25.2874									#c40000	-2.85928	20.6565
AFAP1L1	-0.86937	10.0843	#00C400												AKT1S1	-0.0683498	1.34864	#4d4d4d												#ECECEC	2.75835	-4.9214									#eed202	-23.8472	2.56683
AFAP1L2	-0.0911131	0.433918	#4d4d4d												AKT2	0.0571891	1.55316	#4d4d4d												#ECECEC	-7.38198	5.70752									#c40000	-2.66483	19.2091
AFDN	-0.238798	2.85319	#4d4d4d												AKT3	-0.196179	6.9117	#4d4d4d												#ECECEC	-6.54861	-0.989612									#eed202	-21.8129	0.835121
AFF1	-0.158071	2.27574	#4d4d4d												AKTIP	-0.28517	15.4231	#00C400												#ECECEC	5.04611	-29.8297									#c40000	-3.05103	19.6865
AFF3	-0.428813	9.53479	#00C400												ALDH1A1	-0.11378	0.744097	#4d4d4d												#ECECEC	-9.94593	1.11316									#c40000	-1.6377	18.8265
AFF4	-0.061298	0.455668	#4d4d4d												ALDH3A1	0.843776	9.5179	#C40000												#ECECEC	-13.9041	-7.12117									#0062c4	12.4953	4.4375
AFG3L1P	-0.0314761	0.113676	#4d4d4d												ALDH3A2	-0.257497	9.42744	#4d4d4d												#ECECEC	-10.0336	-4.52431									#c40000	-2.66963	20.5524
AFG3L2	-0.210265	2.87868	#4d4d4d												ALDH3B1	-0.32956	4.96942	#00C400												#ECECEC	-12.34	8.50904									#eed202	-21.3522	-0.0133171
AFMID	-0.139746	4.28481	#4d4d4d												ALDH4A1	0.317123	13.0329	#C40000												#ECECEC	1.29707	-7.23243									#eed202	-22.3877	1.93017
AFTPH	-0.00687849	0.0307613	#4d4d4d												ALDH7A1	-0.0172621	0.150987	#4d4d4d												#ECECEC	-19.4345	4.89457									#eed202	-23.1107	0.532874
AGAP1	0.0148662	0.0451373	#4d4d4d												ALDOB	-0.012858	0.362566	#4d4d4d												#ECECEC	27.0259	-12.4517									#0062c4	11.9948	3.42144
AGAP3	-0.161129	0.826538	#4d4d4d												ALG1	0.346454	27.6228	#C40000												#ECECEC	-12.3757	1.94107									#0062c4	13.5153	7.9195
AGAP4	0.260302	1.99806	#4d4d4d												ALG13	0.0350356	0.365483	#4d4d4d												#ECECEC	-1.5079	2.36276									#0062c4	13.4533	7.78219
AGAP7P	0.21954	1.92629	#4d4d4d												ALG1L2	0.205035	10.657	#4d4d4d												#ECECEC	-26.4448	5.92909									#0062c4	15.9945	7.50211
AGAP9	0.123746	0.417301	#4d4d4d												ALG2	0.0446078	0.877081	#4d4d4d												#ECECEC	17.2597	-8.72089									#0062c4	15.8386	7.1133
AGBL3	0.0293563	0.285847	#4d4d4d												ALKBH3	-0.0934738	2.90293	#4d4d4d												#ECECEC	13.1977	-26.586									#00c400	-1.88657	-12.541
AGBL4	0.148347	2.5972	#4d4d4d												ALKBH5	-0.0202108	0.199761	#4d4d4d												#ECECEC	-9.35607	9.25723									#0062c4	12.5126	5.73494
AGBL5	0.14414	0.945412	#4d4d4d												ALKBH8	-0.0410782	0.430484	#4d4d4d												#ECECEC	8.79878	-3.04411									#0062c4	15.3676	8.00403
AGFG2	-0.0458918	0.443387	#4d4d4d												ALMS1	0.140671	2.93751	#4d4d4d												#ECECEC	8.32367	7.33074									#0062c4	11.5027	2.75398
AGGF1	0.0811478	0.883121	#4d4d4d												ALOX15	0.497607	5.25661	#C40000												#ECECEC	-22.2262	2.62835									#0062c4	1.33487	4.9213
AGK	0.0117307	0.28079	#4d4d4d												ALOX5	-0.5041	7.1884	#00C400												#ECECEC	16.2635	-7.77566									#0062c4	13.836	8.41495
AGMAT	-0.0448484	0.467202	#4d4d4d												ALPK1	-0.0690465	1.55167	#4d4d4d												#ECECEC	12.7016	-15.8783									#0062c4	11.2738	4.23553
AGO1	-0.0711482	1.69155	#4d4d4d												ALS2	-0.10529	7.52883	#4d4d4d												#ECECEC	9.77575	-16.8732									#c40000	-2.23376	18.322
AGO2	0.0248093	0.0887978	#4d4d4d												ALX4	0.0261773	1.08827	#4d4d4d												#ECECEC	-0.906882	8.58264									#0062c4	11.5239	4.19509
AGO4	-0.172571	4.44249	#4d4d4d												AMACR	0.0432218	0.505974	#4d4d4d												#ECECEC	-2.47862	1.48498									#0062c4	14.7624	6.95972
AGPAT1	-0.0311281	0.261637	#4d4d4d												AMBRA1	-0.119834	5.38439	#4d4d4d												#ECECEC	-26.5616	1.19098									#0062c4	7.7744	6.57505
AGPAT3	-0.0648101	0.526733	#4d4d4d												AMD1	-0.0473767	0.46265	#4d4d4d												#ECECEC	-2.14336	2.11484									#0062c4	13.6866	5.80175
AGPAT4	0.114238	0.825491	#4d4d4d												AMFR	0.0471085	0.218123	#4d4d4d												#ECECEC	-24.2716	3.86875									#0062c4	13.7342	6.02167
AGPAT5	0.245638	4.60124	#4d4d4d												AMIGO3	-0.0972784	4.1122	#4d4d4d												#ECECEC	-3.33165	2.089									#0062c4	7.77357	6.55118
AGPS	0.0181163	0.137557	#4d4d4d												AMMECR1	-0.124952	4.62431	#4d4d4d												#ECECEC	20.8577	-18.615									#0062c4	14.5213	7.50058
AGRN	-0.0839669	0.323822	#4d4d4d												AMOT	-0.0187467	0.284993	#4d4d4d												#ECECEC	-24.2993	4.8145									#0062c4	13.903	7.64581
AGTPBP1	-0.392007	7.49331	#00C400												AMOTL1	-0.533188	32.7917	#00C400												#ECECEC	17.6568	6.04472									#0062c4	13.9683	5.8677
AGTR1	-0.343299	3.84272	#00C400												AMPD1	1.20738	22.0703	#C40000												#ECECEC	-13.8191	2.79392									#eed202	-23.823	-1.24538
AGXT	0.00413916	0.115207	#4d4d4d												AMPD3	0.577832	19.7994	#C40000												#ECECEC	-25.9732	0.887593									#c40000	-1.44785	20.9084
AGXT2	0.00026041	0.00652321	#4d4d4d												AMT	0.128876	2.0888	#4d4d4d												#ECECEC	25.6952	-9.741									#eed202	-24.5601	0.749951
AHCTF1	-0.103631	0.434259	#4d4d4d												AMY1C	0.791373	6.37731	#C40000												#ECECEC	-7.77028	-20.0223									#c40000	-0.430862	20.6676
AHCY	0.268278	3.89183	#C40000												AMZ1	-0.0518501	0.636939	#4d4d4d												#ECECEC	-1.99968	20.7602									#0062c4	12.6303	3.97281
AHCYL1	-0.0522009	0.439732	#4d4d4d												AMZ2	0.111304	4.43242	#4d4d4d												#ECECEC	17.5767	3.33475									#0062c4	14.8623	2.56138
AHCYL2	-0.265715	1.13343	#4d4d4d												AMZ2P1	-0.0308634	0.475816	#4d4d4d												#ECECEC	15.6263	-11.9787									#eed202	-22.0916	5.4766
AHDC1	0.0396837	0.300391	#4d4d4d												ANAPC1	0.0962416	6.66391	#4d4d4d												#ECECEC	-23.5762	18.5777									#0062c4	14.6777	7.08718
AHI1	0.0677468	0.422077	#4d4d4d												ANGEL2	-0.0609489	1.39374	#4d4d4d												#ECECEC	29.8512	-9.25635									#0062c4	14.0664	6.8729
AHNAK	-0.710302	10.7193	#00C400												ANGPTL1	0.164534	1.70166	#4d4d4d												#ECECEC	-10.1138	6.75938									#0062c4	16.4023	5.01014
AHNAK2	0.731512	5.28164	#C40000												ANK1	0.174963	3.54286	#4d4d4d												#ECECEC	2.02198	11.2647									#eed202	-24.5341	3.59795
AHSG	-0.0223779	0.894987	#4d4d4d												ANK2	0.071918	1.31708	#4d4d4d												#ECECEC	29.4611	-7.06812									#0062c4	11.6454	4.44
AIDA	-0.190491	2.08362	#4d4d4d												ANK3	-0.201339	4.49245	#4d4d4d												#ECECEC	-24.8786	-6.00856									#0062c4	16.2552	1.64048
AIF1L	-0.3835	1.4861	#00C400												ANKDD1A	-0.0157827	0.232368	#4d4d4d												#ECECEC	12.3909	-29.2216									#eed202	-24.9948	2.72984
AIFM2	0.169363	1.61962	#4d4d4d												ANKFY1	-0.0739623	1.75727	#4d4d4d												#ECECEC	16.1568	-6.6779									#c40000	-1.42354	20.9201
AIMP1	0.0431039	0.221235	#4d4d4d												ANKH	0.144947	3.60236	#4d4d4d												#ECECEC	-19.022	3.81544									#0062c4	11.3512	3.3415
AIP	-0.0791442	0.323526	#4d4d4d												ANKLE2	-0.0728096	1.34098	#4d4d4d												#ECECEC	1.61288	-23.0737									#0062c4	-0.678233	2.8033
AIPL1	-0.0062908	0.222634	#4d4d4d												ANKMY1	0.395454	3.69901	#C40000												#ECECEC	-25.0555	0.121554									#0062c4	0.555303	-0.8861
AIRE	0.0115845	0.233569	#4d4d4d												ANKRD10	0.203718	13.306	#4d4d4d												#ECECEC	22.1335	-9.80529									#00c400	-3.14225	-11.0136
AJAP1	-0.410875	3.55148	#00C400												ANKRD11	-0.158164	2.744	#4d4d4d												#ECECEC	-5.13346	-23.5586									#0062c4	-0.224991	3.99377
AK1	-0.447988	3.27502	#00C400												ANKRD12	0.0229378	0.134507	#4d4d4d												#ECECEC	3.15978	-26.2995									#0062c4	0.21546	0.768353
AK2	0.229224	3.12689	#4d4d4d												ANKRD13A	-0.102166	3.82538	#4d4d4d												#ECECEC	-1.48407	-9.86428									#0062c4	-0.70178	3.7531
AK4	1.04507	7.48017	#C40000												ANKRD13B	-0.025401	0.358196	#4d4d4d												#ECECEC	29.2772	-7.11615									#0062c4	1.31936	0.24396
AK5	-0.0150233	0.099693	#4d4d4d												ANKRD13C	-0.00633907	0.076315	#4d4d4d												#ECECEC	26.7047	-15.3247									#0062c4	2.89622	0.0247058
AK8	0.526808	2.4752	#C40000												ANKRD17	-0.0740295	2.00642	#4d4d4d												#ECECEC	10.033	-6.38036									#0062c4	-0.0189498	3.50305
AK9	0.346242	2.60368	#C40000												ANKRD19P	-0.086579	5.07261	#4d4d4d												#ECECEC	-5.57063	-4.2929									#c40000	-1.80965	17.3329
AKAP11	-0.269791	2.04361	#00C400												ANKRD20A2P	-0.778994	19.1792	#00C400												#ECECEC	-12.3027	3.90705									#eed202	-19.7757	5.65241
AKAP12	-0.192728	0.452527	#4d4d4d												ANKRD20A5P	-0.104203	0.77185	#4d4d4d												#ECECEC	21.4684	22.5552									#c40000	0.00315424	14.9589
AKAP13	-0.526339	5.15126	#00C400												ANKRD20A9P	-0.919886	31.0624	#00C400												#ECECEC	9.77497	-7.33439									#0062c4	4.01026	6.38744
AKAP17A	0.0706899	0.472079	#4d4d4d												ANKRD23	0.278789	14.2501	#C40000												#ECECEC	-23.1352	5.05426									#0062c4	-17.829	5.54467
AKAP6	0.016695	0.252285	#4d4d4d												ANKRD26	0.302901	8.6159	#C40000												#ECECEC	1.95814	-5.55029									#0062c4	-1.33376	14.6475
AKAP8L	-0.106255	0.623857	#4d4d4d												ANKRD26P1	-0.000291998	0.00416029	#4d4d4d												#ECECEC	-5.66359	-3.23084									#eed202	-19.6402	5.27907
AKAP9	0.153325	0.757119	#4d4d4d												ANKRD27	-0.246242	12.8358	#4d4d4d												#ECECEC	-22.3653	-7.38471									#0062c4	0.326658	1.81657
AKIP1	-0.064487	0.398687	#4d4d4d												ANKRD30A	-0.0242048	1.14817	#4d4d4d												#ECECEC	-9.13313	-0.0553338									#0062c4	-1.33749	3.02895
AKIRIN1	-0.24614	2.37323	#4d4d4d												ANKRD30B	-0.00584079	0.164529	#4d4d4d												#ECECEC	6.8114	8.16021									#0062c4	-0.635176	3.35915
AKIRIN2	-0.270182	3.47841	#00C400												ANKRD30BP2	0.149462	8.79306	#4d4d4d												#ECECEC	-22.6322	-5.43275									#eed202	-19.0712	5.25769
AKNA	-0.128455	1.28507	#4d4d4d												ANKRD31	0.0853184	4.87781	#4d4d4d												#ECECEC	6.26648	7.73428									#c40000	-0.944858	15.225
AKR1A1	0.331733	3.53987	#C40000												ANKRD36	0.153875	1.68233	#4d4d4d												#ECECEC	-11.6136	-7.6601									#0062c4	5.14399	-0.128917
AKR1B10	0.370625	1.4727	#C40000												ANKRD36B	0.172971	3.43952	#4d4d4d												#ECECEC	-14.0528	-7.90999									#c40000	-2.93575	15.661
AKR1C1	0.463152	4.28312	#C40000												ANKRD42	0.236406	11.6779	#4d4d4d												#ECECEC	-6.10651	4.48428									#eed202	-18.6611	5.1688
AKR1C6P	0.00561958	0.0859728	#4d4d4d												ANKRD44	-0.383958	19.807	#00C400												#ECECEC	14.0323	-1.45856									#eed202	-19.9196	6.05712
AKR1D1	-0.00284698	0.0795303	#4d4d4d												ANKRD46	-0.353904	23.5784	#00C400												#ECECEC	19.561	18.3952									#0062c4	0.896966	2.4703
AKT2	0.00258152	0.041323	#4d4d4d												ANKRD54	0.15214	2.4483	#4d4d4d												#ECECEC	2.38172	-14.1988									#0062c4	0.246052	0.519287
AKT3	-0.228835	3.2638	#4d4d4d												ANKRD62	-0.0230585	0.831904	#4d4d4d												#ECECEC	14.2241	9.21304									#eed202	-18.8021	5.32622
AKTIP	-0.220178	2.61828	#4d4d4d												ANKS1A	-0.527938	29.9007	#00C400												#ECECEC	-4.09004	3.74632									#0062c4	-0.458391	1.94212
ALAD	-0.0320769	0.198307	#4d4d4d												ANKS1B	-0.0397696	1.2922	#4d4d4d												#ECECEC	19.3662	17.5872									#0062c4	0.430866	0.658225
ALAS1	-0.354261	2.90754	#00C400												ANO1	-0.469849	11.0297	#00C400												#ECECEC	17.019	-11.781									#eed202	-18.9953	5.54851
ALAS2	-1.33769	2.11142	#00C400												ANO10	0.00362872	0.0285797	#4d4d4d												#ECECEC	-3.87097	-24.5115									#00c400	-3.22751	-11.4331
ALCAM	-0.157516	1.08277	#4d4d4d												ANO6	-0.362837	18.4395	#00C400												#ECECEC	14.4513	-5.77842									#0062c4	2.22389	0.00386893
ALDH16A1	0.212996	1.83977	#4d4d4d												ANO7	-0.0220106	0.223756	#4d4d4d												#ECECEC	19.2154	15.1042									#0062c4	-0.96738	2.97558
ALDH18A1	0.461217	8.36458	#C40000												ANP32A	-0.101215	4.56639	#4d4d4d												#ECECEC	-21.9805	-8.04761									#0062c4	-0.123094	3.42827
ALDH1A2	0.063265	0.724003	#4d4d4d												ANP32E	0.0127907	0.124002	#4d4d4d												#ECECEC	7.41053	-11.2969									#0062c4	0.046244	2.8328
ALDH1A3	0.652292	6.63027	#C40000												ANTXR1	0.10175	1.32376	#4d4d4d												#ECECEC	-7.37252	-16.3849									#0062c4	0.614476	0.539528
ALDH1B1	0.416639	4.0956	#C40000												ANTXR2	0.149821	4.55692	#4d4d4d												#ECECEC	-30.1401	-4.9687									#00c400	-3.3047	-10.9716
ALDH1L1	0.311312	1.93695	#C40000												ANTXRL	0.00955423	0.315545	#4d4d4d												#ECECEC	10.8691	34.2087									#0062c4	-1.05551	2.18908
ALDH1L2	0.287112	3.32297	#C40000												ANXA11	-0.0688643	2.27422	#4d4d4d												#ECECEC	12.4841	-20.8342									#00c400	-3.11341	-9.20577
ALDH2	-0.47194	4.22242	#00C400												ANXA2	0.0871191	0.395078	#4d4d4d												#ECECEC	-11.3485	6.99754									#0062c4	3.17538	0.641529
ALDH4A1	0.379708	3.6747	#C40000												ANXA7	0.140083	5.96218	#4d4d4d												#ECECEC	-17.375	-3.91197									#0062c4	6.95596	-12.9068
ALDH5A1	0.0581005	0.502953	#4d4d4d												AOX1	0.867896	13.3479	#C40000												#ECECEC	18.0783	8.12163									#eed202	-18.7963	5.25174
ALDH7A1	0.0713734	0.494418	#4d4d4d												AP1B1	0.119864	4.50992	#4d4d4d												#ECECEC	8.24949	8.42859									#c40000	-3.05143	17.8354
ALDH8A1	-0.0268464	0.368243	#4d4d4d												AP1S2	-0.00241201	0.0157133	#4d4d4d												#ECECEC	-25.4442	-3.35643									#eed202	-19.6254	4.48928
ALDOA	-0.0502081	0.135271	#4d4d4d												AP1S3	-0.194679	9.71724	#4d4d4d												#ECECEC	0.473894	9.52797									#0062c4	-0.92508	2.23631
ALDOB	0.00606729	0.159332	#4d4d4d												AP2A2	-0.276552	12.1919	#00C400												#ECECEC	7.41085	-20.602									#0062c4	-0.549741	1.10638
ALG1	0.347488	7.42314	#C40000												AP3S1	0.370173	25.0858	#C40000												#ECECEC	9.66774	-3.53307									#0062c4	-0.432095	0.978216
ALG10B	0.0162384	0.401059	#4d4d4d												AP4B1	-0.0356736	0.593076	#4d4d4d												#ECECEC	15.3376	-15.4205									#00c400	-3.1229	-11.3442
ALG13	0.162151	1.28566	#4d4d4d												AP4M1	-0.086176	2.02476	#4d4d4d												#ECECEC	14.5289	-15.3015									#0062c4	-3.11056	-9.13295
ALG1L	0.344543	5.07887	#C40000												AP4S1	-0.151574	9.42211	#4d4d4d												#ECECEC	-10.4966	-6.64255									#0062c4	0.322701	2.90122
ALG3	0.337169	5.25423	#C40000												APBA1	0.0276648	0.576826	#4d4d4d												#ECECEC	4.36744	8.20487									#0062c4	0.209958	4.04235
ALG9	-0.027778	0.300285	#4d4d4d												APBA2	-0.0699507	1.39526	#4d4d4d												#ECECEC	-18.6328	-5.34403									#eed202	-19.9016	3.49774
ALKBH2	0.174414	2.66694	#4d4d4d												APBB1IP	0.117254	1.22086	#4d4d4d												#ECECEC	-28.7449	6.31822									#0062c4	-0.753731	2.11008
ALKBH5	-0.189427	2.26387	#4d4d4d												APBB2	-0.340634	10.3745	#00C400												#ECECEC	-14.4293	0.399884									#0062c4	2.96525	0.530971
ALMS1	0.338886	2.70435	#C40000												APBB3	-0.00361983	0.0292793	#4d4d4d												#ECECEC	12.8604	-24.0304									#0062c4	4.28039	-0.0173396
ALOX12	-0.0967955	2.72987	#4d4d4d												APC	-0.216932	11.6269	#4d4d4d												#ECECEC	-3.91115	-2.46604									#0062c4	1.76569	1.61874
ALOX15	0.391809	2.68499	#C40000												APH1A	-0.255232	8.28639	#4d4d4d												#ECECEC	-7.87292	1.98745									#0062c4	-3.46147	-9.63834
ALOX5	-0.441655	2.31918	#00C400												API5	0.0448045	0.748333	#4d4d4d												#ECECEC	2.21552	-29.076									#0062c4	1.65553	1.62762
ALOX5AP	-0.571088	1.69631	#00C400												APOA1	-0.169771	9.86087	#4d4d4d												#ECECEC	4.76995	-21.1305									#0062c4	3.98219	6.39065
ALPG	-0.0741857	0.553441	#4d4d4d												APOB	0.00432849	0.175813	#4d4d4d												#ECECEC	5.16039	-14.7739									#0062c4	3.98919	6.38516
ALPK1	-0.026656	0.12344	#4d4d4d												APOBEC3F	0.240452	10.2619	#4d4d4d												#ECECEC	-6.01301	20.0948									#eed202	-20.1774	5.39787
ALPL	-0.367649	1.63607	#00C400												APOL4	-0.399832	17.1518	#00C400												#ECECEC	21.404	-17.562									#c40000	-2.66032	15.4897
ALS2	-0.0728408	2.13709	#4d4d4d												APOL6	-0.148913	1.98185	#4d4d4d												#ECECEC	14.1634	-15.1349									#0062c4	-3.96025	-9.47497
ALS2CL	-0.681674	5.86937	#00C400												APOLD1	-0.605005	3.46035	#00C400												#ECECEC	14.4777	4.58992									#0062c4	-0.172197	2.13333
ALYREF	-0.0229503	0.122327	#4d4d4d												APOM	-0.0609269	1.33865	#4d4d4d												#ECECEC	-21.118	-5.20071									#eed202	-19.2444	5.22411
AMD1	-0.101777	0.441481	#4d4d4d												APP	-0.101742	1.10811	#4d4d4d												#ECECEC	-3.9205	-7.32767									#0062c4	-0.0514898	14.6191
AMER2	-0.0717193	3.47461	#4d4d4d												APTX	0.137024	9.04515	#4d4d4d												#ECECEC	-23.3595	-5.51417									#0062c4	1.57288	0.0930694
AMFR	0.0932054	0.338749	#4d4d4d												AQP1	-0.190484	1.76254	#4d4d4d												#ECECEC	-9.04097	-3.98295									#0062c4	-1.5552	2.51559
AMMECR1	-0.104361	3.20957	#4d4d4d												AQP3	0.810173	12.1015	#C40000												#ECECEC	-11.6041	10.0178									#0062c4	-0.296403	2.10106
AMMECR1L	-0.207981	5.02274	#4d4d4d												AQP4	-0.571792	7.33445	#00C400												#ECECEC	-16.74	-10.3334									#0062c4	-0.28644	3.14705
AMOTL1	-0.605774	9.97646	#00C400												AQP6	0.0719539	3.7275	#4d4d4d												#ECECEC	14.1505	-10.566									#eed202	-18.925	6.15036
AMPD3	0.818943	5.3196	#C40000												AQP7P1	0.225469	3.74345	#4d4d4d												#ECECEC	-28.8286	1.32022									#0062c4	0.977208	2.46198
AMPH	0.0643612	2.75869	#4d4d4d												AQR	-0.107104	4.45283	#4d4d4d												#ECECEC	-17.2935	0.199486									#0062c4	1.5569	0.0743435
AMT	0.0923098	0.252285	#4d4d4d												ARAF	-0.320145	19.0683	#00C400												#ECECEC	-8.34118	-0.187874									#0062c4	11.4168	7.11886
AMZ2P1	0.110579	1.59532	#4d4d4d												ARAP1	-0.230556	7.03161	#4d4d4d												#ECECEC	-22.0592	3.60035									#0062c4	11.8695	5.31792
ANAPC1	0.103398	3.15898	#4d4d4d												ARCN1	0.00146345	0.0159731	#4d4d4d												#ECECEC	2.17748	11.6049									#0062c4	11.696	1.61291
ANAPC5	0.133752	2.09414	#4d4d4d												AREG	-0.189469	0.317315	#4d4d4d												#ECECEC	0.841157	-18.5821									#0062c4	11.0001	3.9182
ANAPC7	0.0548985	0.730477	#4d4d4d												ARF3	-0.172684	10.3409	#4d4d4d												#ECECEC	18.0659	-8.80726									#0062c4	10.2707	5.80351
ANGEL2	-0.0182339	0.0565656	#4d4d4d												ARFGEF1	0.0364839	0.526201	#4d4d4d												#ECECEC	11.8278	-20.9524									#c40000	-1.8546	16.196
ANGPT1	-0.274426	1.52365	#00C400												ARFIP1	0.00714361	0.0720414	#4d4d4d												#ECECEC	-7.11024	5.51389									#0062c4	13.5044	4.9047
ANGPT2	0.370258	1.14412	#4d4d4d												ARFRP1	-0.0868946	4.31634	#4d4d4d												#ECECEC	11.3517	-29.2833									#0062c4	10.1074	3.60702
ANGPTL1	0.215725	0.740605	#4d4d4d												ARG1	-0.421345	5.43453	#00C400												#ECECEC	-3.7295	2.32412									#eed202	-23.2459	2.60366
ANGPTL2	0.13125	0.279092	#4d4d4d												ARGLU1	-0.19078	4.70197	#4d4d4d												#ECECEC	-9.01023	0.416875									#0062c4	11.4651	2.90417
ANK1	0.0581617	0.661237	#4d4d4d												ARHGAP11A	0.0267633	0.819348	#4d4d4d												#ECECEC	-9.89768	8.75276									#eed202	-23.1194	1.48121
ANK3	-0.224467	0.922794	#4d4d4d												ARHGAP17	0.0128969	0.168518	#4d4d4d												#ECECEC	-12.1602	20.2964									#eed202	-23.1387	2.68112
ANKDD1A	0.106005	0.218844	#4d4d4d												ARHGAP19	-0.205833	14.7219	#4d4d4d												#ECECEC	-14.3295	5.54852									#eed202	-18.7877	-0.688756
ANKEF1	0.0860117	1.05008	#4d4d4d												ARHGAP21	-0.203291	11.2452	#4d4d4d												#ECECEC	12.1285	-20.7703									#c40000	-2.38287	16.36
ANKFN1	0.416497	3.84272	#C40000												ARHGAP23	-0.219937	14.6281	#4d4d4d												#ECECEC	2.13036	3.18049									#0062c4	8.688	2.6427
ANKFY1	-0.141725	1.49503	#4d4d4d												ARHGAP24	-0.192463	10.9067	#4d4d4d												#ECECEC	5.74299	-22.9133									#eed202	-20.5211	-1.07416
ANKH	0.123595	1.61534	#4d4d4d												ARHGAP26	-0.231456	7.03322	#4d4d4d												#ECECEC	15.1747	-6.36834									#eed202	-21.888	0.224421
ANKHD1	-0.0947471	1.50517	#4d4d4d												ARHGAP27	-0.219744	9.59315	#4d4d4d												#ECECEC	-16.566	3.89136									#c40000	-1.89381	15.1303
ANKIB1	0.0563611	0.544198	#4d4d4d												ARHGAP28	-0.161569	2.91597	#4d4d4d												#ECECEC	-33.3906	12.758									#0062c4	10.5554	3.71001
ANKMY1	0.33204	1.84608	#C40000												ARHGAP29	-0.588674	20.0291	#00C400												#ECECEC	-29.3444	-5.35609									#c40000	-2.51695	16.6343
ANKRA2	0.203837	0.950281	#4d4d4d												ARHGAP30	-0.203429	2.85382	#4d4d4d												#ECECEC	-12.6584	6.311									#eed202	-19.845	-0.997351
ANKRD10	0.377726	3.6893	#C40000												ARHGAP32	-0.0443724	0.531076	#4d4d4d												#ECECEC	-7.42816	-4.4558									#c40000	-2.77474	16.0327
ANKRD11	-0.191166	3.42466	#4d4d4d												ARHGAP33	-0.147947	1.01258	#4d4d4d												#ECECEC	-5.93874	2.96006									#0062c4	13.1474	3.901
ANKRD12	-0.145354	0.587435	#4d4d4d												ARHGAP35	-0.255643	8.54885	#4d4d4d												#ECECEC	-9.00049	-0.717032									#c40000	-2.96644	17.6778
ANKRD13A	-0.113645	1.77971	#4d4d4d												ARHGAP4	-0.198994	4.48678	#4d4d4d												#ECECEC	-26.9428	-9.16294									#0062c4	7.65854	6.50124
ANKRD13D	0.045693	0.232609	#4d4d4d												ARHGAP40	0.241111	3.77046	#4d4d4d												#ECECEC	7.10212	-20.7045									#0062c4	12.782	3.71101
ANKRD17	0.00367311	0.0210773	#4d4d4d												ARHGAP42	-0.0297433	0.439023	#4d4d4d												#ECECEC	-24.162	6.32651									#eed202	-20.9397	-1.31318
ANKRD18A	0.409293	2.08474	#C40000												ARHGAP44	-0.40726	14.8105	#00C400												#ECECEC	6.412	-3.58663									#eed202	-18.7569	-0.613655
ANKRD2	0.0807519	0.386105	#4d4d4d												ARHGAP5	-0.520607	29.6732	#00C400												#ECECEC	-11.9342	-8.52831									#0062c4	12.5642	6.4562
ANKRD20A2P	-0.465993	2.31075	#00C400												ARHGAP6	-0.590864	37.4555	#00C400												#ECECEC	-21.4583	0.784034									#00c400	1.39846	-9.47616
ANKRD26	0.253594	3.07732	#4d4d4d												ARHGEF1	-0.390935	26.5057	#00C400												#ECECEC	-24.9086	16.0952									#c40000	-2.92299	18.5483
ANKRD28	-0.0681895	0.385454	#4d4d4d												ARHGEF10	-0.664476	31.0068	#00C400												#ECECEC	-8.41364	-8.40159									#eed202	-23.341	1.09934
ANKRD36B	0.146893	0.67215	#4d4d4d												ARHGEF10L	0.178004	2.90619	#4d4d4d												#ECECEC	13.5306	28.6043									#c40000	-2.95515	15.4797
ANKRD36BP2	0.618916	4.24872	#C40000												ARHGEF18	-0.180027	10.2295	#4d4d4d												#ECECEC	-11.5156	15.1891									#00c400	6.53403	-13.4229
ANKRD42	0.254573	3.87252	#4d4d4d												ARHGEF19	0.333581	11.0595	#C40000												#ECECEC	-2.95622	4.73306									#0062c4	-4.20537	-1.19938
ANKRD44	-0.330464	8.0393	#00C400												ARHGEF2	-0.482666	11.0482	#00C400												#ECECEC	-18.6681	0.675517									#00c400	0.926405	-21.5243
ANKRD53	-0.0447034	0.692599	#4d4d4d												ARHGEF25	0.374479	7.47558	#C40000												#ECECEC	3.78956	-7.80061									#0062c4	17.3158	-5.74844
ANKRD54	0.32855	2.11989	#C40000												ARHGEF26	-1.49522	43.4763	#00C400												#ECECEC	-4.18568	5.93225									#0062c4	-5.49347	-2.46078
ANKRD6	-0.111944	0.867709	#4d4d4d												ARHGEF38	-0.112705	1.98444	#4d4d4d												#ECECEC	17.1898	-10.9255									#00c400	-0.82689	-20.3967
ANKRD65	0.747691	5.36461	#C40000												ARHGEF4	-0.621671	15.7943	#00C400												#ECECEC	0.979631	-11.6595									#00c400	2.08093	-18.774
ANKS1B	0.00615878	0.212038	#4d4d4d												ARHGEF7	-0.0515601	1.63657	#4d4d4d												#ECECEC	-3.88402	-6.5368									#0062c4	-4.57535	-2.24449
ANKS6	0.229415	2.47375	#4d4d4d												ARHGEF9	0.0276564	0.462932	#4d4d4d												#ECECEC	-3.78552	-7.24858									#0062c4	-4.57869	-2.56605
ANO1	-0.434321	2.50291	#00C400												ARID1B	-0.034735	1.47441	#4d4d4d												#ECECEC	6.03555	-28.6548									#0062c4	-4.46105	-2.40811
ANO4	-0.0244847	0.194529	#4d4d4d												ARID4B	0.0548598	1.00629	#4d4d4d												#ECECEC	-21.0277	1.15889									#0062c4	17.4655	-4.23352
ANO6	-0.456453	4.92123	#00C400												ARID5A	-0.437137	7.71927	#00C400												#ECECEC	-13.3483	7.99697									#0062c4	14.5744	-0.0833235
ANOS1	-0.739018	6.35918	#00C400												ARID5B	0.164346	1.64789	#4d4d4d												#ECECEC	-1.78713	-20.0849									#0062c4	-4.9967	-2.45722
ANP32A	-0.136542	1.73885	#4d4d4d												ARIH1	-0.183972	7.64998	#4d4d4d												#ECECEC	-19.8626	-0.664477									#00c400	0.712447	-20.8559
ANP32E	-0.083441	0.870143	#4d4d4d												ARIH2	0.0167082	0.282319	#4d4d4d												#ECECEC	-3.37506	-20.4462									#0062c4	17.3445	-4.26169
ANPEP	0.454957	2.59112	#C40000												ARL13A	0.000530901	0.0119356	#4d4d4d												#ECECEC	2.3425	-28.0829									#0062c4	-4.4409	-1.63435
ANTXR1	0.0928767	0.479313	#4d4d4d												ARL17B	0.00968039	0.0517011	#4d4d4d												#ECECEC	28.294	-8.68243									#0062c4	15.6244	-3.2367
ANTXR2	0.110252	0.706574	#4d4d4d												ARL4A	0.10802	1.07421	#4d4d4d												#ECECEC	-11.4974	-8.73835									#0062c4	-5.16485	-2.35231
ANXA11	-0.0738961	0.612916	#4d4d4d												ARL6IP4	0.07609	2.31717	#4d4d4d												#ECECEC	11.8493	-20.32									#0062c4	-4.30278	-1.42768
ANXA13	0.213787	2.22162	#4d4d4d												ARL8B	-0.0720434	1.66186	#4d4d4d												#ECECEC	-21.71	-1.30887									#0062c4	14.2646	-0.213948
ANXA2	0.178158	0.925897	#4d4d4d												ARMC10	0.180868	11.2166	#4d4d4d												#ECECEC	2.01414	-24.1427									#0062c4	15.5153	-5.1192
ANXA8L1	-0.485924	0.75611	#4d4d4d												ARMC3	1.42587	9.14642	#C40000												#ECECEC	22.3165	-9.74586									#0062c4	-5.16037	-2.56325
AOPEP	0.134521	0.729228	#4d4d4d												ARMC4	0.823491	7.52791	#C40000												#ECECEC	-19.5321	2.98339									#0062c4	-5.16502	-2.59192
AP1AR	-0.0171896	0.164674	#4d4d4d												ARMC5	-0.14011	4.51258	#4d4d4d												#ECECEC	1.81286	-17.1276									#00c400	1.54678	-20.6458
AP1G1	-0.0363644	0.395905	#4d4d4d												ARMC8	-0.166723	6.27421	#4d4d4d												#ECECEC	-2.65197	-25.3685									#0062c4	-4.72364	-2.01515
AP1S1	0.125532	1.47235	#4d4d4d												ARMC9	0.0159028	0.0700478	#4d4d4d												#ECECEC	-15.422	8.58067									#0062c4	15.7357	0.406478
AP1S2	-0.278814	1.8035	#00C400												ARMCX6	0.0653377	0.895215	#4d4d4d												#ECECEC	-17.637	1.5022									#0062c4	-4.2723	-1.36043
AP1S3	-0.20122	3.49506	#4d4d4d												ARNT2	-0.192274	3.05093	#4d4d4d												#ECECEC	-5.10859	-12.4331									#0062c4	-5.26831	-2.63758
AP2A2	-0.270882	3.44643	#00C400												ARNTL	-0.140712	0.834953	#4d4d4d												#ECECEC	-12.8477	7.33141									#0062c4	1.28052	4.91611
AP2B1	-0.0662355	0.563462	#4d4d4d												ARPC4-TTLL3	0.0650085	0.87119	#4d4d4d												#ECECEC	-3.95462	-6.48579									#0062c4	14.7607	2.14443
AP3D1	0.0362407	0.212179	#4d4d4d												ARPC5	-0.186621	4.42987	#4d4d4d												#ECECEC	14.9906	6.36852									#00c400	0.176758	-17.5244
AP3M1	0.00273551	0.0156673	#4d4d4d												ARPP19	-0.143006	9.30357	#4d4d4d												#ECECEC	-18.8764	3.33376									#00c400	2.16194	-11.2041
AP3M2	-0.0669929	0.492328	#4d4d4d												ARPP21	-0.00846194	0.226472	#4d4d4d												#ECECEC	-30.8861	6.55567									#00c400	0.0827253	-15.0677
AP3S2	-0.0261686	0.131103	#4d4d4d												ARSD	-0.0400079	0.668697	#4d4d4d												#ECECEC	-20.8087	-6.78619									#00c400	6.53127	-13.4254
AP4E1	0.0737346	0.845323	#4d4d4d												ARSG	-0.0433937	0.809852	#4d4d4d												#ECECEC	-6.45762	-15.3968									#00c400	0.0968387	-19.5578
AP4S1	-0.151986	5.18927	#4d4d4d												ARSK	-8.0299e-05	0.00097132	#4d4d4d												#ECECEC	13.8315	-27.8499									#00c400	2.85199	-18.6613
AP5B1	-0.165515	3.03949	#4d4d4d												ART5	-0.110002	2.22652	#4d4d4d												#ECECEC	21.308	24.8272									#00c400	1.0053	-13.49
AP5M1	-0.0107001	0.0737331	#4d4d4d												ARVCF	-0.232303	3.2289	#4d4d4d												#ECECEC	-26.9611	-0.554631									#00c400	-0.946795	-16.3446
APBA2	-0.10626	1.44743	#4d4d4d												AS3MT	0.00883666	0.0892449	#4d4d4d												#ECECEC	-21.3089	31.507									#00c400	1.33149	-16.877
APBB1	-0.266604	2.6414	#00C400												ASAP3	-0.01046	0.0968143	#4d4d4d												#ECECEC	-16.4699	9.68083									#00c400	0.901545	-21.7532
APBB1IP	0.17154	1.01584	#4d4d4d												ASB1	-0.0460258	1.02037	#4d4d4d												#ECECEC	9.67462	-10.3949									#00c400	0.55297	-14.1688
APC	-0.159272	4.79974	#4d4d4d												ASB13	-0.0729563	1.62032	#4d4d4d												#ECECEC	-3.31252	-21.0475									#00c400	1.13278	-16.8736
APC2	-0.00255626	0.0121657	#4d4d4d												ASB4	-0.0795703	2.79795	#4d4d4d												#ECECEC	-6.73434	28.4661									#00c400	-1.31095	-17.8394
APEH	0.0476722	0.239241	#4d4d4d												ASB7	-0.0289542	0.70941	#4d4d4d												#ECECEC	-25.4657	-6.03438									#00c400	1.82161	-11.5374
APEX1	0.262033	3.75758	#4d4d4d												ASGR1	0.241172	3.29356	#4d4d4d												#ECECEC	-17.0587	2.25808									#00c400	2.52847	-15.6698
APH1A	-0.150483	1.69267	#4d4d4d												ASPH	0.109916	1.51747	#4d4d4d												#ECECEC	-25.5357	-5.6599									#00c400	-0.10752	-19.235
API5	0.0728459	0.712074	#4d4d4d												ASPHD2	0.445687	13.6221	#C40000												#ECECEC	8.94473	-1.30519									#0062c4	13.6564	-0.811199
APLF	0.0286245	0.691351	#4d4d4d												ASPM	0.599914	14.8987	#C40000												#ECECEC	12.2846	-27.84									#00c400	1.85809	-15.3468
APLN	-2.18531	8.24051	#00C400												ASPN	1.27468	21.4805	#C40000												#ECECEC	7.59655	-20.2438									#00c400	-0.00795871	-18.6235
APLP2	-0.470031	4.17802	#00C400												ASPSCR1	-0.219901	16.6557	#4d4d4d												#ECECEC	-19.6519	-7.19078									#00c400	-0.598078	-17.0882
APMAP	-0.154197	1.97572	#4d4d4d												ASS1	0.471336	15.4514	#C40000												#ECECEC	21.8046	-7.34998									#00c400	-0.497367	-15.8278
APOA4	-0.0145501	0.445398	#4d4d4d												ASTN1	0.536146	15.1926	#C40000												#ECECEC	7.39808	-5.0837									#00c400	1.025	-12.8288
APOB	-0.00109186	0.0347687	#4d4d4d												ASTN2	0.0920969	1.32586	#4d4d4d												#ECECEC	-17.0442	-3.31485									#00c400	0.228075	-16.7184
APOBEC3D	0.0898569	2.32134	#4d4d4d												ASXL2	0.0763081	2.58607	#4d4d4d												#ECECEC	-11.8766	-3.83903									#00c400	-0.498122	-18.4116
APOBEC3G	-0.033563	0.0973442	#4d4d4d												ATAD3B	0.100332	1.62963	#4d4d4d												#ECECEC	-26.1732	15.5694									#0062c4	15.3585	-3.54315
APOC1	-0.322465	0.548029	#4d4d4d												ATAD3C	-0.0380761	0.854622	#4d4d4d												#ECECEC	10.8794	-22.496									#00c400	-0.0227278	-16.0899
APOE	0.856819	2.86724	#C40000												ATAT1	0.285822	19.6518	#C40000												#ECECEC	26.5716	-7.04823									#00c400	0.490257	-13.2474
APOF	-0.00401157	0.0884732	#4d4d4d												ATCAY	0.00330385	0.123627	#4d4d4d												#ECECEC	-7.93232	-8.98									#00c400	0.44404	-19.5359
APOH	-0.742896	6.63027	#00C400												ATF2	0.0282967	0.533329	#4d4d4d												#ECECEC	4.20407	-14.4288									#00c400	3.07953	-18.2635
APOL1	-0.472542	4.12129	#00C400												ATF3	-1.40711	16.4423	#00C400												#ECECEC	-1.25982	-9.23468									#00c400	3.45876	-19.691
APOL2	-0.534454	4.70366	#00C400												ATF7IP	0.0519562	0.676116	#4d4d4d												#ECECEC	2.59918	-27.7743									#0062c4	16.112	-4.36275
APOL3	-1.03595	8.17423	#00C400												ATG10	-0.0882142	3.27942	#4d4d4d												#ECECEC	-10.8628	-1.85644									#0062c4	17.3572	-5.83494
APOL4	-0.390051	6.0588	#00C400												ATG12	0.119369	8.69973	#4d4d4d												#ECECEC	-18.2017	8.11561									#00c400	1.2916	-13.8506
APOL6	-0.297475	2.93701	#00C400												ATG13	-0.1008	2.88745	#4d4d4d												#ECECEC	-10.4016	10.2927									#00c400	2.06387	-11.5905
APOM	0.0384206	0.426203	#4d4d4d												ATG16L1	-0.0609428	1.19247	#4d4d4d												#ECECEC	-4.2318	22.4266									#00c400	0.268037	-15.0178
APOOL	0.0316531	0.871685	#4d4d4d												ATG2A	-0.187174	10.1005	#4d4d4d												#ECECEC	-8.38415	0.238756									#00c400	1.01293	-15.6675
APP	-0.087825	0.40149	#4d4d4d												ATG4B	-0.109252	1.84523	#4d4d4d												#ECECEC	-3.33374	-13.5511									#0062c4	14.8863	-3.6762
APPBP2	-0.0869428	0.775501	#4d4d4d												ATG4C	0.142216	4.06833	#4d4d4d												#ECECEC	-21.7371	-12.1782									#0062c4	14.001	0.269624
APPL1	-0.109944	0.92732	#4d4d4d												ATG5	0.0770362	2.00148	#4d4d4d												#ECECEC	6.83964	8.39966									#00c400	2.42333	-19.0425
AQP1	-0.582234	2.27316	#00C400												ATG7	-0.0909708	2.30347	#4d4d4d												#ECECEC	-19.7044	-7.71074									#0062c4	13.2641	-1.44718
AQP10	0.00277976	0.00979129	#4d4d4d												ATG9A	-0.226186	10.9952	#4d4d4d												#ECECEC	4.48998	-21.7159									#00c400	0.0904708	-18.4168
AQP2	0.00208416	0.00705148	#4d4d4d												ATG9B	-0.0723847	1.20287	#4d4d4d												#ECECEC	12.3274	-24.8139									#00c400	0.457301	-13.0002
AQP3	0.574775	1.89984	#C40000												ATL2	0.0969367	1.59569	#4d4d4d												#ECECEC	1.969	12.5638									#00c400	0.970237	-11.8731
AQP4	-0.547518	2.00812	#00C400												ATM	0.0779997	1.33147	#4d4d4d												#ECECEC	-1.55785	-25.5931									#00c400	-0.79568	-16.6065
AQP5	1.99113	7.39891	#C40000												ATMIN	-0.0414909	1.34334	#4d4d4d												#ECECEC	-12.8924	2.91927									#00c400	0.867145	-17.0659
AQR	0.00466613	0.0249313	#4d4d4d												ATOH8	-0.74286	24.1259	#00C400												#ECECEC	21.3774	23.8735									#00c400	0.687449	-20.7675
ARAP1	-0.165932	0.873562	#4d4d4d												ATP10A	-0.370447	7.64068	#00C400												#ECECEC	-3.94669	2.58171									#00c400	0.984656	-13.5687
ARCN1	-0.006347	0.0361347	#4d4d4d												ATP10B	-0.0511792	0.746903	#4d4d4d												#ECECEC	-20.8638	1.82674									#0062c4	14.1024	-2.98032
ARF1	-0.212415	6.75214	#4d4d4d												ATP11C	0.205365	6.37241	#4d4d4d												#ECECEC	-18.9021	-4.40896									#00c400	0.366072	-16.6365
ARF3	-0.150374	1.68381	#4d4d4d												ATP13A2	-0.181547	6.0861	#4d4d4d												#ECECEC	-26.8603	0.00824264									#00c400	0.265972	-16.7328
ARF4	0.283394	3.73078	#C40000												ATP13A3	0.111686	1.32696	#4d4d4d												#ECECEC	-10.6593	6.17693									#00c400	-0.0430033	-15.7659
ARF5	0.0330674	0.140309	#4d4d4d												ATP13A4	-0.478457	17.5909	#00C400												#ECECEC	-4.82276	-23.1026									#00c400	2.15663	-16.8207
ARF6	-0.137495	1.56423	#4d4d4d												ATP1A1	-0.132697	2.31092	#4d4d4d												#ECECEC	-0.852134	8.16012									#c40000	0.773033	18.8784
ARFGAP1	0.0636433	0.405226	#4d4d4d												ATP1A2	0.806591	13.272	#C40000												#ECECEC	-22.6569	-9.89915									#0062c4	16.3422	-4.88707
ARFGEF3	-0.10638	0.452189	#4d4d4d												ATP1A4	-0.145361	2.0325	#4d4d4d												#ECECEC	-5.1103	1.50138									#00c400	1.46689	-12.8219
ARFIP1	0.0846502	0.709857	#4d4d4d												ATP2A1	-0.0239648	1.40661	#4d4d4d												#ECECEC	20.2779	-10.0639									#0062c4	14.7667	-3.08835
ARHGAP1	0.128807	1.00929	#4d4d4d												ATP2A2	0.369589	14.7921	#C40000												#ECECEC	-8.83878	2.59931									#0062c4	11.7915	-7.52168
ARHGAP11A	0.0600449	3.20828	#4d4d4d												ATP2A3	0.0560337	0.532703	#4d4d4d												#ECECEC	3.54326	-5.80079									#00c400	1.38228	-14.4301
ARHGAP15	0.207085	1.69749	#4d4d4d												ATP2B1	-0.0353981	0.398666	#4d4d4d												#ECECEC	-21.442	-3.35986									#00c400	-1.19368	-12.6421
ARHGAP17	0.00900362	0.040835	#4d4d4d												ATP2B2	-0.00805821	0.245247	#4d4d4d												#ECECEC	-1.4752	10.3579									#00c400	0.478158	-16.0102
ARHGAP19	-0.221307	9.65597	#4d4d4d												ATP2B3	-0.0238875	0.507301	#4d4d4d												#ECECEC	-3.13085	-21.6247									#00c400	-0.902678	-20.3936
ARHGAP20	-0.118496	0.792078	#4d4d4d												ATP2B4	-0.207566	18.3708	#4d4d4d												#ECECEC	-18.188	-0.0523731									#0062c4	15.6274	-4.49173
ARHGAP24	-0.223069	3.6655	#4d4d4d												ATP6AP1L	-0.0211487	0.118221	#4d4d4d												#ECECEC	-28.5383	6.42019									#00c400	1.5141	-11.5982
ARHGAP25	-0.426161	3.9322	#00C400												ATP6V0D1	-0.0411751	0.483377	#4d4d4d												#ECECEC	-10.9622	10.5091									#00c400	0.930951	-15.816
ARHGAP26	-0.163673	1.69339	#4d4d4d												ATP6V1C1	0.0346375	0.41326	#4d4d4d												#ECECEC	8.95119	-13.3112									#00c400	1.07129	-20.435
ARHGAP27	-0.309699	6.04819	#00C400												ATP7A	-0.199885	13.0477	#4d4d4d												#ECECEC	-30.7325	3.01891									#00c400	-1.37338	-14.004
ARHGAP28	-0.135206	1.0704	#4d4d4d												ATP8A2	-0.444772	9.83424	#00C400												#ECECEC	-21.4399	2.5574									#00c400	0.916786	-16.3637
ARHGAP29	-0.514109	6.94631	#00C400												ATP8B3	-0.125948	1.86491	#4d4d4d												#ECECEC	7.602	-17.1608									#00c400	-0.766445	-20.3109
ARHGAP30	-0.230196	1.76781	#4d4d4d												ATP8B5P	-0.493614	14.5669	#00C400												#ECECEC	-0.351028	35.5203									#00c400	-0.0464711	-14.8439
ARHGAP32	0.0823409	0.586059	#4d4d4d												ATP9A	0.112401	1.78153	#4d4d4d												#ECECEC	3.61293	-20.1316									#00c400	0.582254	-17.634
ARHGAP33	-0.147303	0.563462	#4d4d4d												ATP9B	-0.0976479	2.25701	#4d4d4d												#ECECEC	-23.0507	-8.70257									#0062c4	16.4055	-4.78928
ARHGAP35	-0.187608	3.88941	#4d4d4d												ATR	0.376466	17.6795	#C40000												#ECECEC	-7.0892	-1.17586									#0062c4	14.1898	-3.5765
ARHGAP44	-0.385127	2.51076	#00C400												ATRIP	-0.204867	10.618	#4d4d4d												#ECECEC	9.06659	33.6889									#0062c4	15.0393	-4.41704
ARHGAP6	-0.51765	10.7995	#00C400												ATRNL1	-0.0564216	2.25705	#4d4d4d												#ECECEC	5.05882	-4.33028									#0062c4	12.9552	-2.98232
ARHGDIA	-0.187246	3.08633	#4d4d4d												ATRX	0.0599621	1.21091	#4d4d4d												#ECECEC	22.0443	-17.5951									#0062c4	14.7248	-4.3164
ARHGEF1	-0.202184	3.09199	#4d4d4d												ATXN1	-0.0128831	0.132155	#4d4d4d												#ECECEC	8.67773	-2.57038									#0062c4	13.4541	-4.15052
ARHGEF10	-0.766387	7.73683	#00C400												ATXN10	-0.0108699	0.131497	#4d4d4d												#ECECEC	11.6568	-28.7947									#00c400	6.53433	-13.4089
ARHGEF10L	0.335712	3.04349	#C40000												ATXN1L	-0.36957	26.3517	#00C400												#ECECEC	1.83995	-7.04319									#0062c4	11.8655	-7.4536
ARHGEF11	-0.117341	1.62806	#4d4d4d												ATXN2	-0.0815542	1.89362	#4d4d4d												#ECECEC	15.6534	-13.727									#0062c4	13.5155	-3.26739
ARHGEF12	-0.215316	5.77446	#4d4d4d												ATXN2L	-0.029198	0.555164	#4d4d4d												#ECECEC	-2.76646	-0.813931									#0062c4	15.5692	-0.661033
ARHGEF15	-0.642788	5.70331	#00C400												ATXN3	-0.410962	17.7521	#00C400												#ECECEC	26.851	-8.56739									#0062c4	11.9778	-3.44926
ARHGEF17	-0.352818	4.65365	#00C400												ATXN3L	-0.031572	1.13362	#4d4d4d												#ECECEC	-14.7329	-1.30464									#00c400	0.396913	-13.9205
ARHGEF25	0.289158	1.99015	#C40000												ATXN7L1	-0.031623	0.695143	#4d4d4d												#ECECEC	29.317	-8.75992									#0062c4	-2.46767	-2.88566
ARHGEF26	-1.51185	8.75796	#00C400												AUTS2	0.0963167	1.24255	#4d4d4d												#ECECEC	-19.3254	5.64857									#eed202	-15.9727	-0.359765
ARHGEF28	-0.115545	0.797624	#4d4d4d												AVL9	-0.0474646	0.831066	#4d4d4d												#ECECEC	-29.8215	-6.1175									#00c400	-2.89982	-12.8023
ARHGEF37	-0.2048	2.13523	#4d4d4d												AVPI1	-0.593175	15.5077	#00C400												#ECECEC	22.6841	-13.7118									#0062c4	6.61505	-13.3273
ARHGEF39	0.0170703	0.220621	#4d4d4d												AXIN2	-0.154686	1.83245	#4d4d4d												#ECECEC	-22.9829	3.40674									#0062c4	-2.30962	-2.92946
ARHGEF4	-0.712392	5.82444	#00C400												AZI2	0.030377	0.320891	#4d4d4d												#ECECEC	-28.7023	3.43085									#0062c4	14.5399	-4.1269
ARHGEF5	-0.444574	6.29034	#00C400												B3GALNT2	0.266603	8.66184	#C40000												#ECECEC	-1.92808	-14.7078									#0062c4	12.915	-3.49495
ARHGEF6	-0.500064	12.5964	#00C400												B3GNT7	-0.277019	13.8134	#00C400												#ECECEC	-7.96036	-1.53955									#0062c4	12.1963	-3.44168
ARHGEF7	-0.0230678	0.176316	#4d4d4d												B4GALNT3	0.00227355	0.0489119	#4d4d4d												#ECECEC	-6.38785	2.31943									#0062c4	13.2566	-3.61769
ARHGEF9	0.0128491	0.0887018	#4d4d4d												B4GALT3	-0.0455776	0.512012	#4d4d4d												#ECECEC	-6.91212	31.9649									#0062c4	13.6619	-2.73543
ARID1A	-0.113346	2.58883	#4d4d4d												B9D1	0.888937	14.446	#C40000												#ECECEC	6.00319	-28.1608									#00c400	1.62989	-16.5577
ARID2	-0.183765	3.37901	#4d4d4d												BAALC	-0.387296	23.2572	#00C400												#ECECEC	-4.2179	0.502504									#0062c4	15.6443	-5.13758
ARID4A	-0.128414	1.09098	#4d4d4d												BACE1	-0.0470108	0.508204	#4d4d4d												#ECECEC	14.3373	-25.9085									#0062c4	13.3869	-3.37745
ARID4B	-0.042242	0.14922	#4d4d4d												BACH1	-0.275579	10.025	#00C400												#ECECEC	-25.8586	-2.22639									#0062c4	13.8308	-2.6485
ARID5A	-0.639529	2.80948	#00C400												BACH2	-0.246426	12.3004	#4d4d4d												#ECECEC	-11.2953	11.4832									#0062c4	14.6536	-4.94289
ARID5B	0.11519	0.31794	#4d4d4d												BAD	0.0256429	0.358503	#4d4d4d												#ECECEC	-4.94317	-1.28936									#0062c4	14.1108	-4.4111
ARIH1	-0.115152	3.51366	#4d4d4d												BAG1	0.0183359	0.226324	#4d4d4d												#ECECEC	-26.1594	-1.36632									#00c400	1.31092	-9.39911
ARIH2	-0.0636441	0.510385	#4d4d4d												BAG4	-0.0661779	2.07538	#4d4d4d												#ECECEC	7.51488	-20.8798									#0062c4	6.61052	0.052882
ARL1	0.344961	6.88411	#C40000												BAG6	-0.129821	6.45541	#4d4d4d												#ECECEC	-9.45982	-0.40174									#00c400	0.824052	-9.35354
ARL11	-0.0159681	0.109824	#4d4d4d												BAIAP2	-0.626544	23.6769	#00C400												#ECECEC	20.1501	-6.27377									#00c400	0.474861	-9.26132
ARL13B	-0.327258	2.58922	#00C400												BAIAP2L1	0.14137	2.04825	#4d4d4d												#ECECEC	18.1418	7.24566									#0062c4	8.94659	3.4481
ARL14EP	0.0456559	0.592805	#4d4d4d												BAIAP2L2	-0.00975097	0.0892665	#4d4d4d												#ECECEC	-2.61543	23.9475									#0062c4	6.40665	-0.126226
ARL17A	0.0249827	0.167611	#4d4d4d												BANP	0.0293364	0.463324	#4d4d4d												#ECECEC	26.1433	-9.9779									#00c400	0.556165	-9.7278
ARL3	0.346453	4.5627	#C40000												BAX	0.412242	11.5668	#C40000												#ECECEC	-4.99559	-2.79387									#0062c4	9.9071	1.17581
ARL4A	0.153371	1.29998	#4d4d4d												BAZ1B	-0.0355985	0.566724	#4d4d4d												#ECECEC	11.8284	-18.9346									#0062c4	10.0443	1.05057
ARL4D	-0.031696	0.082664	#4d4d4d												BBIP1	0.198041	7.151	#4d4d4d												#ECECEC	-5.59775	3.95536									#00c400	0.756363	-9.35618
ARL5A	-0.083474	0.499577	#4d4d4d												BBS1	0.0120068	0.170177	#4d4d4d												#ECECEC	9.23837	-22.4348									#0062c4	8.92752	2.1209
ARL5B	-0.134637	1.98895	#4d4d4d												BBS5	0.00501507	0.0427414	#4d4d4d												#ECECEC	-22.9427	4.507
ARL6IP1	-0.141389	1.42277	#4d4d4d												BBS9	0.0915688	1.60352	#4d4d4d												#ECECEC	-20.3245	-8.09585
ARL6IP4	0.105825	0.794133	#4d4d4d												BBX	-0.0395205	0.487256	#4d4d4d												#ECECEC	14.0506	-15.9647
ARL6IP5	0.0724567	0.352901	#4d4d4d												BCAP29	-0.220354	6.2301	#4d4d4d												#ECECEC	-15.2621	-9.90504
ARL8A	-0.356258	8.2911	#00C400												BCAR1	-0.357876	14.6762	#00C400												#ECECEC	-13.9917	-10.1243
ARL8B	-0.128221	1.19088	#4d4d4d												BCAS1	0.892045	7.459	#C40000												#ECECEC	0.656489	-21.5596
ARMC2	0.673844	3.45077	#C40000												BCAS3	-0.238373	10.2771	#4d4d4d												#ECECEC	-4.03646	3.97436
ARMC4	0.831107	3.31207	#C40000												BCAT1	0.382936	3.82187	#C40000												#ECECEC	-15.1422	11.8549
ARMC8	-0.121488	1.17039	#4d4d4d												BCCIP	0.077399	1.95504	#4d4d4d												#ECECEC	18.5983	-14.2888
ARMC9	0.0649486	0.155782	#4d4d4d												BCKDHA	-0.220277	12.2858	#4d4d4d												#ECECEC	-12.5163	1.488
ARMCX3	-0.00368259	0.0153406	#4d4d4d												BCKDHB	0.0391197	0.681508	#4d4d4d												#ECECEC	-2.07375	-24.7884
ARMCX4	-0.0153187	0.384735	#4d4d4d												BCKDK	0.140527	4.72968	#4d4d4d												#ECECEC	-9.78069	-8.04566
ARMCX6	0.0147916	0.0531865	#4d4d4d												BCL11A	0.504416	25.9529	#C40000												#ECECEC	-5.00377	-1.52589
ARMH3	-0.111792	2.79086	#4d4d4d												BCL11B	0.0644695	0.407823	#4d4d4d												#ECECEC	-24.0643	-4.94941
ARMH4	0.425278	5.44173	#C40000												BCL2	-0.0385359	0.352977	#4d4d4d												#ECECEC	-24.0902	-0.639513
ARNT	-0.143537	2.12566	#4d4d4d												BCL2A1	-0.191408	1.56814	#4d4d4d												#ECECEC	21.5369	-17.8591
ARNTL2	0.417624	7.48976	#C40000												BCL2L11	0.0488723	0.352577	#4d4d4d												#ECECEC	-26.7233	-7.53613
ARPC4	-0.0670458	0.627933	#4d4d4d												BCL2L12	0.0920678	4.09477	#4d4d4d												#ECECEC	21.1007	-20.3963
ARPIN	-0.132851	2.04775	#4d4d4d												BCL2L13	-0.306897	22.1854	#00C400												#ECECEC	-26.4714	-3.13464
ARPP19	-0.144461	3.08633	#4d4d4d												BCL2L15	0.221285	5.30734	#4d4d4d												#ECECEC	2.51984	11.5765
ARPP21	-0.012059	0.103094	#4d4d4d												BCL7C	-0.120264	3.97875	#4d4d4d												#ECECEC	11.9546	-20.9987
ARRDC1	-0.113857	1.06116	#4d4d4d												BCL9L	-0.0242886	0.180441	#4d4d4d												#ECECEC	22.0641	-7.34508
ARRDC1-AS1	0.000353827	0.00159697	#4d4d4d												BCLAF1	0.0976917	1.26996	#4d4d4d												#ECECEC	-15.9502	0.734149
ARRDC2	-0.711954	3.07767	#00C400												BCOR	-0.174664	4.22494	#4d4d4d												#ECECEC	29.5125	-8.85966
ARRDC3	-0.469089	3.23425	#00C400												BCORP1	0.0492021	0.522171	#4d4d4d												#ECECEC	-8.11903	-7.01337
ARSA	0.199977	1.55437	#4d4d4d												BCR	-0.336295	13.5079	#00C400												#ECECEC	13.761	21.8894
ARSD	-0.00149109	0.00855248	#4d4d4d												BDNF	-0.830743	41.2828	#00C400												#ECECEC	-14.4551	3.80671
ARSG	-0.00753742	0.0816774	#4d4d4d												BEND2	-0.0333231	0.952544	#4d4d4d												#ECECEC	-24.6369	4.19002
ARV1	0.0384103	0.261435	#4d4d4d												BEND3	0.0368058	0.622377	#4d4d4d												#ECECEC	11.0951	-14.7357
ARVCF	-0.337579	1.9777	#00C400												BEND4	-0.17398	4.9548	#4d4d4d												#ECECEC	9.36453	-7.69426
ARX	0.123554	1.79979	#4d4d4d												BEND6	0.194897	11.8074	#4d4d4d												#ECECEC	-8.06779	-18.5357
ASAH1	-0.200484	1.03714	#4d4d4d												BEND7	-0.390213	21.258	#00C400												#ECECEC	-23.8086	-10.7041
ASAP1	-0.0477091	0.305465	#4d4d4d												BEST3	-0.0496035	1.4428	#4d4d4d												#ECECEC	-16.9221	6.35583
ASAP2	-0.0484761	0.360255	#4d4d4d												BET1	0.147361	5.62476	#4d4d4d												#ECECEC	-16.8513	4.89222
ASB1	-0.0418482	0.319678	#4d4d4d												BET1L	0.0372986	1.16838	#4d4d4d												#ECECEC	8.87539	-18.9134
ASB13	-0.0907935	0.703585	#4d4d4d												BHLHA9	-0.0409112	2.10591	#4d4d4d												#ECECEC	20.3748	-21.3323
ASB14	0.125792	2.66713	#4d4d4d												BICC1	0.127766	1.50632	#4d4d4d												#ECECEC	-27.9981	-8.00974
ASB16	-0.0105211	0.0336667	#4d4d4d												BID	0.0803932	0.87213	#4d4d4d												#ECECEC	19.567	18.2601
ASB4	-0.0319538	1.19995	#4d4d4d												BLCAP	0.0400124	0.562569	#4d4d4d												#ECECEC	-27.062	1.76945
ASB5	0.296802	3.17372	#C40000												BLNK	0.524833	15.1211	#C40000												#ECECEC	20.183	-20.8701
ASB6	-0.104055	1.32685	#4d4d4d												BLOC1S3	-0.0687713	1.11715	#4d4d4d												#ECECEC	23.7789	-13.848
ASB7	-0.0143186	0.281091	#4d4d4d												BLZF1	-0.0888118	1.59569	#4d4d4d												#ECECEC	1.5261	-26.7644
ASB8	-0.166883	3.68073	#4d4d4d												BMF	0.239732	5.91474	#4d4d4d												#ECECEC	-2.38389	-8.95304
ASCC3	0.33878	3.89249	#C40000												BMI1	0.124787	2.9065	#4d4d4d												#ECECEC	12.3909	-20.486
ASCL2	-0.068936	0.47694	#4d4d4d												BMP1	0.0717521	1.15415	#4d4d4d												#ECECEC	-13.5102	0.176298
ASF1A	-0.0916781	1.64564	#4d4d4d												BMP2K	0.11471	2.49775	#4d4d4d												#ECECEC	10.6515	-21.2593
ASH1L	-0.0317934	0.119342	#4d4d4d												BMP3	-0.226477	2.46676	#4d4d4d												#ECECEC	10.1535	-20.6347
ASH2L	-0.123911	3.07562	#4d4d4d												BMP7	0.694471	21.4623	#C40000												#ECECEC	-11.5259	-7.61092
ASMTL	-0.0319751	0.154308	#4d4d4d												BMP8B	-0.0358452	0.340983	#4d4d4d												#ECECEC	-9.7993	-11.4427
ASPA	-0.0104381	0.0328078	#4d4d4d												BMPER	-0.313165	6.15558	#00C400												#ECECEC	-23.769	0.628348
ASPH	0.185966	1.35365	#4d4d4d												BMPR1A	-0.198539	7.61999	#4d4d4d												#ECECEC	-1.18401	-16.7477
ASPHD2	0.211416	3.02656	#4d4d4d												BMS1	0.204119	7.44126	#4d4d4d												#ECECEC	-14.3949	8.06183
ASPM	0.190306	3.14247	#4d4d4d												BNC2	0.511769	21.2055	#C40000												#ECECEC	-1.30017	0.690828
ASRGL1	-0.809527	5.83109	#00C400												BNIP2	-0.250821	7.66248	#4d4d4d												#ECECEC	-27.5794	-2.29391
ASTN1	0.125529	3.71641	#4d4d4d												BNIP3L	0.0502192	0.569656	#4d4d4d												#ECECEC	-19.0882	0.589838
ASTN2	0.2671	2.17045	#C40000												BNIPL	-0.266852	2.43778	#00C400												#ECECEC	-20.5265	-8.87769
ASXL1	-0.345773	4.09704	#00C400												BOLA2B	0.37544	19.223	#C40000												#ECECEC	-4.20503	4.52877
ASXL3	0.0852846	2.62323	#4d4d4d												BOLA3	0.297922	13.1811	#C40000												#ECECEC	-3.28765	5.82498
ATAD1	0.0448027	0.246039	#4d4d4d												BOLL	0.00221011	0.0765321	#4d4d4d												#ECECEC	27.0331	-11.1291
ATAD2	-0.0232373	0.103094	#4d4d4d												BPI	-0.113031	0.658682	#4d4d4d												#ECECEC	23.7871	-7.70908
ATAD3B	-0.0578798	0.676084	#4d4d4d												BPIFA3	-0.00430949	0.107619	#4d4d4d												#ECECEC	28.2393	-11.9761
ATAD5	0.00412867	0.054988	#4d4d4d												BPIFC	0.00045592	0.00824004	#4d4d4d												#ECECEC	5.86673	8.34115
ATAT1	0.0341686	0.906672	#4d4d4d												BPNT1	-0.119183	5.73572	#4d4d4d												#ECECEC	-11.3804	1.49596
ATCAY	-0.0358371	0.171799	#4d4d4d												BPTF	-0.114442	3.15643	#4d4d4d												#ECECEC	0.982927	-20.5302
ATF2	0.00242882	0.0119239	#4d4d4d												BRCC3	0.184442	5.59531	#4d4d4d												#ECECEC	-9.66478	-3.91726
ATF3	-1.25792	2.7547	#00C400												BRD3	-0.0543864	0.627403	#4d4d4d												#ECECEC	19.6149	12.6937
ATF4	-0.153216	1.83167	#4d4d4d												BRD4	-0.173837	8.98155	#4d4d4d												#ECECEC	16.5773	-8.37956
ATF6	0.0138321	0.105737	#4d4d4d												BRD7	0.0442916	0.919804	#4d4d4d												#ECECEC	-10.1908	7.13125
ATF6B	-0.0178137	0.13859	#4d4d4d												BRD8	0.063621	1.54429	#4d4d4d												#ECECEC	-5.71408	31.2433
ATF7	-0.0465317	0.815666	#4d4d4d												BRF1	-0.100391	4.20244	#4d4d4d												#ECECEC	-18.8085	-4.79638
ATF7IP	0.034823	0.385306	#4d4d4d												BRI3	-0.378745	12.9246	#00C400												#ECECEC	-7.87899	-2.84449
ATF7IP2	0.273672	2.98387	#C40000												BRK1	0.0948452	5.08338	#4d4d4d												#ECECEC	8.48597	7.13273
ATG10	-0.0182119	0.12999	#4d4d4d												BRMS1	-0.0135467	0.159992	#4d4d4d												#ECECEC	21.2885	24.8743
ATG12	0.1291	1.57884	#4d4d4d												BRPF3	-0.0598962	1.23722	#4d4d4d												#ECECEC	-21.357	-6.75099
ATG13	-0.0496139	0.377398	#4d4d4d												BRSK2	-0.0434585	1.03374	#4d4d4d												#ECECEC	6.57197	-16.3965
ATG16L1	-0.0751756	0.863312	#4d4d4d												BRWD1	-0.0296908	0.390616	#4d4d4d												#ECECEC	-9.5196	6.86497
ATG2B	0.0270864	0.161644	#4d4d4d												BSDC1	-0.195864	11.2165	#4d4d4d												#ECECEC	-24.6294	-1.12035
ATG3	0.00597896	0.0456702	#4d4d4d												BST2	-0.530698	11.9387	#00C400												#ECECEC	-8.58273	13.7331
ATG4B	-0.156364	2.01003	#4d4d4d												BTBD19	-0.142354	6.64417	#4d4d4d												#ECECEC	-30.5488	7.09286
ATG5	-0.0199924	0.109043	#4d4d4d												BTBD7	-0.0132817	0.230205	#4d4d4d												#ECECEC	-19.3949	0.531981
ATG7	-0.0922666	0.879666	#4d4d4d												BTBD8	0.04092	0.79694	#4d4d4d												#ECECEC	23.4137	-8.55915
ATG9B	0.029944	0.44071	#4d4d4d												BTBD9	-0.0667121	1.1247	#4d4d4d												#ECECEC	-7.09075	-16.3466
ATM	-0.0223713	0.0994295	#4d4d4d												BTF3L4	0.0427368	1.34188	#4d4d4d												#ECECEC	17.7391	-22.5889
ATMIN	-0.0211853	0.146946	#4d4d4d												BTK	-0.0772603	0.568951	#4d4d4d												#ECECEC	-1.41292	1.68877
ATN1	-0.155242	0.57795	#4d4d4d												BTN1A1	0.0281962	0.940386	#4d4d4d												#ECECEC	-3.48472	6.64374
ATOH7	0.00228664	0.057202	#4d4d4d												BTN2A1	-0.213425	2.38762	#4d4d4d												#ECECEC	-15.0416	11.6153
ATP10A	-0.357074	2.65485	#00C400												BTN3A1	-0.412285	12.479	#00C400												#ECECEC	-1.18069	1.07425
ATP10D	-0.020556	0.0973586	#4d4d4d												BTN3A2	-0.343197	4.53147	#00C400												#ECECEC	-4.73153	1.24321
ATP11A	-0.328068	2.20531	#00C400												BTNL8	-0.800114	19.2048	#00C400												#ECECEC	-7.85567	-3.57362
ATP11B	-0.00352275	0.0224697	#4d4d4d												BTNL9	-2.25443	46.055	#00C400												#ECECEC	-25.321	-0.565611
ATP11C	0.0609037	0.973754	#4d4d4d												BUB3	0.133769	4.54674	#4d4d4d												#ECECEC	9.59026	-10.7062
ATP13A2	-0.17918	2.3217	#4d4d4d												BZW1	0.219865	6.96917	#4d4d4d												#ECECEC	-29.3902	-4.65989
ATP13A4	-0.347004	3.43046	#00C400												BZW2	0.37308	13.9736	#C40000												#ECECEC	-16.8901	10.5599
ATP1A4	-0.182212	1.53368	#4d4d4d												C10orf120	-0.00285851	0.0599308	#4d4d4d												#ECECEC	-2.79039	-10.7543
ATP1B1	0.547892	4.32245	#C40000												C10orf53	0.0569751	3.55864	#4d4d4d												#ECECEC	7.1593	32.1517
ATP1B3	-0.217167	1.13189	#4d4d4d												C10orf67	-0.711249	14.9515	#00C400												#ECECEC	-27.3181	6.92818
ATP1B4	-0.00540898	0.190193	#4d4d4d												C10orf71	-0.0190491	0.705649	#4d4d4d												#ECECEC	-7.2253	-19.7104
ATP23	0.0922372	0.863196	#4d4d4d												C10orf90	-0.000292658	0.00410523	#4d4d4d												#ECECEC	13.0242	-7.42358
ATP2A2	0.47258	5.56027	#C40000												C11orf1	0.0909232	4.165	#4d4d4d												#ECECEC	-19.999	-6.9656
ATP2A3	0.0254382	0.0816581	#4d4d4d												C11orf49	0.213676	4.33341	#4d4d4d												#ECECEC	-9.20831	6.69421
ATP2B3	-0.00167747	0.01643	#4d4d4d												C11orf54	-0.107123	1.69382	#4d4d4d												#ECECEC	-7.8132	-0.855522
ATP2B4	-0.23225	3.13166	#4d4d4d												C11orf58	-0.0521365	1.10261	#4d4d4d												#ECECEC	-15.5035	10.6604
ATP2C1	-0.0946856	0.372651	#4d4d4d												C11orf86	0.0564896	0.530724	#4d4d4d												#ECECEC	-16.7492	9.41317
ATP5F1D	0.113292	1.10448	#4d4d4d												C11orf95	-0.288512	10.6184	#00C400												#ECECEC	-16.741	-1.18429
ATP5F1E	0.257826	3.30953	#4d4d4d												C12orf40	-0.0129918	0.29395	#4d4d4d												#ECECEC	-15.6046	-13.3431
ATP5MC3	0.0754376	0.875362	#4d4d4d												C12orf42	0.0760021	5.48306	#4d4d4d												#ECECEC	24.2503	-10.4546
ATP5ME	0.111135	1.09994	#4d4d4d												C12orf50	-0.0547976	1.7864	#4d4d4d												#ECECEC	19.2457	17.0899
ATP5MF	0.0552464	0.378281	#4d4d4d												C12orf54	-0.166524	8.05955	#4d4d4d												#ECECEC	-10.563	0.143303
ATP5MG	0.0242752	0.205709	#4d4d4d												C12orf66	-0.0224797	0.299981	#4d4d4d												#ECECEC	1.89223	-2.78243
ATP6AP1	-0.120994	0.498469	#4d4d4d												C12orf76	0.0400606	0.370924	#4d4d4d												#ECECEC	-21.3539	6.301
ATP6V0C	-0.0736064	0.359514	#4d4d4d												C15orf62	0.0776093	1.80143	#4d4d4d												#ECECEC	-11.4449	6.78558
ATP6V0D2	0.222061	0.938273	#4d4d4d												C16orf72	-0.0446302	0.773128	#4d4d4d												#ECECEC	-15.059	-9.1559
ATP6V1A	0.160932	1.12066	#4d4d4d												C16orf86	-0.137621	6.18131	#4d4d4d												#ECECEC	12.604	-25.1425
ATP6V1B1	-0.0661307	2.0859	#4d4d4d												C17orf67	-0.0480565	0.814865	#4d4d4d												#ECECEC	3.38876	-16.8808
ATP6V1C1	0.0993025	0.804992	#4d4d4d												C17orf80	0.0880582	3.15818	#4d4d4d												#ECECEC	-6.70499	0.503876
ATP6V1C2	0.0738742	2.42936	#4d4d4d												C19orf12	-0.0165428	0.193788	#4d4d4d												#ECECEC	-12.8573	7.45548
ATP6V1H	0.0169	0.0933572	#4d4d4d												C19orf25	0.00922056	0.0763029	#4d4d4d												#ECECEC	-1.29988	22.855
ATP8B2	0.171425	1.59219	#4d4d4d												C19orf54	-0.125864	7.69194	#4d4d4d												#ECECEC	-26.513	-2.07051
ATP8B3	-0.00575136	0.0176421	#4d4d4d												C19orf73	-0.0404115	1.07063	#4d4d4d												#ECECEC	-26.8885	-5.65592
ATP9A	0.15988	1.25059	#4d4d4d												C1D	-0.157436	1.56882	#4d4d4d												#ECECEC	-24.7946	-11.028
ATP9B	-0.00808641	0.0442811	#4d4d4d												C1GALT1	-0.0592591	0.763667	#4d4d4d												#ECECEC	9.55005	17.248
ATPAF1	0.0907816	1.77454	#4d4d4d												C1orf141	0.18993	7.28224	#4d4d4d												#ECECEC	-13.1237	-0.0581182
ATPSCKMT	0.149477	3.90017	#4d4d4d												C1orf146	0.00530667	0.154177	#4d4d4d												#ECECEC	-9.57563	-3.20791
ATRIP	-0.159813	4.61181	#4d4d4d												C1orf159	-0.0856007	3.55599	#4d4d4d												#ECECEC	5.95884	-29.4293
ATRN	0.046975	0.363552	#4d4d4d												C1orf185	0.00518771	0.122733	#4d4d4d												#ECECEC	28.0739	-11.2631
ATRNL1	0.0200967	1.07143	#4d4d4d												C1orf194	1.2535	8.3692	#C40000												#ECECEC	-11.1986	6.59068
ATRX	0.0469732	0.268282	#4d4d4d												C1orf21	-0.463305	15.3329	#00C400												#ECECEC	-1.68614	-16.2449
ATXN10	0.0984211	1.32829	#4d4d4d												C1orf226	-0.286565	4.92137	#00C400												#ECECEC	7.21994	-14.6448
ATXN2L	0.0226597	0.153735	#4d4d4d												C1orf229	-0.185764	1.25712	#4d4d4d												#ECECEC	17.0167	-5.38851
ATXN3	-0.0703474	0.676084	#4d4d4d												C1orf35	-0.00582263	0.042241	#4d4d4d												#ECECEC	-5.97458	0.0566576
ATXN7L1	-0.00968294	0.125128	#4d4d4d												C1orf43	-0.135236	5.60562	#4d4d4d												#ECECEC	-2.0906	5.18134
ATXN7L2	-0.00927819	0.0543092	#4d4d4d												C1orf52	-0.169243	10.1409	#4d4d4d												#ECECEC	17.7877	5.83528
AUTS2	0.104399	0.568083	#4d4d4d												C1orf56	0.0467418	0.915387	#4d4d4d												#ECECEC	7.28888	-27.7139
AVIL	0.000235183	0.000584817	#4d4d4d												MIR9-1HG	0.00936266	0.11565	#4d4d4d												#ECECEC	14.6099	-24.8244
AVL9	-0.0280515	0.284256	#4d4d4d												C1QTNF6	0.123683	2.17838	#4d4d4d												#ECECEC	27.3149	17.5108
AVPR1A	0.301511	4.4847	#C40000												C1QTNF9	0.261524	10.8544	#4d4d4d												#ECECEC	-2.62892	-15.2575
AVPR2	-0.158397	1.08683	#4d4d4d												C1R	0.74934	25.061	#C40000												#ECECEC	-14.4647	0.431012
AXDND1	0.176967	2.44319	#4d4d4d												C1RL	0.257427	13.0182	#4d4d4d												#ECECEC	9.40705	-23.6503
AXIN2	-0.168465	0.918155	#4d4d4d												C1S	0.629813	19.9862	#C40000												#ECECEC	-8.85008	-11.5982
AZGP1	-0.76313	2.22464	#00C400												C2	-0.303945	4.32269	#00C400												#ECECEC	-2.79102	2.19648
AZI2	0.0259206	0.0823623	#4d4d4d												C20orf173	-0.00887357	0.227463	#4d4d4d												#ECECEC	5.49999	-29.4326
AZIN2	0.246365	3.63031	#4d4d4d												C20orf27	0.0419888	0.265696	#4d4d4d												#ECECEC	8.90395	-10.2034
B2M	-0.544597	5.61073	#00C400												C21orf58	0.110767	0.520087	#4d4d4d												#ECECEC	28.6885	-10.1864
B3GALNT1	-0.919643	8.21819	#00C400												C21orf62	0.045536	0.765462	#4d4d4d												#ECECEC	-8.33528	-16.013
B3GALNT2	0.389868	6.21316	#C40000												C22orf34	-0.39769	5.58207	#00C400												#ECECEC	-19.5025	-6.24106
B3GALT2	-0.136642	2.50392	#4d4d4d												C2CD3	0.139225	5.06958	#4d4d4d												#ECECEC	-24.4906	-1.19184
B3GALT4	-0.22574	1.87324	#4d4d4d												C2orf49	0.0283515	0.198482	#4d4d4d												#ECECEC	4.0027	-10.9161
B3GALT5	0.0313449	0.997344	#4d4d4d												C2orf50	-0.0457603	0.789748	#4d4d4d												#ECECEC	13.4361	-8.20289
B3GALT5-AS1	-0.00426665	0.0191341	#4d4d4d												C2orf68	0.0113187	0.0820486	#4d4d4d												#ECECEC	-8.03122	-19.6369
B3GNT4	0.00371568	0.103934	#4d4d4d												C2orf69	-0.0643751	1.3214	#4d4d4d												#ECECEC	29.4798	-9.21342
B3GNT6	0.0255473	0.469418	#4d4d4d												C2orf72	-0.400194	16.5961	#00C400												#ECECEC	-18.2574	-0.943167
B3GNT9	0.220407	2.55929	#4d4d4d												C2orf73	0.567675	7.53742	#C40000												#ECECEC	-25.2202	-1.1629
B4GALNT1	0.0168244	0.239795	#4d4d4d												C3	0.382499	5.49447	#C40000												#ECECEC	14.9998	21.5343
B4GALNT3	0.17265	2.48061	#4d4d4d												C3orf35	-0.0264683	0.631455	#4d4d4d												#ECECEC	-4.42178	2.75037
B4GALNT4	0.22046	3.74935	#4d4d4d												C3orf80	-0.000962204	0.00806938	#4d4d4d												#ECECEC	-20.6036	-3.54714
B4GALT1	0.0629717	0.286593	#4d4d4d												C4orf3	0.0792955	2.62997	#4d4d4d												#ECECEC	-16.7263	-8.49714
B4GALT2	0.028665	0.139011	#4d4d4d												C4orf36	-0.0466788	2.2445	#4d4d4d												#ECECEC	-19.2571	-2.86067
B4GALT5	9.79081e-05	8.49284e-05	#4d4d4d												C4orf46	0.0249593	0.251473	#4d4d4d												#ECECEC	-6.70177	27.1853
B4GALT6	-0.0111745	0.279845	#4d4d4d												C5orf15	0.195169	7.98896	#4d4d4d												#ECECEC	6.02941	-9.86539
B9D1	1.07475	5.61103	#C40000												C5orf63	-0.0141768	0.218413	#4d4d4d												#ECECEC	5.9098	-22.8947
B9D2	0.444795	1.92864	#C40000												C6orf132	0.0684022	0.55901	#4d4d4d												#ECECEC	-10.7682	10.398
BAALC	-0.187129	1.02058	#4d4d4d												C6orf226	0.00629154	0.0551206	#4d4d4d												#ECECEC	10.7964	-24.544
BACE2	1.13878	10.4238	#C40000												C6orf89	-0.0242425	0.564494	#4d4d4d												#ECECEC	9.73722	-23.5717
BACH1	-0.221467	1.87543	#4d4d4d												C7orf65	-0.00954319	0.162515	#4d4d4d												#ECECEC	-15.7043	-3.49181
BAG3	-0.1828	0.337903	#4d4d4d												C8G	-0.220981	11.4469	#4d4d4d												#ECECEC	5.54468	-5.93535
BAG5	-0.209634	5.0949	#4d4d4d												C8orf37	0.111462	2.06752	#4d4d4d												#ECECEC	13.8763	-7.77936
BAIAP2	-0.690438	6.65765	#00C400												C8orf48	0.0848842	1.71021	#4d4d4d												#ECECEC	25.0464	-12.9543
BAIAP2L2	0.00319782	0.0259939	#4d4d4d												C8orf58	-0.174142	4.24756	#4d4d4d												#ECECEC	-10.1247	9.35517
BAMBI	-0.167384	0.927016	#4d4d4d												C9orf116	1.32603	9.97098	#C40000												#ECECEC	-5.87553	4.57579
BANP	-0.0125754	0.0460031	#4d4d4d												C9orf153	-0.205037	6.01034	#4d4d4d												#ECECEC	-6.77881	-14.776
BAP1	-0.267765	4.34743	#00C400												C9orf40	0.265475	13.7051	#C40000												#ECECEC	9.49902	-9.81016
BARHL1	-0.00989081	0.433143	#4d4d4d												C9orf64	-0.0938988	3.07754	#4d4d4d												#ECECEC	1.4355	-18.5808
BASP1-AS1	0.0048485	0.157026	#4d4d4d												C9orf85	-0.0303503	0.449711	#4d4d4d												#ECECEC	-6.2881	-4.36058
BAX	0.424754	2.19227	#C40000												CA5B	-0.194881	8.03631	#4d4d4d												#ECECEC	-17.1254	-4.85811
BAZ2B	-0.0641571	0.457608	#4d4d4d												CA5BP1	-0.141891	10.6038	#4d4d4d												#ECECEC	-26.7344	7.68081
BBC3	0.0796532	0.428848	#4d4d4d												CA6	0.00794194	0.0411128	#4d4d4d												#ECECEC	-4.69012	24.931
BBIP1	0.184546	3.22567	#4d4d4d												CAB39	-0.115998	3.86835	#4d4d4d												#ECECEC	19.072	-12.388
BBS1	0.12662	1.01861	#4d4d4d												CAB39L	-0.311802	11.7916	#00C400												#ECECEC	-29.2191	0.826461
BBS10	-0.0705537	0.23086	#4d4d4d												CABIN1	0.0989976	2.57428	#4d4d4d												#ECECEC	21.8305	-11.0132
BBS4	0.341766	2.72833	#C40000												CABYR	0.40597	25.299	#C40000												#ECECEC	21.2784	24.8925
BBS5	0.194793	1.80131	#4d4d4d												CACNA1B	0.0476258	3.99591	#4d4d4d												#ECECEC	-15.317	-13.0105
BBS7	0.0728771	0.631686	#4d4d4d												CACNA1C	0.234579	5.93102	#4d4d4d												#ECECEC	-23.8082	15.5965
BBS9	0.161049	1.95905	#4d4d4d												CACNA1G	0.360184	20.1651	#C40000												#ECECEC	-4.65905	-1.33901
BBX	0.0150796	0.086349	#4d4d4d												CACNA1I	0.0600389	1.69606	#4d4d4d												#ECECEC	-15.6818	-4.86716
BCAM	-0.0284444	0.0815745	#4d4d4d												CACNA2D1	0.0577263	1.42429	#4d4d4d												#ECECEC	27.1889	17.2077
BCAN	-0.00974939	0.259691	#4d4d4d												CACNA2D3	-0.503594	22.7692	#00C400												#ECECEC	23.5928	-7.5519
BCAP29	-0.238113	4.29415	#4d4d4d												CACNB2	0.237644	8.40979	#4d4d4d												#ECECEC	-7.3587	1.71753
BCAP31	0.0391635	0.163781	#4d4d4d												CACNG4	-0.355228	27.9384	#00C400												#ECECEC	-18.352	-10.1279
BCAR1	-0.536046	5.94214	#00C400												CACNG7	-0.0278483	1.01922	#4d4d4d												#ECECEC	16.1716	-13.1623
BCAS3	-0.123153	0.906537	#4d4d4d												CACYBP	0.0637309	1.5974	#4d4d4d												#ECECEC	21.0172	-17.961
BCAS4	0.0269269	0.161701	#4d4d4d												CADM1	-0.761042	16.0972	#00C400												#ECECEC	10.5416	-10.6747
BCAT1	0.333066	1.81238	#C40000												CADM2	-0.104266	3.94113	#4d4d4d												#ECECEC	-8.70467	-6.41682
BCAT2	-0.0171623	0.10239	#4d4d4d												CADPS	0.222028	10.0802	#4d4d4d												#ECECEC	27.2329	-8.13196
BCCIP	0.106909	1.11513	#4d4d4d												CAGE1	-0.0125098	0.27182	#4d4d4d												#ECECEC	22.6206	21.264
BCKDHB	0.0872653	1.01543	#4d4d4d												CALCA	0.214783	4.15903	#4d4d4d												#ECECEC	-33.9333	12.1962
BCL10	-0.102121	0.697023	#4d4d4d												CALCR	-0.10288	2.97329	#4d4d4d												#ECECEC	22.1379	-8.98399
BCL11A	0.367051	6.06628	#C40000												CALCRL	-1.03068	21.6193	#00C400												#ECECEC	5.36599	-6.14408
BCL11B	-0.018296	0.0759544	#4d4d4d												CALHM2	0.169491	2.95129	#4d4d4d												#ECECEC	-9.13918	6.27017
BCL2	0.00360111	0.00966864	#4d4d4d												CALM2	0.0308654	0.341184	#4d4d4d												#ECECEC	16.3071	-4.5689
BCL2A1	-0.0453246	0.0795915	#4d4d4d												CALM3	0.0291285	0.331383	#4d4d4d												#ECECEC	-0.665551	21.0351
BCL2L1	-0.205828	2.08556	#4d4d4d												CALML4	0.586011	12.1289	#C40000												#ECECEC	-23.4846	3.40571
BCL2L11	-0.000667938	0.00372109	#4d4d4d												CALY	-0.246804	2.78578	#4d4d4d												#ECECEC	21.029	-12.7999
BCL2L12	0.0591023	0.825248	#4d4d4d												CAMK1D	0.557299	13.9202	#C40000												#ECECEC	-1.57068	2.66837
BCL2L13	-0.172252	6.69428	#4d4d4d												CAMK2A	-0.0521056	3.50414	#4d4d4d												#ECECEC	8.56543	-9.05181
BCL2L14	0.214998	2.99686	#4d4d4d												CAMK2D	-0.0640737	0.893808	#4d4d4d												#ECECEC	26.9754	-14.4055
BCL6B	-0.743383	5.82155	#00C400												CAMK2G	-0.0595239	0.834481	#4d4d4d												#ECECEC	-3.95482	-6.53423
BCL7A	0.0931347	0.751937	#4d4d4d												CAMKK1	-0.0548851	0.431208	#4d4d4d												#ECECEC	-4.27347	2.56474
BCL7B	-0.357613	9.36759	#00C400												CAMKMT	0.0319051	0.759075	#4d4d4d												#ECECEC	-9.94006	13.0594
BCLAF1	0.0215047	0.0659581	#4d4d4d												CAMKV	0.0534882	2.85389	#4d4d4d												#ECECEC	-14.503	8.0965
BCLAF3	0.0514763	0.419423	#4d4d4d												CAMSAP1	-0.0289089	0.603878	#4d4d4d												#ECECEC	23.4193	-10.0707
BCO2	0.422414	2.45313	#C40000												CAMSAP2	-0.259827	12.2929	#4d4d4d												#ECECEC	-22.372	4.32964
BCOR	-0.192787	2.31847	#4d4d4d												CAMTA1	-0.478238	30.1372	#00C400												#ECECEC	15.2938	-8.19322
BCR	-0.265827	4.26521	#00C400												CANT1	-0.17547	7.90066	#4d4d4d												#ECECEC	-5.93667	-0.88077
BCRP2	-0.132753	1.1115	#4d4d4d												CANX	-0.088447	1.6715	#4d4d4d												#ECECEC	22.8375	-6.27439
BDH2	0.178426	1.21948	#4d4d4d												CAP1	-0.236869	4.85767	#4d4d4d												#ECECEC	0.883408	-2.56577
BDKRB1	0.603398	1.86063	#C40000												CAPG	-0.0289403	0.11017	#4d4d4d												#ECECEC	-6.3037	18.1378
BDNF	-0.384254	8.39766	#00C400												CAPN10	0.0194589	0.167964	#4d4d4d												#ECECEC	28.4732	-10.282
BDP1	-0.128076	1.55458	#4d4d4d												CAPN13	1.31699	13.3435	#C40000												#ECECEC	-11.4645	0.865194
BECN1	0.0889693	1.39012	#4d4d4d												CAPN14	0.0423071	1.95434	#4d4d4d												#ECECEC	-6.60667	-13.2224
BEND7	-0.381641	8.27582	#00C400												CAPRIN1	0.0768404	2.41085	#4d4d4d												#ECECEC	-24.2911	-2.50365
BET1	0.107616	1.35891	#4d4d4d												CAPRIN2	0.108356	2.607	#4d4d4d												#ECECEC	-25.4592	-1.22048
BET1L	0.0227782	0.159443	#4d4d4d												CAPS2	0.686203	8.31393	#C40000												#ECECEC	4.12607	-21.8665
BEX1	-0.470309	5.82159	#00C400												CAPZA1	0.185362	5.45345	#4d4d4d												#ECECEC	-10.0197	-4.57573
BEX3	-0.196194	1.63625	#4d4d4d												CAPZA2	-0.0823532	1.09874	#4d4d4d												#ECECEC	-12.755	1.22836
BEX4	0.0556275	0.455384	#4d4d4d												CAPZB	0.0988029	3.36657	#4d4d4d												#ECECEC	-12.8336	4.11361
BFAR	-0.22481	3.00435	#4d4d4d												CARD11	0.0354107	0.243688	#4d4d4d												#ECECEC	-11.6325	-8.45193
BGLAP	-0.0404337	0.421438	#4d4d4d												CARD14	0.0115332	0.0731096	#4d4d4d												#ECECEC	-21.1846	-1.16547
BHLHA15	0.80673	4.11974	#C40000												CARD6	-0.324307	11.2087	#00C400												#ECECEC	-1.87778	3.48064
BHLHE22	0.554387	3.16085	#C40000												CARD9	-0.157015	1.52299	#4d4d4d												#ECECEC	-10.1256	4.02872
BHMT	0.0318143	1.27293	#4d4d4d												CFAP94	0.984494	8.51435	#C40000												#ECECEC	-2.23237	2.39415
BHMT2	0.211333	2.85473	#4d4d4d												CASC2	0.213388	2.72477	#4d4d4d												#ECECEC	-5.47556	-2.27911
BICD1	-0.0751628	1.25989	#4d4d4d												GOLM2	0.11463	3.63587	#4d4d4d												#ECECEC	-17.3142	-0.862584
BICD2	-0.293035	5.77131	#00C400												CASD1	0.0651905	1.42666	#4d4d4d												#ECECEC	-19.7131	7.9552
BICRA	-0.0819764	0.490767	#4d4d4d												CASK	0.169029	7.0373	#4d4d4d												#ECECEC	-6.81926	-19.467
BICRAL	0.0136627	0.0423491	#4d4d4d												CASKIN1	-0.16592	1.15143	#4d4d4d												#ECECEC	-7.54549	-18.5239
BID	0.0535083	0.213498	#4d4d4d												CASP10	-0.0861264	4.92318	#4d4d4d												#ECECEC	18.2351	-12.3724
BIN1	-0.249212	2.1776	#4d4d4d												CASP2	-0.0525272	1.04427	#4d4d4d												#ECECEC	-10.0843	-11.2905
BIN3	0.0919991	0.620685	#4d4d4d												CASP3	0.367215	16.7093	#C40000												#ECECEC	8.81733	-29.5589
BLMH	0.0919884	0.736067	#4d4d4d												CASP7	-0.0945151	2.08782	#4d4d4d												#ECECEC	-24.7152	-3.77391
BLOC1S2	0.0155301	0.053833	#4d4d4d												CASP8	-0.0687753	1.24404	#4d4d4d												#ECECEC	-16.946	-6.85098
BLOC1S5	0.126682	1.56279	#4d4d4d												CASS4	-0.334822	11.809	#00C400												#ECECEC	-7.27393	-9.01184
BLOC1S6	0.146641	1.42188	#4d4d4d												CAST	0.0168839	0.16425	#4d4d4d												#ECECEC	10.9369	8.41265
BMI1	0.136668	0.954642	#4d4d4d												CASZ1	-0.562355	19.4055	#00C400												#ECECEC	-3.8324	-7.55481
BMP1	-0.0242607	0.108804	#4d4d4d												CATSPER2	0.181859	4.93759	#4d4d4d												#ECECEC	-3.34806	2.82659
BMP2K	0.184482	2.72227	#4d4d4d												CAV1	-1.32354	34.7201	#00C400												#ECECEC	-8.0244	-11.0925
BMP7	0.416729	4.09135	#C40000												CAV2	-1.00195	34.4383	#00C400												#ECECEC	-1.48174	3.88135
BMP8B	-0.0691425	0.286049	#4d4d4d												CBFA2T2	0.0569701	1.18235	#4d4d4d												#ECECEC	-1.42057	4.37481
BMPER	-0.159124	3.92204	#4d4d4d												CBLB	0.241138	5.34015	#4d4d4d												#ECECEC	26.3925	-2.38679
BMPR1A	-0.0814077	0.874289	#4d4d4d												CBR1	-0.00836378	0.0577385	#4d4d4d												#ECECEC	9.84375	-10.7892
BMPR2	-0.81009	10.6182	#00C400												CBWD5	0.213558	8.36043	#4d4d4d												#ECECEC	-2.60965	-25.0073
BMS1	0.229881	3.10176	#4d4d4d												CBX1	0.148752	4.89638	#4d4d4d												#ECECEC	9.85288	-19.5483
BMS1P2	-0.0248588	0.373252	#4d4d4d												CBX2	-0.141505	1.53228	#4d4d4d												#ECECEC	-10.1889	3.06773
BMT2	0.00214013	0.0134258	#4d4d4d												CBX3	0.307212	10.8131	#C40000												#ECECEC	22.6896	-17.5432
BMX	0.0709747	0.25439	#4d4d4d												CBX5	0.162311	9.70826	#4d4d4d												#ECECEC	5.13828	-19.749
BNC2	0.534919	4.54972	#C40000												CBX7	-0.247865	8.67269	#4d4d4d												#ECECEC	25.5035	-8.18658
BNIP3L	-0.0222807	0.0693968	#4d4d4d												CC2D1A	-0.0633941	1.57682	#4d4d4d												#ECECEC	-8.64544	5.81569
BOD1	-0.0504638	0.71406	#4d4d4d												CC2D1B	-0.19932	7.47725	#4d4d4d												#ECECEC	-17.4447	-12.242
BOD1L1	-0.0878489	0.559675	#4d4d4d												CC2D2A	0.403227	6.35145	#C40000												#ECECEC	4.97679	-3.65477
BOLA2	-0.00140329	0.00577176	#4d4d4d												CC2D2B	0.0407015	0.928337	#4d4d4d												#ECECEC	-5.04304	-19.9768
BOLA3	0.358899	5.78184	#C40000												CCDC102B	-0.167552	1.36201	#4d4d4d												#ECECEC	-24.9871	-4.61043
BOLA3-AS1	-0.152994	0.453531	#4d4d4d												CCDC103	0.587218	9.10612	#C40000												#ECECEC	10.873	-17.6266
BOLL	-0.0146619	0.725047	#4d4d4d												CCDC107	-0.0408754	0.652985	#4d4d4d												#ECECEC	-14.5592	-12.8365
BORCS5	-0.0177201	0.0796607	#4d4d4d												CCDC114	1.17793	8.42066	#C40000												#ECECEC	-1.43411	9.26071
BORCS6	0.0658112	0.215273	#4d4d4d												CCDC115	-0.162498	4.96182	#4d4d4d												#ECECEC	-4.98561	-24.6624
BORCS7	-0.174818	1.28236	#4d4d4d												CCDC121	0.0494113	0.531651	#4d4d4d												#ECECEC	-23.8084	1.77443
BORCS8	0.0956793	1.18276	#4d4d4d												CCDC125	0.474471	9.6749	#C40000												#ECECEC	13.7982	-6.44621
BPI	-0.0279212	0.748122	#4d4d4d												CCDC126	-0.0537673	1.82021	#4d4d4d												#ECECEC	10.2214	-6.29913
BPNT1	-0.12029	2.39772	#4d4d4d												CCDC134	0.0276012	0.660675	#4d4d4d												#ECECEC	-4.55266	4.82404
BPTF	-0.0342872	0.149061	#4d4d4d												CCDC136	0.58514	32.7199	#C40000												#ECECEC	-22.5924	-5.9966
BRAT1	-0.0408102	0.197463	#4d4d4d												CCDC14	0.377968	9.78522	#C40000												#ECECEC	22.2088	-19.2098
BRCA1	0.0581027	0.510268	#4d4d4d												CCDC141	-0.122374	4.1549	#4d4d4d												#ECECEC	16.4204	8.57964
BRCC3	0.209998	1.63722	#4d4d4d												CCDC144A	0.01325	0.0491637	#4d4d4d												#ECECEC	-8.91627	-3.77084
BRD2	-0.309321	7.97914	#00C400												CCDC148	0.440382	7.02406	#C40000												#ECECEC	-16.4935	-10.2359
BRD3	-0.0923328	0.398996	#4d4d4d												CCDC149	-0.0628666	1.65559	#4d4d4d												#ECECEC	-3.37385	-16.2053
BRD4	-0.119746	1.90504	#4d4d4d												CCDC157	0.228525	2.9964	#4d4d4d												#ECECEC	-5.20692	-4.36333
BRF1	-0.0436327	0.544612	#4d4d4d												CCDC158	-0.0168663	0.453531	#4d4d4d												#ECECEC	-16.7635	26.8626
BRI3BP	0.224971	2.82557	#4d4d4d												CCDC167	0.564788	24.5778	#C40000												#ECECEC	12.6602	-24.5917
BRINP1	-0.266168	3.86061	#00C400												CCDC18	0.164539	5.81398	#4d4d4d												#ECECEC	-11.0224	4.39681
BRIP1	0.00479488	0.157138	#4d4d4d												CCDC33	0.622717	6.73147	#C40000												#ECECEC	-19.8512	-2.68577
BRIX1	-0.0198298	0.0592274	#4d4d4d												CCDC34	0.316465	13.0777	#C40000												#ECECEC	6.22105	-4.97138
BRK1	0.134619	1.58225	#4d4d4d												CCDC40	0.47256	4.70369	#C40000												#ECECEC	-5.01256	-24.6599
BRMS1L	0.0308996	0.154304	#4d4d4d												CCDC57	0.0506842	0.963151	#4d4d4d												#ECECEC	-12.4612	-0.297294
BRSK2	-0.0317437	0.959081	#4d4d4d												CCDC59	-0.101491	2.01498	#4d4d4d												#ECECEC	3.56332	7.97055
BRWD1	0.0221142	0.119629	#4d4d4d												CCDC6	-0.00423786	0.0418061	#4d4d4d												#ECECEC	-9.10163	7.30315
BRWD3	-0.0356213	0.275658	#4d4d4d												CCDC69	-0.141922	4.65912	#4d4d4d												#ECECEC	-30.3251	0.269896
BSG	0.0702898	0.368072	#4d4d4d												CCDC7	-0.0161335	0.152795	#4d4d4d												#ECECEC	-7.14278	5.87019
BSPRY	-0.300026	2.26575	#00C400												CCDC73	-0.0182616	0.55832	#4d4d4d												#ECECEC	4.92306	-14.0533
BTBD3	-0.357582	6.82139	#00C400												CCDC74B	1.07178	8.68382	#C40000												#ECECEC	-7.61991	-6.32048
BTBD7	0.0350919	0.279417	#4d4d4d												CCDC8	0.227912	3.55741	#4d4d4d												#ECECEC	-20.4122	8.62626
BTBD9	0.0409727	0.242689	#4d4d4d												CCDC80	0.884945	10.6215	#C40000												#ECECEC	-30.8092	7.15014
BTC	0.457113	4.743	#C40000												CCDC85A	-1.55563	49.3135	#00C400												#ECECEC	7.53272	-27.585
BTF3	0.12754	1.33359	#4d4d4d												CCDC85C	-0.334649	17.9102	#00C400												#ECECEC	24.3743	-8.035
BTG3	-0.189504	1.17039	#4d4d4d												CCDC88B	0.0570947	0.582612	#4d4d4d												#ECECEC	-29.8347	5.23739
BTN2A1	-0.16004	1.54331	#4d4d4d												CCDC88C	0.15007	3.00086	#4d4d4d												#ECECEC	-28.8457	5.44328
BTN2A2	-0.111876	0.640236	#4d4d4d												CCL16	0.0674497	2.38969	#4d4d4d												#ECECEC	8.35701	-14.721
BTN2A3P	-0.0919862	0.770351	#4d4d4d												CCL19	1.49659	15.1117	#C40000												#ECECEC	-17.7453	-1.15484
BTN3A1	-0.475728	6.31185	#00C400												CCL21	1.01855	16.8671	#C40000												#ECECEC	-14.9644	-4.50089
BTN3A2	-0.763083	4.41134	#00C400												CCL25	0.0622199	2.49822	#4d4d4d												#ECECEC	-19.0289	5.81876
BTNL3	-0.356286	2.13828	#00C400												CCL3L3	-0.389509	1.79434	#00C400												#ECECEC	13.0063	-15.2121
BTNL9	-1.96723	8.91431	#00C400												CCL4	-0.685986	5.53818	#00C400												#ECECEC	-11.5241	-7.98637
BTRC	0.0557599	0.679562	#4d4d4d												CCNB1	0.532979	22.601	#C40000												#ECECEC	-9.35764	13.8551
BUB3	0.215706	3.95962	#4d4d4d												CCNC	0.201919	9.83992	#4d4d4d												#ECECEC	3.4732	-25.8295
BUD23	0.15834	2.70861	#4d4d4d												CCNDBP1	0.0206362	0.325	#4d4d4d												#ECECEC	15.1561	-24.2897
BVES	-0.120954	2.45946	#4d4d4d												CCNE2	0.125431	4.95697	#4d4d4d												#ECECEC	11.1969	-20.359
BZW1	0.0948043	0.517039	#4d4d4d												CCNG1	0.0892084	1.7868	#4d4d4d												#ECECEC	-10.9478	1.0597
C11orf16	1.47991	3.51967	#C40000												CCNG2	-0.0169516	0.126989	#4d4d4d												#ECECEC	16.0687	-15.1372
C11orf21	-0.441145	3.30449	#00C400												CCNK	-0.0973244	2.54715	#4d4d4d												#ECECEC	9.41013	-25.0835
C11orf54	-0.0240355	0.0668077	#4d4d4d												CCNL1	-0.388429	6.82962	#00C400												#ECECEC	-7.18721	-18.7645
C11orf58	0.072822	0.610018	#4d4d4d												CCNL2	0.0752939	2.1594	#4d4d4d												#ECECEC	14.7447	-14.3827
C11orf71	-0.0131162	0.0781153	#4d4d4d												CCNT1	-0.122346	5.23234	#4d4d4d												#ECECEC	27.1169	-13.6329
C11orf72	-0.0686149	0.644907	#4d4d4d												CCR2	0.425627	5.80649	#C40000												#ECECEC	21.2681	24.7782
C11orf87	-0.0358956	0.930152	#4d4d4d												CCRL2	-0.78765	23.23	#00C400												#ECECEC	13.5612	-27.2435
C12orf29	-0.162958	2.44667	#4d4d4d												CCT3	0.225738	13.5005	#4d4d4d												#ECECEC	6.44603	8.21662
C12orf4	0.120002	0.924171	#4d4d4d												CCT4	0.156438	6.83757	#4d4d4d												#ECECEC	-2.28523	-25.1483
C12orf40	0.00985429	0.207425	#4d4d4d												CCZ1	0.0102088	0.156501	#4d4d4d												#ECECEC	18.3461	7.8426
C12orf42	0.0423692	1.34011	#4d4d4d												CD160	-0.372053	16.8687	#00C400												#ECECEC	2.65245	-26.8408
SPRING1	-0.741952	10.6991	#00C400												CD164	0.175989	4.9725	#4d4d4d												#ECECEC	-13.8598	4.76186
C12orf65	0.0303184	0.153937	#4d4d4d												CD164L2	1.0428	11.5853	#C40000												#ECECEC	-8.81527	-6.92075
C12orf66	0.02351	0.491306	#4d4d4d												CD177	0.500191	12.4817	#C40000												#ECECEC	-6.82989	2.12483
C14orf119	-0.00287907	0.0134285	#4d4d4d												CD2	0.047804	0.194868	#4d4d4d												#ECECEC	-6.34474	31.6501
C14orf132	-0.403633	2.58721	#00C400												CD200	0.133845	1.14678	#4d4d4d												#ECECEC	0.629069	-23.3069
C15orf40	0.111861	1.96207	#4d4d4d												CD200R1	0.115414	3.3354	#4d4d4d												#ECECEC	4.59196	-3.57751
RUSF1	-0.0962335	1.20625	#4d4d4d												CD209	0.141841	1.21714	#4d4d4d												#ECECEC	12.7296	-18.2396
C16orf70	0.0341166	0.31418	#4d4d4d												CD244	-0.580531	13.6522	#00C400												#ECECEC	-7.34064	12.0329
C16orf82	-0.000198251	0.00614679	#4d4d4d												CD247	-0.397782	6.87366	#00C400												#ECECEC	-11.3204	-10.8433
C16orf86	-0.0602469	0.576224	#4d4d4d												CD274	-0.546403	12.7449	#00C400												#ECECEC	-6.63649	1.93095
C16orf89	0.146007	0.348088	#4d4d4d												CD276	0.270602	6.92781	#C40000												#ECECEC	-27.7624	-8.21331
C17orf75	0.105161	0.781989	#4d4d4d												CD28	0.48323	10.0509	#C40000												#ECECEC	-1.37518	-11.3382
C17orf80	0.0856065	0.981512	#4d4d4d												CD2BP2	-0.0581406	1.26753	#4d4d4d												#ECECEC	-0.972682	9.88996
C18orf25	-0.172327	2.32035	#4d4d4d												CD300A	-0.206379	2.78096	#4d4d4d												#ECECEC	19.0574	8.91023
C18orf54	-0.0568468	0.755203	#4d4d4d												CD300E	-0.00760792	0.0337003	#4d4d4d												#ECECEC	-3.94014	-19.1584
C19orf12	0.00851529	0.0475949	#4d4d4d												CD300LG	-0.694084	14.905	#00C400												#ECECEC	23.4691	-10.518
C19orf25	0.00737546	0.029278	#4d4d4d												CD302	-0.290443	9.28283	#00C400												#ECECEC	-7.62571	-19.4882
C19orf33	-0.224347	0.688887	#4d4d4d												CD34	-0.140479	1.47897	#4d4d4d												#ECECEC	-3.15638	-23.9729
C19orf73	-0.131913	0.495071	#4d4d4d												CD37	-0.103381	1.082	#4d4d4d												#ECECEC	-9.14279	-3.17221
C1D	-0.25007	1.44504	#4d4d4d												CD40	-0.376055	13.4486	#00C400												#ECECEC	-4.33874	5.99466
C1GALT1	-0.0602763	0.430069	#4d4d4d												CD58	-0.286878	8.40714	#00C400												#ECECEC	-16.8916	-12.3413
C1orf115	-1.10287	9.30224	#00C400												CD69	-0.783529	6.70648	#00C400												#ECECEC	23.9459	-15.2054
C1orf116	-0.378879	1.01056	#4d4d4d												CD72	-0.0140788	0.0587565	#4d4d4d												#ECECEC	-17.8839	-12.2776
C1orf122	0.382088	6.47314	#C40000												CD81	-0.158301	4.54674	#4d4d4d												#ECECEC	2.5273	-3.60807
C1orf131	0.0631434	1.19702	#4d4d4d												CD84	0.194763	1.94989	#4d4d4d												#ECECEC	-22.5823	14.8699
C1orf162	-0.451433	1.60479	#00C400												CD8A	-0.241264	1.77627	#4d4d4d												#ECECEC	-23.5605	16.1468
C1orf167	-0.987321	6.11711	#00C400												CD8B	0.0836838	0.391478	#4d4d4d												#ECECEC	-14.6705	-2.32837
C1orf198	-1.25537	12.5964	#00C400												CD99L2	-0.0453564	0.784554	#4d4d4d												#ECECEC	-3.07911	-6.97134
C1orf21	-0.264982	1.80664	#00C400												CDADC1	-0.161224	8.2458	#4d4d4d												#ECECEC	-0.676763	-7.20938
C1orf43	-0.227241	1.92218	#4d4d4d												CDC14B	0.0202282	0.26902	#4d4d4d												#ECECEC	9.66808	-0.619513
C1orf52	-0.146877	2.25204	#4d4d4d												CDC14C	-0.0109089	0.21372	#4d4d4d												#ECECEC	-23.2931	18.36
C1orf56	-0.0441892	0.441756	#4d4d4d												CDC20B	0.0540823	2.44272	#4d4d4d												#ECECEC	-23.433	-8.68875
MIR9-1HG	-0.0116181	0.285132	#4d4d4d												CDC23	-0.0537823	1.58517	#4d4d4d												#ECECEC	10.0973	-19.0969
C1orf74	0.0447846	1.19569	#4d4d4d												CDC27	0.157273	5.24965	#4d4d4d												#ECECEC	-15.6783	4.95457
C1QA	-0.44605	1.70099	#00C400												CDC37L1	-0.0460389	0.433263	#4d4d4d												#ECECEC	-25.5883	-3.11391
C1QB	-0.3749	1.29238	#4d4d4d												CDC40	0.0270639	0.284992	#4d4d4d												#ECECEC	27.8339	-12.6875
C1QTNF1	0.147837	0.727683	#4d4d4d												CDC42	-0.0703094	1.68098	#4d4d4d												#ECECEC	6.17109	-14.3824
C1QTNF2	0.107322	0.388005	#4d4d4d												CDC5L	0.0755517	1.57227	#4d4d4d												#ECECEC	-26.7552	-10.1218
C1QTNF3	0.25576	1.65731	#4d4d4d												CDCA5	0.495147	12.8836	#C40000												#ECECEC	-24.9191	3.67982
C1QTNF7	-0.358778	3.22572	#00C400												CDCA7	0.71152	24.2188	#C40000												#ECECEC	-10.8521	7.57589
C2	-0.487766	3.16312	#00C400												CDCA7L	-0.266982	10.8077	#00C400												#ECECEC	-28.4984	16.674
C20orf197	0.0180419	0.514866	#4d4d4d												CDCP1	0.338025	7.39885	#C40000												#ECECEC	-0.841509	12.1639
C20orf85	2.84087	3.13228	#C40000												CDH11	0.147224	1.82729	#4d4d4d												#ECECEC	7.18338	-26.0297
C21orf58	0.652117	2.59736	#C40000												CDH2	1.43675	30.3259	#C40000												#ECECEC	-2.73626	4.66639
C21orf62	0.0269705	0.368243	#4d4d4d												CDH23	-0.0100818	0.0915789	#4d4d4d												#ECECEC	8.13446	-2.60965
C21orf91	-0.176157	1.65182	#4d4d4d												CDH26	0.455025	8.89751	#C40000												#ECECEC	19.3334	10.271
C22orf15	1.48547	3.68727	#C40000												CDH6	-0.087689	1.11942	#4d4d4d												#ECECEC	10.8114	1.10056
C22orf23	0.639119	2.70462	#C40000												CDHR1	0.129587	4.80042	#4d4d4d												#ECECEC	-11.2495	-10.9249
C22orf39	-0.0588913	0.576958	#4d4d4d												CDHR3	1.28154	8.16445	#C40000												#ECECEC	3.77563	-7.85624
C2CD2	0.00334723	0.0187323	#4d4d4d												CDHR4	1.4261	9.2971	#C40000												#ECECEC	-23.5278	-9.42669
C2CD3	0.101281	1.08485	#4d4d4d												CDHR5	-0.0539208	1.56587	#4d4d4d												#ECECEC	-1.1625	9.76318
C2CD5	0.207143	1.40158	#4d4d4d												CDK10	0.0583237	0.637868	#4d4d4d												#ECECEC	-8.45388	-16.5839
C2orf27A	0.177304	2.76285	#4d4d4d												CDK11B	-0.198164	6.40204	#4d4d4d												#ECECEC	-6.91682	30.5752
C2orf69	-0.095279	1.17427	#4d4d4d												CDK12	-0.10208	5.85782	#4d4d4d												#ECECEC	-0.0956734	-10.176
C2orf72	-0.173127	5.89209	#4d4d4d												CDK13	-0.0644013	2.41935	#4d4d4d												#ECECEC	-11.725	-9.49995
C2orf88	-0.05216	0.991426	#4d4d4d												CDK20	0.400218	9.82999	#C40000												#ECECEC	-15.1556	-0.377885
C3orf35	-0.0076214	0.166927	#4d4d4d												CDK5RAP1	-0.127624	9.85963	#4d4d4d												#ECECEC	0.22095	-18.0175
C3orf52	-0.114459	0.793762	#4d4d4d												CDK5RAP2	-0.141968	7.75113	#4d4d4d												#ECECEC	-3.85583	1.94312
C3orf62	-0.0566935	1.08068	#4d4d4d												CDK8	0.0770406	2.87849	#4d4d4d												#ECECEC	-20.2313	-4.26522
C5AR1	-0.20779	1.16599	#4d4d4d												CDKAL1	-0.163156	11.2225	#4d4d4d												#ECECEC	-23.5156	5.6606
C5orf22	-0.0421537	0.705997	#4d4d4d												CDKL1	-0.268409	7.33891	#00C400												#ECECEC	-1.891	-21.9769
C5orf24	-0.202632	1.72039	#4d4d4d												CDKL4	0.0190725	0.472781	#4d4d4d												#ECECEC	-4.81882	20.0541
C6orf141	0.412976	5.09985	#C40000												CDKN1B	-0.220596	5.65521	#4d4d4d												#ECECEC	-17.913	-5.7826
C6orf223	-0.0943098	3.77404	#4d4d4d												CDKN2A	0.455771	6.79897	#C40000												#ECECEC	-1.43095	3.35174
C6orf52	0.18086	1.66725	#4d4d4d												CDKN2AIPNL	0.0687588	1.32032	#4d4d4d												#ECECEC	-28.05	-6.69095
C6orf58	-0.0364715	0.569877	#4d4d4d												CDKN3	0.658258	22.6854	#C40000												#ECECEC	-26.0214	-5.24518
C6orf62	0.0540567	0.199921	#4d4d4d												CDR2L	-0.321863	12.0418	#00C400												#ECECEC	29.7782	3.92909
C6orf89	-0.120978	3.0679	#4d4d4d												CDRT1	0.00646357	0.127975	#4d4d4d												#ECECEC	-20.0928	-9.80358
C7	0.730755	2.36606	#C40000												CDS1	0.389978	3.70876	#C40000												#ECECEC	4.59755	-23.1838
C7orf50	-0.200405	2.13366	#4d4d4d												CDV3	0.0217131	0.128087	#4d4d4d												#ECECEC	-7.28209	17.631
C8orf17	0.00407213	0.119877	#4d4d4d												CDX1	-0.0280029	0.405717	#4d4d4d												#ECECEC	17.6158	11.0364
C8orf33	-0.0839737	1.132	#4d4d4d												CEACAM1	-0.272281	4.8416	#00C400												#ECECEC	-27.1697	7.59787
C8orf34	0.429749	6.62251	#C40000												CEACAM3	0.328473	4.02692	#C40000												#ECECEC	-26.6754	15.8365
C8orf37	0.0527959	1.79745	#4d4d4d												CEACAM7	0.500877	9.65331	#C40000												#ECECEC	28.1538	3.35141
C8orf88	0.0731131	0.97012	#4d4d4d												CECR2	-0.216111	10.8587	#4d4d4d												#ECECEC	19.2979	-11.192
C9orf131	-0.104257	1.91515	#4d4d4d												CEL	0.0626521	0.903154	#4d4d4d												#ECECEC	-4.13868	21.5666
C9orf135	0.947544	3.08127	#C40000												CELA3A	-0.0227118	0.519254	#4d4d4d												#ECECEC	-2.94797	-19.9679
C9orf135-DT	-0.0095592	0.30171	#4d4d4d												CELA3B	-0.000340936	0.00447961	#4d4d4d												#ECECEC	-18.4634	-9.48892
C9orf40	0.140158	2.90784	#4d4d4d												CELF2	-0.0461793	0.762133	#4d4d4d												#ECECEC	21.4488	-7.31752
C9orf72	0.0454982	0.229308	#4d4d4d												CELF3	0.027223	0.625074	#4d4d4d												#ECECEC	-18.0506	-2.42444
CA12	-0.0063603	0.0142535	#4d4d4d												CELF4	-0.0582959	0.592291	#4d4d4d												#ECECEC	16.6885	-16.0847
CA13	-0.0015098	0.00511674	#4d4d4d												CELF5	-0.0959746	6.36045	#4d4d4d												#ECECEC	-29.6894	-6.81138
CA5A	-0.0619509	0.980568	#4d4d4d												CELSR1	0.00328539	0.018674	#4d4d4d												#ECECEC	-17.0935	-5.78972
CA5B	-0.09964	1.2781	#4d4d4d												CENPBD1	0.0266051	0.238686	#4d4d4d												#ECECEC	-8.10437	4.09988
CA6	-0.0049632	0.191059	#4d4d4d												CENPF	0.831648	23.5784	#C40000												#ECECEC	-2.2768	-25.8961
CA8	0.0654289	0.551484	#4d4d4d												CENPI	0.0165173	0.566098	#4d4d4d												#ECECEC	25.9146	-13.8691
CAB39L	-0.374762	3.06113	#00C400												CENPM	0.650533	22.1026	#C40000												#ECECEC	11.1761	-20.4459
CABIN1	0.188136	2.07706	#4d4d4d												CENPN	0.0819008	1.26994	#4d4d4d												#ECECEC	-3.73932	-6.50187
CACNA1B	-0.150696	2.47572	#4d4d4d												CENPO	-0.00422452	0.0414984	#4d4d4d												#ECECEC	-6.59028	4.84202
CACNA1C	0.130448	0.582812	#4d4d4d												CENPP	0.0828036	1.10432	#4d4d4d												#ECECEC	13.9499	1.75384
CACNA1G	0.198466	4.45423	#4d4d4d												CEP104	-0.0358382	1.014	#4d4d4d												#ECECEC	-9.02444	-8.34845
CACNA1I	-0.0404531	0.0850842	#4d4d4d												CEP120	-0.0286993	0.449264	#4d4d4d												#ECECEC	11.8435	-20.5188
CACNA2D3	-0.230409	4.34849	#4d4d4d												CEP128	0.238367	9.60373	#4d4d4d												#ECECEC	3.38775	-27.3699
CACNB1	-0.0866947	0.430297	#4d4d4d												CEP164	0.0935607	3.92173	#4d4d4d												#ECECEC	-8.67828	6.09407
CACNB2	0.0852754	0.831374	#4d4d4d												CEP170	-0.032862	0.439346	#4d4d4d												#ECECEC	-22.6674	3.24191
CACNB3	0.26861	3.15258	#C40000												CEP250	0.0776702	1.73817	#4d4d4d												#ECECEC	-26.6862	-2.22905
CACNG2	0.00396938	0.0794932	#4d4d4d												CEP350	-0.0828576	0.649657	#4d4d4d												#ECECEC	-22.5239	-6.12815
CACNG5	-0.0210363	1.11208	#4d4d4d												CEP44	0.0321186	0.402933	#4d4d4d												#ECECEC	17.9098	8.19137
CACNG8	0.00533428	0.0245711	#4d4d4d												CEP55	0.809451	18.8327	#C40000												#ECECEC	-15.0724	2.98081
CACUL1	-0.04063	0.379663	#4d4d4d												CEP57L1	0.0511525	0.908863	#4d4d4d												#ECECEC	-23.9016	-1.86843
CACYBP	0.0885062	0.999375	#4d4d4d												CEP68	0.149019	3.11196	#4d4d4d												#ECECEC	-1.33075	-8.71593
CADM1	-0.702063	2.83239	#00C400												CEP95	0.12947	2.03	#4d4d4d												#ECECEC	26.6852	-13.0754
CALCA	0.13973	0.561374	#4d4d4d												CERCAM	0.705265	30.0334	#C40000												#ECECEC	10.9274	-0.563364
CALCOCO2	-0.447808	4.45008	#00C400												CERKL	0.263785	7.84725	#C40000												#ECECEC	-11.3704	-0.640865
CALD1	0.0597225	0.13339	#4d4d4d												CERS3	0.0350047	0.228368	#4d4d4d												#ECECEC	-10.4336	10.7173
CALHM5	-0.158474	3.84696	#4d4d4d												CERS6	0.298343	13.5733	#C40000												#ECECEC	-9.13559	12.5244
CALM1	0.129401	1.64876	#4d4d4d												CES1	-0.572736	15.1164	#00C400												#ECECEC	-25.4751	7.8224
CALM3	0.0187687	0.0809653	#4d4d4d												CFH	1.21299	32.6949	#C40000												#ECECEC	-3.32657	0.822269
CALN1	-0.0171	0.84715	#4d4d4d												CFI	1.10755	40.4746	#C40000												#ECECEC	2.33878	-26.022
CALR	0.211586	2.89329	#4d4d4d												CFL1	-0.131166	1.78817	#4d4d4d												#ECECEC	-7.93338	-19.6131
CAMK1D	0.59817	5.06375	#C40000												CFLAR	-0.464417	22.062	#00C400												#ECECEC	-18.1115	-2.38241
CAMK1G	-0.0143258	0.156664	#4d4d4d												CGREF1	0.212607	5.5338	#4d4d4d												#ECECEC	8.70338	-2.07808
CAMK2D	0.116542	1.40065	#4d4d4d												CHAC1	0.251011	3.57815	#4d4d4d												#ECECEC	-12.784	0.097963
CAMK2G	-0.00591356	0.018511	#4d4d4d												CHAF1A	-0.00159301	0.0129766	#4d4d4d												#ECECEC	-22.3317	-3.34146
CAMK2N1	-0.486413	2.42692	#00C400												CHCHD7	-0.235101	11.682	#4d4d4d												#ECECEC	-4.76509	-18.6239
CAMKK1	0.026128	0.149591	#4d4d4d												CHD1L	0.0794595	2.0699	#4d4d4d												#ECECEC	10.9826	-28.1255
CAMKK2	-0.246967	2.46622	#4d4d4d												CHD2	-0.0329864	0.720426	#4d4d4d												#ECECEC	-4.24412	3.97988
CAMKMT	0.00244118	0.0195351	#4d4d4d												CHD5	-0.00823575	0.0849141	#4d4d4d												#ECECEC	-2.087	-16.8636
CAMLG	0.102833	1.00767	#4d4d4d												CHD6	-0.0634342	1.82729	#4d4d4d												#ECECEC	-4.00531	-6.76363
CAMSAP1	0.00793772	0.066606	#4d4d4d												CHD9	0.0100708	0.0823802	#4d4d4d												#ECECEC	-28.514	8.55957
CAMTA1	-0.144721	3.24254	#4d4d4d												CHDH	-0.1854	2.72518	#4d4d4d												#ECECEC	6.87964	-29.2457
CAND1	0.00496701	0.0354934	#4d4d4d												CHEK2	0.520464	37.2842	#C40000												#ECECEC	11.4257	-23.2971
CANT1	-0.118495	2.42189	#4d4d4d												CHIC1	-0.0109708	0.16899	#4d4d4d												#ECECEC	-5.20424	10.4666
CANX	0.0702322	1.08953	#4d4d4d												CHIT1	-0.0464364	0.0624182	#4d4d4d												#ECECEC	-10.0262	16.3513
CAPN1	0.0350805	0.258509	#4d4d4d												CHM	-0.124718	3.73973	#4d4d4d												#ECECEC	-3.75832	6.77335
CAPN10	0.0382633	0.286049	#4d4d4d												CHMP1A	-0.148746	5.6597	#4d4d4d												#ECECEC	-9.94389	2.56087
CAPN12	0.0178925	0.0531437	#4d4d4d												CHMP3	-0.0691199	2.98967	#4d4d4d												#ECECEC	-21.046	6.15099
CAPN13	1.25913	3.05546	#C40000												CHMP5	-0.0761528	1.82517	#4d4d4d												#ECECEC	-24.8473	5.98191
CAPN15	-0.0813252	0.973995	#4d4d4d												CHN2	-0.00171824	0.0190218	#4d4d4d												#ECECEC	8.81902	-0.278689
CAPRIN1	0.105657	2.00125	#4d4d4d												CHORDC1	0.183563	4.15548	#4d4d4d												#ECECEC	-29.2512	6.48626
CAPRIN2	0.00508339	0.0213788	#4d4d4d												CHPF	0.513494	28.4036	#C40000												#ECECEC	-7.3625	-0.636368
CAPS	2.16115	3.4083	#C40000												CHRD	0.397604	14.1308	#C40000												#ECECEC	15.7565	-9.43594
CAPS2	0.646629	2.80577	#C40000												CHRDL1	0.0154453	0.0781214	#4d4d4d												#ECECEC	8.15832	-2.79335
CAPZA1	0.141215	1.06697	#4d4d4d												CHRDL2	2.05609	33.8502	#C40000												#ECECEC	-6.70819	-20.7499
CAPZA2	-0.161971	0.905168	#4d4d4d												CHRFAM7A	0.111288	1.78289	#4d4d4d												#ECECEC	10.81	-21.7943
CARD11	-0.0204174	0.0703375	#4d4d4d												CHRM2	-0.606386	30.3578	#00C400												#ECECEC	8.40869	-1.25593
CARD14	0.206825	4.12083	#4d4d4d												CHRNA1	-0.0735394	1.37462	#4d4d4d												#ECECEC	-13.2155	6.34425
CARD16	-0.612258	8.62037	#00C400												CHRNA3	-0.00413335	0.0716963	#4d4d4d												#ECECEC	-17.2101	-3.57555
CARD8	-0.0532865	0.304632	#4d4d4d												CHST1	-0.598962	16.3017	#00C400												#ECECEC	-16.6206	9.49683
CARF	0.0402878	0.791573	#4d4d4d												CHST10	-0.136956	3.51073	#4d4d4d												#ECECEC	4.77608	18.1886
CARMIL2	-0.121903	1.55422	#4d4d4d												CHST13	0.0731392	0.747143	#4d4d4d												#ECECEC	18.4239	7.9178
CARS2	0.0297835	0.122403	#4d4d4d												CHST6	0.956502	17.2137	#C40000												#ECECEC	1.5701	-17.6518
CASC15	0.269082	2.50652	#C40000												CHTOP	0.0157166	0.173313	#4d4d4d												#ECECEC	-25.0746	-4.59232
CASC2	0.076342	2.27269	#4d4d4d												CIAPIN1	-0.0274743	0.369249	#4d4d4d												#ECECEC	-9.71658	-8.80955
CASC3	-0.248676	4.78343	#4d4d4d												CIDEC	0.0378228	0.181773	#4d4d4d												#ECECEC	-12.8857	-5.62492
GOLM2	0.0981168	1.12301	#4d4d4d												CIITA	-0.0663671	0.448832	#4d4d4d												#ECECEC	-1.20561	1.32273
CASD1	0.0541523	0.461168	#4d4d4d												CIRBP	-0.0631342	0.604161	#4d4d4d												#ECECEC	-17.7772	-3.3838
CASKIN1	-0.090542	0.350713	#4d4d4d												CISD1	0.299019	16.2945	#C40000												#ECECEC	-23.4054	-7.34504
CASKIN2	-1.19972	13.1329	#00C400												CIT	-0.233169	1.34153	#4d4d4d												#ECECEC	-28.4963	0.120536
CASP10	0.00177847	0.00647972	#4d4d4d												CITED2	-0.835145	26.1548	#00C400												#ECECEC	-3.89036	-2.40397
CASP4LP	-0.568644	7.59014	#00C400												CIZ1	-0.031775	0.540349	#4d4d4d												#ECECEC	9.4378	7.36924
CASP2	-0.0510027	1.07763	#4d4d4d												CKAP2	0.273726	7.71572	#C40000												#ECECEC	-14.6791	-6.31949
CASP4	-0.251426	3.66498	#4d4d4d												CKLF	-0.0448855	0.470277	#4d4d4d												#ECECEC	16.7662	-11.3846
CASP8	-0.128318	0.292923	#4d4d4d												CKMT1A	1.46375	31.079	#C40000												#ECECEC	-4.0396	24.5376
CASP9	0.110649	0.462681	#4d4d4d												CKS1B	0.197081	9.51674	#4d4d4d												#ECECEC	-1.16298	1.14433
CAST	0.095406	0.463575	#4d4d4d												CLASP1	-0.0900161	3.48556	#4d4d4d												#ECECEC	-9.46259	12.156
CASTOR3	0.0427645	0.479447	#4d4d4d												CLASP2	-0.205693	7.19816	#4d4d4d												#ECECEC	-10.1079	0.303493
CASZ1	-0.0583278	4.34657	#4d4d4d												CLCC1	0.136754	7.92863	#4d4d4d												#ECECEC	-19.2478	1.22057
CATSPER2	0.23359	1.72782	#4d4d4d												CLCN4	-0.640276	28.8532	#00C400												#ECECEC	0.878904	8.65452
CAV1	-1.57562	7.93266	#00C400												CLCN5	-0.0824324	1.30729	#4d4d4d												#ECECEC	6.15564	-7.75323
CAV2	-1.12594	8.62824	#00C400												CLCN6	-0.153131	9.71434	#4d4d4d												#ECECEC	-3.41876	-25.2691
CAV3	-0.79199	7.05194	#00C400												CLDN10	0.303067	6.86049	#C40000												#ECECEC	-25.4049	-10.3201
CAVIN1	-0.712301	6.27869	#00C400												CLDN12	0.112292	3.43018	#4d4d4d												#ECECEC	-16.4008	27.1469
CAVIN3	0.16207	0.765742	#4d4d4d												CLDN14	0.553042	14.3977	#C40000												#ECECEC	-25.1	4.91484
CBFA2T2	-0.0106375	0.0936664	#4d4d4d												CLDN19	0.0223251	0.217385	#4d4d4d												#ECECEC	7.20005	-9.02603
CBFB	0.103156	1.051	#4d4d4d												CLDN4	-0.0785369	0.453434	#4d4d4d												#ECECEC	12.1758	-18.5415
CBL	-0.0351985	0.227339	#4d4d4d												CLDN9	-0.0721659	2.60847	#4d4d4d												#ECECEC	-19.4259	6.99135
CBLB	0.166961	1.62904	#4d4d4d												CLEC12B	-0.0838572	2.48782	#4d4d4d												#ECECEC	17.0464	-19.1447
CBLL2	-0.00903529	0.385454	#4d4d4d												CLEC16A	-0.0283445	0.384888	#4d4d4d												#ECECEC	0.687104	32.1763
CBR3	0.172119	2.37224	#4d4d4d												CLEC1B	-0.74575	20.8668	#00C400												#ECECEC	-7.5908	-15.1688
CBR4	0.279635	7.43332	#C40000												CLEC2A	0.00834582	0.244577	#4d4d4d												#ECECEC	2.23855	-19.1053
CBS	-0.626176	3.67251	#00C400												CLEC2D	0.167201	7.13808	#4d4d4d												#ECECEC	-0.727785	-10.7477
CBWD5	0.132071	0.842845	#4d4d4d												CLEC4D	-0.191908	2.30188	#4d4d4d												#ECECEC	14.5543	21.438
CBX1	0.0457815	0.212179	#4d4d4d												CLEC4G	0.954702	13.5164	#C40000												#ECECEC	7.46258	-11.2503
CBX5	0.156549	4.44714	#4d4d4d												CLEC4M	-1.0226	12.8184	#00C400												#ECECEC	8.60102	-18.3117
CBX7	-0.372691	2.13042	#00C400												CLEC7A	-0.195528	4.38674	#4d4d4d												#ECECEC	-3.73418	-23.4687
CC2D1A	-0.0603332	0.65456	#4d4d4d												CLIC4	-0.201629	5.04094	#4d4d4d												#ECECEC	-6.14182	31.0071
CC2D1B	-0.177371	3.79467	#4d4d4d												CLIC5	-1.08909	34.26	#00C400												#ECECEC	28.1436	-11.1229
CC2D2A	0.474181	3.37001	#C40000												CLIP2	-0.234185	8.59302	#4d4d4d												#ECECEC	5.64725	-10.3672
CCAR2	0.0651209	0.319898	#4d4d4d												CLIP4	-0.131284	2.70872	#4d4d4d												#ECECEC	22.9333	-18.5238
CCDC102B	-0.189118	0.398807	#4d4d4d												CLK1	0.0342978	0.214237	#4d4d4d												#ECECEC	14.2951	-26.7201
CCDC112	0.0512503	0.210591	#4d4d4d												CLMN	0.56462	12.1406	#C40000												#ECECEC	19.4371	17.5267
CCDC113	1.0147	2.91217	#C40000												CLOCK	-0.00914642	0.118282	#4d4d4d												#ECECEC	14.4239	3.57866
CCDC115	-0.154825	1.42677	#4d4d4d												CLRN1	-0.0226431	1.07319	#4d4d4d												#ECECEC	-2.03823	-12.4904
CCDC117	0.108793	1.2594	#4d4d4d												CLSTN3	0.460377	14.4856	#C40000												#ECECEC	20.0536	22.8647
CCDC120	-0.109818	1.08918	#4d4d4d												CLTC	-0.0736793	0.878069	#4d4d4d												#ECECEC	-4.91623	-2.18692
CCDC121	0.0978931	0.591713	#4d4d4d												CLUAP1	0.610729	9.80203	#C40000												#ECECEC	-20.7469	-10.216
CCDC125	0.352387	3.916	#C40000												CMA1	0.352438	5.70133	#C40000												#ECECEC	-22.9595	4.91951
CCDC126	-0.0875648	1.41515	#4d4d4d												CMAHP	0.258693	1.98241	#4d4d4d												#ECECEC	16.5172	-9.12736
CCDC134	0.0204133	0.210266	#4d4d4d												CMKLR1	-0.296464	8.23525	#00C400												#ECECEC	23.0515	-8.31704
CCDC144B	-0.0262623	0.0768933	#4d4d4d												CMPK1	0.00777357	0.069011	#4d4d4d												#ECECEC	-27.4832	7.56691
CCDC149	-0.116977	1.51536	#4d4d4d												CMPK2	-0.551503	17.5141	#00C400												#ECECEC	-8.6741	6.20153
CCDC150	-0.0112063	0.142342	#4d4d4d												CMTM3	-0.122714	1.79777	#4d4d4d												#ECECEC	6.74295	12.6084
CCDC158	-0.0119163	0.155628	#4d4d4d												CMTM7	0.489367	23.6149	#C40000												#ECECEC	-18.5514	-0.80109
CCDC171	0.0691581	1.87234	#4d4d4d												CNBP	-0.143288	5.19301	#4d4d4d												#ECECEC	-25.1207	8.20173
CCDC174	-0.141056	2.11273	#4d4d4d												CNGA3	0.23502	7.72788	#4d4d4d												#ECECEC	32.3594	8.93962
CCDC177	-0.0353562	0.10657	#4d4d4d												CNGB1	-0.0332974	0.532038	#4d4d4d												#ECECEC	-16.2498	27.1275
CCDC180	0.484167	2.8123	#C40000												CNIH4	-0.0352627	0.420212	#4d4d4d												#ECECEC	-7.81384	-0.0893931
CCDC181	0.763926	3.20065	#C40000												CNKSR2	-0.0477326	3.1228	#4d4d4d												#ECECEC	-21.7096	-5.20073
CCDC186	0.0453505	0.301735	#4d4d4d												CNKSR3	-0.14488	1.0057	#4d4d4d												#ECECEC	-13.5916	-3.49603
CCDC189	1.32933	4.15568	#C40000												CNNM2	-0.00601955	0.0903564	#4d4d4d												#ECECEC	-3.23184	2.59891
CCDC191	0.56924	2.37285	#C40000												CNOT2	-0.0750006	2.84337	#4d4d4d												#ECECEC	-6.49628	-18.6371
CCDC197	-0.00655853	0.211053	#4d4d4d												CNOT3	0.035462	0.730047	#4d4d4d												#ECECEC	-17.5856	-4.36339
CCDC24	0.828211	5.5751	#C40000												CNOT4	-0.00569232	0.115021	#4d4d4d												#ECECEC	-22.9894	-5.68197
CCDC25	0.193492	2.70718	#4d4d4d												CNOT6L	-0.0391533	0.477121	#4d4d4d												#ECECEC	-21.3481	3.05759
CCDC26	0.00779932	0.291497	#4d4d4d												CNOT7	0.0561974	2.34753	#4d4d4d												#ECECEC	-3.04043	-8.88101
CCDC32	0.0755567	0.748866	#4d4d4d												CNP	-0.0172827	0.255808	#4d4d4d												#ECECEC	-5.18896	-13.247
CCDC34	0.241047	2.74446	#4d4d4d												CNPY1	-0.015712	0.45486	#4d4d4d												#ECECEC	27.2673	-13.6576
IHO1	-0.0333701	1.3375	#4d4d4d												CNPY3	-0.0526606	0.853857	#4d4d4d												#ECECEC	3.30982	-22.2362
CCDC43	0.0954315	1.05768	#4d4d4d												CNRIP1	-0.0137963	0.0622842	#4d4d4d												#ECECEC	14.7972	-26.097
CCDC47	-0.0745451	0.331184	#4d4d4d												CNST	-0.200166	7.65791	#4d4d4d												#ECECEC	10.6756	-21.0841
CCDC50	-0.0623073	0.313009	#4d4d4d												CNTLN	-0.104273	4.16119	#4d4d4d												#ECECEC	-15.3691	-5.45478
CCDC57	0.146254	2.27289	#4d4d4d												CNTN1	-0.0588947	1.8107	#4d4d4d												#ECECEC	2.95526	-15.5524
CCDC59	-0.151302	1.01632	#4d4d4d												CNTNAP3	0.188272	3.38637	#4d4d4d												#ECECEC	-20.4727	-9.52904
CCDC6	0.0856631	0.586794	#4d4d4d												CNTNAP3B	0.00682114	0.0698376	#4d4d4d												#ECECEC	-27.979	9.17112
CCDC62	-0.0112574	0.1911	#4d4d4d												CNTNAP4	0.0282093	0.65921	#4d4d4d												#ECECEC	8.3348	8.3341
CCDC66	-0.0771123	0.142912	#4d4d4d												CNTNAP5	-0.00889456	0.182139	#4d4d4d												#ECECEC	-15.8474	6.37514
CCDC69	-0.119082	1.18415	#4d4d4d												CNTRL	0.11667	1.8665	#4d4d4d												#ECECEC	19.0582	15.3106
CCDC7	-0.0213756	0.400679	#4d4d4d												COA5	0.116511	2.96225	#4d4d4d												#ECECEC	-19.0594	-7.51375
CCDC71	-0.0452752	0.361683	#4d4d4d												COBL	-0.308855	14.8333	#00C400												#ECECEC	-14.1614	5.18139
CCDC71L	-0.201025	0.574719	#4d4d4d												COG4	-0.198003	7.25711	#4d4d4d												#ECECEC	13.659	20.3504
CCDC74B	1.74556	4.24693	#C40000												COG6	0.244362	12.9889	#4d4d4d												#ECECEC	-19.8838	4.08322
CCDC80	1.38213	5.0949	#C40000												COG8	-0.0346792	0.643005	#4d4d4d												#ECECEC	-4.32389	-8.94857
CCDC82	-0.101963	0.481987	#4d4d4d												COL11A2	-0.124528	1.01492	#4d4d4d												#ECECEC	4.59653	-15.1682
CCDC85C	-0.502687	10.4286	#00C400												COL12A1	0.0893774	0.512012	#4d4d4d												#ECECEC	-23.3251	2.23784
CCDC86	0.00445493	0.0141425	#4d4d4d												COL14A1	1.77956	36.9031	#C40000												#ECECEC	12.0263	-19.9523
CCDC88A	0.246993	0.959081	#4d4d4d												COL16A1	0.61668	21.8415	#C40000												#ECECEC	-30.2423	4.34081
CCDC88B	-0.0672925	0.242474	#4d4d4d												COL19A1	0.0243981	1.23605	#4d4d4d												#ECECEC	-8.08204	0.452969
CCDC90B	0.0274033	0.129215	#4d4d4d												COL20A1	0.0668434	2.99945	#4d4d4d												#ECECEC	-4.10124	5.66782
CCDC91	0.0952342	0.530981	#4d4d4d												COL22A1	0.287172	18.3271	#C40000												#ECECEC	13.6631	-8.09074
CCDC93	-0.0164884	0.200539	#4d4d4d												COL23A1	0.00527453	0.0427256	#4d4d4d												#ECECEC	2.80267	-6.2363
CCDC97	-0.0272902	0.137609	#4d4d4d												COL27A1	0.488656	18.5303	#C40000												#ECECEC	12.7944	-9.60377
CCDC9B	-0.561641	3.30668	#00C400												COL28A1	0.206205	5.05602	#4d4d4d												#ECECEC	-22.5269	-1.45151
CCL13	1.78827	7.9442	#C40000												COL4A6	0.59457	15.7103	#C40000												#ECECEC	-2.99381	-8.21869
CCL15	0.418494	2.13746	#C40000												COL5A1	0.942388	22.3649	#C40000												#ECECEC	-4.29469	-25.189
CCL23	-0.224323	0.515674	#4d4d4d												COL6A2	0.248871	3.98571	#4d4d4d												#ECECEC	5.84079	8.65748
CCL26	-0.00743097	0.0785023	#4d4d4d												COL6A3	1.07778	28.4106	#C40000												#ECECEC	-10.5456	15.8888
CCL3L3	0.322622	0.548667	#4d4d4d												COL6A4P2	0.0128214	0.278582	#4d4d4d												#ECECEC	-5.13579	-20.3974
CCN1	-1.20127	2.43126	#00C400												COL8A2	0.364895	7.8496	#C40000												#ECECEC	-10.2768	-6.8808
CCN2	-0.91047	5.22581	#00C400												COL9A1	0.00768161	0.230576	#4d4d4d												#ECECEC	-28.8074	-6.8289
CCN3	-0.140235	0.231214	#4d4d4d												COL9A2	0.271771	11.2452	#C40000												#ECECEC	-3.80954	6.66925
CCN4	0.378027	2.19675	#C40000												COMMD4	0.0585413	1.27838	#4d4d4d												#ECECEC	-10.1323	6.49858
CCNB2	0.378033	4.55298	#C40000												COMMD6	0.113589	3.47571	#4d4d4d												#ECECEC	-3.38592	-8.21689
CCND1	-0.133928	0.553007	#4d4d4d												COMMD8	0.201027	5.18165	#4d4d4d												#ECECEC	-26.3624	15.6959
CCND2	0.476278	6.06343	#C40000												COPE	-0.0311934	0.463324	#4d4d4d												#ECECEC	15.4367	-18.291
CCND3	-0.735623	10.4747	#00C400												COPS7B	0.0545681	1.69164	#4d4d4d												#ECECEC	-8.55999	13.5456
CCNF	-0.000853269	0.0168781	#4d4d4d												COPS8	0.0479066	0.347214	#4d4d4d												#ECECEC	-30.7589	2.80326
CCNG2	-0.0266367	0.12786	#4d4d4d												COQ10B	-0.144369	2.57168	#4d4d4d												#ECECEC	-8.09675	6.51634
CCNJL	-0.208298	2.77212	#4d4d4d												COQ3	0.126799	4.71229	#4d4d4d												#ECECEC	-20.3293	-11.9402
CCNK	-0.0881649	1.40941	#4d4d4d												COQ4	0.170977	5.71776	#4d4d4d												#ECECEC	23.3756	-17.3956
CCNL1	-0.371496	1.06037	#4d4d4d												COQ5	0.0423328	0.607017	#4d4d4d												#ECECEC	-4.15344	-0.586901
CCNL2	0.0894245	0.54565	#4d4d4d												CORO1B	-0.134395	3.08323	#4d4d4d												#ECECEC	2.5274	-7.91374
CCNO	1.19145	4.46356	#C40000												CORO2A	0.125955	1.27771	#4d4d4d												#ECECEC	-7.7254	-1.21846
CCNQ	-0.0565976	0.30163	#4d4d4d												COX11	0.0427521	0.759623	#4d4d4d												#ECECEC	1.0888	-3.70417
CCNT1	-0.0905584	1.43786	#4d4d4d												COX15	-0.0206751	0.459369	#4d4d4d												#ECECEC	-29.8828	2.9518
CCNT2	-0.0586801	0.625439	#4d4d4d												COX6B2	0.156853	4.2646	#4d4d4d												#ECECEC	-1.57928	-23.2445
CCNY	-0.293081	4.73899	#00C400												COX7A2L	0.0668967	1.41357	#4d4d4d												#ECECEC	17.9733	-16.3341
CCNYL1	-0.371526	4.59924	#00C400												CP	1.79998	19.4876	#C40000												#ECECEC	9.51428	7.49777
CCP110	0.24297	1.45191	#4d4d4d												CPAMD8	-0.826293	29.3535	#00C400												#ECECEC	-2.8658	-0.990975
CCPG1	0.00670495	0.0200798	#4d4d4d												CPLX2	-0.073053	2.80232	#4d4d4d												#ECECEC	20.263	-17.705
CCR1	0.0944971	0.190476	#4d4d4d												CPNE1	0.0342218	0.238686	#4d4d4d												#ECECEC	7.76378	20.6513
CCR3	-0.3457	9.41671	#00C400												CPNE2	-0.505071	24.753	#00C400												#ECECEC	-4.07515	-9.63418
CCR8	0.0262577	1.14412	#4d4d4d												CPSF4L	-0.0190829	0.46793	#4d4d4d												#ECECEC	-2.91754	4.59724
CCRL2	-0.652655	5.40083	#00C400												CPT1C	0.500492	14.8959	#C40000												#ECECEC	-23.8393	15.5609
CCSAP	-0.0563952	0.626837	#4d4d4d												CPXM2	0.970931	17.3414	#C40000												#ECECEC	-7.21272	-18.9421
CCT4	0.122748	1.29919	#4d4d4d												CR2	1.51439	14.4222	#C40000												#ECECEC	-24.5585	-6.83216
CCT5	0.17381	1.80658	#4d4d4d												CRABP1	0.675927	10.2201	#C40000												#ECECEC	-22.4398	-6.48634
CCT6A	0.313	4.18247	#C40000												CRABP2	1.0008	36.6325	#C40000												#ECECEC	17.9149	-17.8162
CCT6P1	0.174675	2.19806	#4d4d4d												CRAT	0.176672	7.4078	#4d4d4d												#ECECEC	-30.5202	-6.13855
CCT8	0.0795443	0.973417	#4d4d4d												CRB1	0.017893	0.750485	#4d4d4d												#ECECEC	-4.15433	-21.9136
CD109	0.00777685	0.0205803	#4d4d4d												CRB2	-0.00175876	0.0179417	#4d4d4d												#ECECEC	-20.0843	-3.83245
CD164	0.225155	2.27018	#4d4d4d												CREB3L2	0.399368	24.5835	#C40000												#ECECEC	-8.28549	-15.5463
CD177	0.32079	3.29828	#C40000												CREB3L4	0.278761	6.60604	#C40000												#ECECEC	11.2908	-28.108
CD1A	1.06333	4.39688	#C40000												CRELD1	-0.0565999	0.877081	#4d4d4d												#ECECEC	15.8232	-12.7853
CD1D	0.118741	0.757651	#4d4d4d												CREM	-0.038876	0.170594	#4d4d4d												#ECECEC	-18.2168	3.08754
CD1E	0.123996	0.751937	#4d4d4d												CRHR1	-0.0832954	1.68601	#4d4d4d												#ECECEC	13.269	-0.156261
CD200R1	0.0600668	1.28608	#4d4d4d												CRIP1	0.275569	3.80404	#C40000												#ECECEC	-1.2874	0.650792
CD209	0.0410358	0.141348	#4d4d4d												CRIP3	0.0320021	0.605204	#4d4d4d												#ECECEC	9.93754	-21.702
CD22	0.0557168	0.663353	#4d4d4d												CRISP2	0.245394	5.88821	#4d4d4d												#ECECEC	-19.7217	4.45671
CD244	-0.437094	6.73846	#00C400												CRLF2	0.00807668	0.144116	#4d4d4d												#ECECEC	22.6463	-9.98046
CD276	0.0843138	0.561864	#4d4d4d												CROCC	0.229122	3.70526	#4d4d4d												#ECECEC	27.9222	-7.40543
CD2BP2	-0.0737372	0.467344	#4d4d4d												CROCCP2	0.13157	1.53588	#4d4d4d												#ECECEC	-1.68762	0.105842
CD300A	-0.356767	1.6006	#00C400												CROT	0.269696	19.0911	#C40000												#ECECEC	-3.6828	-7.12535
CD300LF	-0.356062	2.53695	#00C400												CRP	-0.00683114	0.198364	#4d4d4d												#ECECEC	26.3054	-11.0535
CD300LG	-0.472167	3.51345	#00C400												CRTC1	0.023317	0.15945	#4d4d4d												#ECECEC	-30.8312	1.70144
CD302	-0.305969	2.33993	#00C400												CRYAA	-0.130528	3.54149	#4d4d4d												#ECECEC	-20.361	8.83982
CD33	-0.185317	0.580686	#4d4d4d												CRYZ	0.0100516	0.046127	#4d4d4d												#ECECEC	-9.48594	-2.71329
CD34	-0.0429507	0.073087	#4d4d4d												CRYZL1	-0.131576	9.03351	#4d4d4d												#ECECEC	-16.374	20.9023
CD36	-0.943292	3.2446	#00C400												CSE1L	0.105711	3.12367	#4d4d4d												#ECECEC	-30.9758	7.62721
CD3E	-0.11083	1.39136	#4d4d4d												CSF1	-0.238694	7.55673	#4d4d4d												#ECECEC	-32.5872	13.6322
POLR1G	0.101407	0.786638	#4d4d4d												CSF2RB	-0.00953077	0.0665976	#4d4d4d												#ECECEC	-16.0264	10.6617
CD44	0.0540159	0.182472	#4d4d4d												CSF3	-1.79668	10.7051	#00C400												#ECECEC	-24.9724	16.0573
CD46	-0.0140904	0.0682943	#4d4d4d												CSGALNACT1	0.507116	12.009	#C40000												#ECECEC	-20.4155	7.02342
CD47	-0.0100348	0.0251564	#4d4d4d												CSGALNACT2	0.0759136	0.86376	#4d4d4d												#ECECEC	-9.13042	-0.453585
CD48	-0.040148	0.0792858	#4d4d4d												CSH1	0.915187	6.58591	#C40000												#ECECEC	19.4753	18.5384
CD55	-0.594172	3.09115	#00C400												CSMD1	0.192412	5.00596	#4d4d4d												#ECECEC	3.10709	-21.3054
CD59	0.0741805	0.481124	#4d4d4d												CSMD2	0.0694329	4.22811	#4d4d4d												#ECECEC	-9.23609	6.196
CD6	-0.312503	1.26965	#4d4d4d												CSNK1E	-0.271228	13.066	#00C400												#ECECEC	-3.95744	-7.21248
CD63	0.35866	3.10882	#C40000												CSNK1G1	-0.0248717	0.747501	#4d4d4d												#ECECEC	-3.7316	6.4746
CD80	-0.0880328	2.90246	#4d4d4d												CSNK1G2	-0.120921	2.87911	#4d4d4d												#ECECEC	8.24172	-14.7826
CD84	0.151121	1.46864	#4d4d4d												CSNK1G3	-0.000114712	0.00108557	#4d4d4d												#ECECEC	-29.6563	-6.30078
CD86	-0.416224	0.50455	#4d4d4d												CSNK2A1	-0.372075	18.8324	#00C400												#ECECEC	5.53391	17.9093
CD8B	0.028107	0.0589416	#4d4d4d												CSNK2B	0.0477064	0.993343	#4d4d4d												#ECECEC	-13.615	-5.32186
CD93	-0.767067	6.07655	#00C400												CSRNP1	-2.28435	26.5739	#00C400												#ECECEC	-10.8702	3.75726
CD96	-0.169783	1.12664	#4d4d4d												CSRNP3	0.102001	6.2908	#4d4d4d												#ECECEC	-3.37419	1.1411
CD99	0.100486	0.574374	#4d4d4d												CSRP1	-0.215046	4.74355	#4d4d4d												#ECECEC	-3.52227	-6.58506
CD99L2	-0.112952	0.985744	#4d4d4d												CST3	0.064092	0.965478	#4d4d4d												#ECECEC	-18.9963	0.558239
CDADC1	-0.0620006	0.547344	#4d4d4d												CSTF3	0.132524	4.40212	#4d4d4d												#ECECEC	15.9118	-6.45756
CDC14A	-0.0615952	1.466	#4d4d4d												CSTL1	0.00578514	0.116102	#4d4d4d												#ECECEC	13.7806	-25.748
CDC14B	0.2033	2.83406	#4d4d4d												CT47A11	-0.156094	1.33901	#4d4d4d												#ECECEC	4.30662	-14.2059
CDC20B	0.0142303	0.420732	#4d4d4d												CTAGE1	0.0357928	1.70115	#4d4d4d												#ECECEC	18.5566	-24.4726
CDC23	-0.0577663	1.27809	#4d4d4d												CTAGE10P	0.0449901	1.1733	#4d4d4d												#ECECEC	12.2602	1.78255
CDC25A	0.0960679	2.60855	#4d4d4d												CTAGE4	-0.0396951	0.280924	#4d4d4d												#ECECEC	5.97097	-29.0338
CDC34	-0.110391	0.617896	#4d4d4d												CTBP1	-0.0437165	0.572513	#4d4d4d												#ECECEC	22.3967	-19.4821
CDC40	0.0966375	1.1623	#4d4d4d												CTBP2	-0.115225	3.00199	#4d4d4d												#ECECEC	-7.39449	0.891913
CDC42	-0.0194814	0.0608765	#4d4d4d												CTBS	0.156653	4.18105	#4d4d4d												#ECECEC	6.32725	-10.3933
CDC42BPA	-0.107886	1.04931	#4d4d4d												CTDNEP1	0.0469215	1.12839	#4d4d4d												#ECECEC	0.909671	-10.818
CDC42BPB	-0.20814	5.836	#4d4d4d												CTDP1	-0.116308	4.1402	#4d4d4d												#ECECEC	-19.1922	-6.20843
CDC42EP3	0.304626	3.89424	#C40000												CTDSP1	-0.256466	12.856	#4d4d4d												#ECECEC	-18.496	1.60345
CDC42EP4	-0.314816	2.16676	#00C400												CTDSP2	-0.282062	13.9419	#00C400												#ECECEC	10.5704	-6.02437
CDC42SE1	-0.186773	1.78453	#4d4d4d												CTLA4	0.268283	1.89659	#C40000												#ECECEC	27.3581	-9.329
CDC42SE2	0.0879062	0.958103	#4d4d4d												CTNNA1	-0.147072	5.13537	#4d4d4d												#ECECEC	12.6302	-19.3306
CDCA2	0.204855	4.32556	#4d4d4d												CTNNA2	-0.00228877	0.0565709	#4d4d4d												#ECECEC	-4.33885	-15.039
CDCA3	0.170222	2.91343	#4d4d4d												CTNNA3	0.0173638	0.700295	#4d4d4d												#ECECEC	5.66791	-28.3547
CDCA4	0.0255074	0.411556	#4d4d4d												CTNNAL1	-0.764704	20.8302	#00C400												#ECECEC	5.96756	-22.9787
CDCA7	0.581324	5.20951	#C40000												CTNNB1	0.149258	2.84616	#4d4d4d												#ECECEC	9.54093	-15.1593
CDCP1	0.154328	1.7256	#4d4d4d												CTNNBIP1	-0.692785	40.052	#00C400												#ECECEC	-24.6838	-11.1131
CDH12	-0.00701833	0.16196	#4d4d4d												CTNNBL1	-0.237012	17.1595	#4d4d4d												#ECECEC	4.41746	2.42955
CDH19	-0.493455	6.8607	#00C400												CTNND1	-0.568561	39.6301	#00C400												#ECECEC	-14.228	-12.8414
CDH22	0.116637	0.274943	#4d4d4d												CTNS	-0.038449	0.361646	#4d4d4d												#ECECEC	-27.9534	0.193094
CDH23	-0.0256147	0.0733748	#4d4d4d												CTPS2	-0.106507	7.89429	#4d4d4d												#ECECEC	19.535	-9.09019
CDH24	-0.243825	0.734959	#4d4d4d												CTRC	-0.0704439	3.48651	#4d4d4d												#ECECEC	8.35252	-24.7695
CDH26	0.585033	4.17879	#C40000												CTSA	0.173816	3.31781	#4d4d4d												#ECECEC	-30.7196	2.39236
CDH4	0.0383513	0.640301	#4d4d4d												CTSC	0.067384	0.474161	#4d4d4d												#ECECEC	-24.346	9.73761
CDH6	-0.165878	2.25562	#4d4d4d												CTSZ	0.186975	1.82138	#4d4d4d												#ECECEC	-18.2263	-0.0739785
CDH7	-0.0108107	0.100204	#4d4d4d												CTTN	0.122687	3.98087	#4d4d4d												#ECECEC	-4.31601	-24.1936
CDHR1	0.0857699	2.70849	#4d4d4d												CTU1	-0.0554915	1.10683	#4d4d4d												#ECECEC	-19.0757	-12.267
CDHR3	1.17664	3.42694	#C40000												CUBN	0.294305	11.2769	#C40000												#ECECEC	8.12714	-14.8882
CDHR5	-0.0232328	0.734915	#4d4d4d												CUL3	-0.129387	6.38535	#4d4d4d												#ECECEC	-28.4979	16.616
CDK1	0.347572	4.94826	#C40000												CUL4A	0.0423178	1.02722	#4d4d4d												#ECECEC	-7.89504	3.57684
CDK10	-0.124314	1.17724	#4d4d4d												CUL4B	0.0258464	0.380335	#4d4d4d												#ECECEC	-28.5725	-6.63865
CDK11B	-0.152926	1.64624	#4d4d4d												CUL9	0.180584	7.0607	#4d4d4d												#ECECEC	1.34997	-18.6962
CDK13	0.0277815	0.335513	#4d4d4d												CUX1	-0.206675	14.6964	#4d4d4d												#ECECEC	-15.7196	-13.0113
CDK14	-0.13579	1.17615	#4d4d4d												CUX2	-0.0291884	0.653991	#4d4d4d												#ECECEC	7.90726	-6.15606
CDK19	0.0952227	1.76383	#4d4d4d												CXADR	-0.322532	8.21547	#00C400												#ECECEC	-4.35306	-24.264
CDK2AP1	0.261829	3.03251	#4d4d4d												CXCL1	0.0774494	0.108736	#4d4d4d												#ECECEC	20.4452	-15.8293
CDK5R2	0.0147405	0.110559	#4d4d4d												CXCL10	-0.48502	1.77367	#00C400												#ECECEC	-9.08921	-7.7051
CDK5RAP3	0.300793	2.68786	#C40000												CXCL12	0.819592	21.9785	#C40000												#ECECEC	-17.705	-10.8512
CDK6	-0.260936	3.17944	#4d4d4d												CXCL16	-0.294285	4.60315	#00C400												#ECECEC	-9.58359	-4.56957
CDK9	-0.0724665	0.483857	#4d4d4d												CXCL2	-1.88574	15.106	#00C400												#ECECEC	-19.3033	-2.25335
CDKL1	-0.0832993	0.54521	#4d4d4d												CXCL6	0.811448	8.65826	#C40000												#ECECEC	-6.07123	32.336
CDKN1A	-0.0795867	0.073666	#4d4d4d												CXCR3	0.17365	0.816551	#4d4d4d												#ECECEC	-20.3736	7.76923
CDKN1B	-0.143292	0.680052	#4d4d4d												CXorf38	-0.15044	4.05546	#4d4d4d												#ECECEC	-20.3928	-11.7696
CDKN2A	0.223298	0.573258	#4d4d4d												EOLA2	0.114785	4.24742	#4d4d4d												#ECECEC	-12.4314	-10.5806
CDKN2AIPNL	0.167976	2.68185	#4d4d4d												CXorf56	-0.0356204	0.463948	#4d4d4d												#ECECEC	1.3133	20.6925
CDKN2B	-0.647758	6.85345	#00C400												CYB5A	-0.0274343	0.124302	#4d4d4d												#ECECEC	-24.0014	8.69397
CDON	0.10791	1.55108	#4d4d4d												CYB5D1	0.12644	0.983541	#4d4d4d												#ECECEC	2.58429	11.2638
CDR2	-0.292732	3.61921	#00C400												CYB5R2	-0.357374	8.13249	#00C400												#ECECEC	-1.16323	3.48349
CDRT4	0.170645	3.27013	#4d4d4d												CYB5R3	-0.193471	6.3194	#4d4d4d												#ECECEC	-26.5792	-1.22027
CDS1	0.520645	1.78327	#C40000												CYB5R4	-0.00324959	0.0215408	#4d4d4d												#ECECEC	-15.3624	-10.7175
CDS2	-0.245772	0.964166	#4d4d4d												CYB5RL	-0.0114528	0.139061	#4d4d4d												#ECECEC	-6.88805	17.0255
CDSN	0.0199686	0.296848	#4d4d4d												CYBRD1	-0.367342	10.2167	#00C400												#ECECEC	-15.7261	1.20335
CDT1	0.56822	5.4851	#C40000												CYCS	0.0268074	0.243142	#4d4d4d												#ECECEC	12.9662	-20.3522
CDV3	-0.0977538	0.509821	#4d4d4d												CYFIP2	0.107007	1.69218	#4d4d4d												#ECECEC	11.3898	-1.22646
CDYL2	0.0558199	0.279978	#4d4d4d												CYHR1	-0.0392892	0.669424	#4d4d4d												#ECECEC	10.1946	-18.327
CEACAM1	-0.182217	1.84872	#4d4d4d												CYP19A1	0.0382693	3.87285	#4d4d4d												#ECECEC	-25.2681	3.95611
CEACAM19	-0.413802	5.57105	#00C400												CYP1B1	1.05789	15.07	#C40000												#ECECEC	1.75998	-5.78163
CEACAM3	0.441201	2.26595	#C40000												CYP20A1	-0.100941	1.38572	#4d4d4d												#ECECEC	29.6766	-9.43129
CEACAM6	0.898131	3.40577	#C40000												CYP21A2	0.168141	6.20273	#4d4d4d												#ECECEC	-25.0161	6.15713
CEACAM7	0.543158	3.54326	#C40000												CYP24A1	0.836022	12.799	#C40000												#ECECEC	28.9499	-9.87715
CEBPA	-0.247646	0.679307	#4d4d4d												CYP26C1	0.00265997	0.0352997	#4d4d4d												#ECECEC	-6.81196	27.2525
CEBPB	-0.482137	1.76025	#00C400												CYP27C1	1.17033	32.254	#C40000												#ECECEC	-26.7466	15.9801
CECR2	-0.241529	6.63576	#4d4d4d												CYP2B6	0.0774855	0.505974	#4d4d4d												#ECECEC	-8.44924	-16.6742
CEL	0.0198445	0.77835	#4d4d4d												CYP2D6	-0.0379445	0.594738	#4d4d4d												#ECECEC	10.09	-22.1525
CELF1	-0.0294582	0.242939	#4d4d4d												CYP2G1P	-0.0389214	0.308823	#4d4d4d												#ECECEC	-1.72538	-25.0844
CELF2	0.144755	1.18824	#4d4d4d												CYP2S1	0.381003	10.7449	#C40000												#ECECEC	-14.1725	4.3475
CELF4	-0.0347272	1.82147	#4d4d4d												CYP3A5	-1.46848	35.7777	#00C400												#ECECEC	-8.71402	4.41866
CELSR1	0.186983	0.886152	#4d4d4d												CYP3A7	-1.38101	31.8562	#00C400												#ECECEC	15.6559	-6.70189
CELSR2	0.108204	1.41852	#4d4d4d												CYP46A1	0.0238099	1.45483	#4d4d4d												#ECECEC	-17.7621	7.9408
CEMIP	0.215222	0.893547	#4d4d4d												CYP4A11	-0.0892012	2.51255	#4d4d4d												#ECECEC	8.72287	6.51826
CEMIP2	-1.18835	7.8161	#00C400												CYP4F11	0.0865216	1.88557	#4d4d4d												#ECECEC	-10.7709	-11.9799
CEND1	-0.0805475	0.722274	#4d4d4d												CYP4F2	0.00146431	0.0270598	#4d4d4d												#ECECEC	-9.02151	8.30686
CENPB	-0.190884	4.24291	#4d4d4d												CYP4F30P	-0.00472957	0.0124801	#4d4d4d												#ECECEC	-10.3448	-2.90323
CENPBD1	0.0312072	0.158148	#4d4d4d												CYP4Z1	-0.338484	5.62088	#00C400												#ECECEC	-5.61525	-12.0159
CENPC	-0.0166198	0.040478	#4d4d4d												CYTH1	-0.210859	11.3838	#4d4d4d												#ECECEC	6.80646	7.89419
CENPF	0.591512	8.16336	#C40000												CYTH4	0.190259	2.56195	#4d4d4d												#ECECEC	23.06	-18.9522
CENPI	0.00692993	0.17796	#4d4d4d												CYTL1	0.584531	9.32302	#C40000												#ECECEC	-9.57712	6.99665
CENPJ	0.0728226	0.368394	#4d4d4d												CYYR1	-0.175813	3.40213	#4d4d4d												#ECECEC	0.67811	20.7594
CENPL	0.0136664	0.351001	#4d4d4d												D2HGDH	0.175418	3.9659	#4d4d4d												#ECECEC	-21.1831	-4.19224
CENPN	0.04869	0.338989	#4d4d4d												DAAM2	-0.0789256	0.692455	#4d4d4d												#ECECEC	-11.0249	-10.9162
CENPO	-0.0261839	0.206887	#4d4d4d												DAB1	-0.00517496	0.0607526	#4d4d4d												#ECECEC	4.92849	-24.1187
CENPT	-0.0878253	0.845948	#4d4d4d												DAB2IP	-0.591589	32.8754	#00C400												#ECECEC	14.6909	21.8266
CENPW	0.4305	2.98266	#C40000												DACH1	-1.1061	30.4266	#00C400												#ECECEC	0.829058	35.3073
CENPX	-0.0288947	0.159122	#4d4d4d												DACT2	-0.167533	1.33528	#4d4d4d												#ECECEC	25.33	-6.88982
CEP112	-0.0395778	0.271682	#4d4d4d												DAOA	-0.00208024	0.0542685	#4d4d4d												#ECECEC	-25.325	-1.7974
CEP120	-0.0596718	0.321742	#4d4d4d												DAPL1	0.303818	3.40242	#C40000												#ECECEC	-6.01368	-19.0787
CEP126	0.502717	3.05401	#C40000												DAZ2	-0.00529155	0.162012	#4d4d4d												#ECECEC	-21.4601	-11.7501
CEP128	0.154324	3.38783	#4d4d4d												DAZAP1	0.037294	1.04205	#4d4d4d												#ECECEC	-21.8175	-5.54618
CEP131	0.0460211	0.154819	#4d4d4d												DAZAP2	-0.100003	4.98071	#4d4d4d												#ECECEC	-1.71367	0.903818
CEP135	-0.0219581	0.130399	#4d4d4d												DBF4	0.0738248	3.28761	#4d4d4d												#ECECEC	-11.3266	2.35396
CEP152	0.0926212	2.42653	#4d4d4d												DBF4B	-0.00753566	0.0785805	#4d4d4d												#ECECEC	-30.1108	6.10635
CEP162	0.112308	0.679508	#4d4d4d												DBNL	-0.300811	14.5422	#00C400												#ECECEC	21.2437	24.9183
CEP164	0.196274	2.75816	#4d4d4d												DBT	0.0562373	0.615319	#4d4d4d												#ECECEC	-2.61341	-6.34547
CEP170	-0.00586547	0.0445009	#4d4d4d												DCAF10	-0.0251403	0.568203	#4d4d4d												#ECECEC	-19.1643	7.40728
CEP192	0.0746248	0.586973	#4d4d4d												DCAF13	0.316841	13.272	#C40000												#ECECEC	-8.38186	-5.044
CEP250	0.127071	1.26307	#4d4d4d												DCAF4	0.126289	2.9239	#4d4d4d												#ECECEC	-15.9153	1.8801
CEP290	0.223618	0.935461	#4d4d4d												DCAF4L2	0.0055938	0.130076	#4d4d4d												#ECECEC	-6.77492	4.85706
CEP295	0.0371187	0.152558	#4d4d4d												DCAF5	0.0224966	0.287	#4d4d4d												#ECECEC	1.5729	-20.9281
CEP41	0.303206	3.26042	#C40000												DCAF6	0.0100321	0.123851	#4d4d4d												#ECECEC	-0.630605	-15.2616
CEP44	0.0532049	0.547738	#4d4d4d												DCAF8	-0.206041	7.78013	#4d4d4d												#ECECEC	-1.60077	3.01074
CEP57	0.0693418	0.737961	#4d4d4d												DCAF8L1	0.00898665	0.120921	#4d4d4d												#ECECEC	-3.17661	-1.16644
CEP57L1	0.0104438	0.0566588	#4d4d4d												DCAKD	-0.0608455	1.15095	#4d4d4d												#ECECEC	-9.30865	9.00388
CEP63	0.0772531	0.395393	#4d4d4d												DCBLD1	-0.101071	1.71143	#4d4d4d												#ECECEC	-14.6672	-5.43171
CEP68	0.0668493	0.310816	#4d4d4d												DCBLD2	0.164737	5.51209	#4d4d4d												#ECECEC	8.0823	-4.61961
CEP70	0.0812	0.436648	#4d4d4d												DCDC1	0.275019	4.49765	#C40000												#ECECEC	-26.0158	-1.49607
CEP85L	-0.220853	2.69591	#4d4d4d												DCHS2	0.0301877	0.0645796	#4d4d4d												#ECECEC	14.6134	-5.48531
CEP89	0.212816	4.47799	#4d4d4d												DCLK1	1.03324	36.9412	#C40000												#ECECEC	-15.3091	1.28054
CEP95	0.131299	0.458057	#4d4d4d												DCLK2	-0.146319	5.89329	#4d4d4d												#ECECEC	-5.39867	27.2001
CEP97	0.266501	4.69927	#C40000												DCLRE1C	0.174161	6.54921	#4d4d4d												#ECECEC	-7.49138	4.23894
CERK	-0.228716	2.45786	#4d4d4d												DCN	0.134151	0.890197	#4d4d4d												#ECECEC	19.4855	18.454
CERS6	0.297122	3.03456	#C40000												DCP1A	-0.288931	20.4455	#00C400												#ECECEC	1.6843	-3.7019
CES2	0.0871018	0.536133	#4d4d4d												DCST1	0.0132194	0.238236	#4d4d4d												#ECECEC	13.9371	-12.2969
CES3	-0.0314745	0.532735	#4d4d4d												DCTN1	-0.285479	16.3704	#00C400												#ECECEC	9.93491	0.91377
CES5A	-0.00345575	0.117691	#4d4d4d												DCUN1D2	-0.0644943	1.40403	#4d4d4d												#ECECEC	-3.49664	-25.6693
CFAP221	0.421321	3.19783	#C40000												DCX	0.136194	11.2049	#4d4d4d												#ECECEC	-18.1255	-5.42622
CFAP410	-0.165226	2.01608	#4d4d4d												DDB1	0.100803	5.00196	#4d4d4d												#ECECEC	-24.049	20.3506
CFAP43	0.787863	3.60253	#C40000												DDB2	0.344959	10.3876	#C40000												#ECECEC	-23.136	-8.42938
CFAP44	0.340959	2.98953	#C40000												DDC	-0.572455	11.1363	#00C400												#ECECEC	11.0103	-20.5812
CFAP46	0.235806	3.09577	#4d4d4d												DDIT4L	0.761776	11.2548	#C40000												#ECECEC	-11.8527	2.01447
CFAP47	0.240456	3.13215	#4d4d4d												DDR1	0.100866	0.968444	#4d4d4d												#ECECEC	6.84667	8.61201
CFAP57	0.230837	2.75467	#4d4d4d												DDRGK1	-0.0532205	0.779618	#4d4d4d												#ECECEC	-15.041	1.0261
CFAP65	0.564502	3.50591	#C40000												DDT	0.107807	4.25767	#4d4d4d												#ECECEC	-25.766	-4.34389
CFAP74	0.34325	2.33811	#C40000												DDX10	0.174166	8.50222	#4d4d4d												#ECECEC	-27.5607	-8.04923
CFAP97	-0.0222769	0.135137	#4d4d4d												DDX11	0.233637	4.1713	#4d4d4d												#ECECEC	-23.5371	20.2561
CFH	1.43037	8.72586	#C40000												DDX17	0.126044	1.14811	#4d4d4d												#ECECEC	13.6104	-27.6742
CFHR5	0.00139119	0.0304643	#4d4d4d												DDX31	-0.0335562	0.878827	#4d4d4d												#ECECEC	3.38454	-9.2957
CFI	1.20284	11.3763	#C40000												DDX3Y	-0.116377	1.21186	#4d4d4d												#ECECEC	-11.1952	5.05878
CFL1	-0.105187	0.484869	#4d4d4d												DDX51	-0.278402	12.8549	#00C400												#ECECEC	-11.0247	-10.7841
CFL1P1	-0.0402112	0.23491	#4d4d4d												DDX54	-0.0342421	0.888303	#4d4d4d												#ECECEC	23.6586	-7.41721
CFL2	-0.469486	3.02562	#00C400												DDX55	0.156761	4.46313	#4d4d4d												#ECECEC	-2.23943	-22.9318
CFLAR	-0.507897	5.81139	#00C400												DDX58	-0.267219	2.76921	#00C400												#ECECEC	23.7967	-9.73361
CFTR	-0.0389801	0.0551683	#4d4d4d												DDX6	-0.0928477	0.961684	#4d4d4d												#ECECEC	-8.92515	13.3887
CGA	-0.00214694	0.0657319	#4d4d4d												DEAF1	0.14213	4.48679	#4d4d4d												#ECECEC	3.87383	15.5011
CGGBP1	-0.236979	3.04084	#4d4d4d												DECR2	0.0224999	0.159658	#4d4d4d												#ECECEC	-4.09168	-14.6108
CGN	-0.964502	6.56735	#00C400												DEDD	-0.152962	12.1707	#4d4d4d												#ECECEC	-16.5436	-9.33708
CGNL1	-1.03271	6.03685	#00C400												DEF6	0.138289	2.0907	#4d4d4d												#ECECEC	5.92728	17.5259
CGRRF1	-0.181978	2.96539	#4d4d4d												DEF8	0.14354	4.15031	#4d4d4d												#ECECEC	13.2181	-8.68815
CHAT	-0.0222593	0.896467	#4d4d4d												DEFB108B	-0.0411031	1.4377	#4d4d4d												#ECECEC	17.8544	0.453194
CHCHD1	0.145803	2.61587	#4d4d4d												DEFB110	-0.0183659	0.649421	#4d4d4d												#ECECEC	-3.95771	6.15697
CHCHD2	0.100488	1.56415	#4d4d4d												DEFB119	0.00766387	0.224516	#4d4d4d												#ECECEC	7.56361	-28.1949
CHCHD3	-0.00786784	0.039152	#4d4d4d												DEFB121	-0.00543933	0.0650736	#4d4d4d												#ECECEC	31.2436	9.0346
CHCHD5	0.0126018	0.0730057	#4d4d4d												DENND1A	-0.104331	3.04514	#4d4d4d												#ECECEC	19.786	-12.7402
CHCHD7	-0.371905	4.91324	#00C400												DENND1B	-0.109157	3.25768	#4d4d4d												#ECECEC	8.59176	-1.88518
CHD2	-0.0250826	0.170554	#4d4d4d												DENND2A	-0.347743	8.56067	#00C400												#ECECEC	18.1774	-24.3457
CHD6	-0.081373	1.07519	#4d4d4d												DENND2C	-0.0766845	1.92533	#4d4d4d												#ECECEC	-20.3163	-2.87026
CHD7	-0.117183	1.84534	#4d4d4d												DENND3	-1.12877	52.9325	#00C400												#ECECEC	-25.9856	6.17925
CHD8	-0.0346706	0.366014	#4d4d4d												DENND4C	-0.19226	6.48931	#4d4d4d												#ECECEC	-0.108162	-21.4122
CHD9	0.00413308	0.0196035	#4d4d4d												DENND5B	0.158307	3.2496	#4d4d4d												#ECECEC	7.64307	-27.7349
CHDH	-0.0562798	0.350778	#4d4d4d												DEPDC1	0.170389	9.04515	#4d4d4d												#ECECEC	31.6221	4.27738
CHEK1	0.158174	2.03631	#4d4d4d												DEPDC5	-0.0381319	1.24762	#4d4d4d												#ECECEC	14.9749	21.4526
CHERP	-0.0572032	0.541342	#4d4d4d												DERL3	0.570951	11.7674	#C40000												#ECECEC	-7.14728	-19.2421
CHGB	0.232759	2.26405	#4d4d4d												DFFB	0.095004	2.38518	#4d4d4d												#ECECEC	-6.59035	1.2961
CHI3L1	0.444817	0.624435	#4d4d4d												DGAT1	-0.233989	13.5996	#4d4d4d												#ECECEC	-16.2502	-10.8098
CHID1	0.299772	3.6627	#C40000												DGKA	0.317902	13.8531	#C40000												#ECECEC	-21.2432	-3.25052
CHKA	-0.0249824	0.102124	#4d4d4d												DGKB	0.0280832	2.59821	#4d4d4d												#ECECEC	-7.98001	-4.34622
CHL1	0.172297	2.98631	#4d4d4d												DGKZ	-0.148617	2.84901	#4d4d4d												#ECECEC	9.38555	-20.7195
CHM	-0.0349535	0.301735	#4d4d4d												DHDDS	0.0256824	0.674738	#4d4d4d												#ECECEC	-24.5822	3.48827
CHML	-0.360012	4.66376	#00C400												DHFR	0.118638	1.75934	#4d4d4d												#ECECEC	-19.1951	-1.38156
CHMP1A	-0.102306	0.85342	#4d4d4d												DHRS11	0.0419726	1.0743	#4d4d4d												#ECECEC	-8.63094	-0.676777
CHMP2B	0.0577626	0.411556	#4d4d4d												DHRS12	-0.275972	19.8661	#00C400												#ECECEC	5.43712	-28.9514
CHMP3	-0.209869	3.92678	#4d4d4d												DHRS4	-0.156932	5.69766	#4d4d4d												#ECECEC	-0.238748	-27.6269
CHMP4A	0.256672	3.38184	#4d4d4d												DHRS4L1	-0.0392131	0.417347	#4d4d4d												#ECECEC	-5.26101	0.83103
CHMP4B	0.131996	0.735673	#4d4d4d												DHRSX	-0.0994342	2.85993	#4d4d4d												#ECECEC	31.5451	13.0591
CHMP5	-0.124661	1.57301	#4d4d4d												DHX30	-0.0899658	3.68541	#4d4d4d												#ECECEC	-17.3803	-2.9037
CHMP7	-0.157978	3.04688	#4d4d4d												DHX34	0.0151053	0.187282	#4d4d4d												#ECECEC	25.8202	-6.14081
CHORDC1	0.0230603	0.113579	#4d4d4d												DHX57	0.119881	5.19106	#4d4d4d												#ECECEC	-7.76844	2.90893
CHP1	-0.0936698	0.803217	#4d4d4d												DIABLO	-0.123192	1.58447	#4d4d4d												#ECECEC	7.73539	-7.1634
CHPF2	0.1224	0.623493	#4d4d4d												DIAPH1	-0.178049	7.27165	#4d4d4d												#ECECEC	-24.0284	0.182957
CHRD	0.370714	2.98422	#C40000												DIAPH3	-0.131422	3.37408	#4d4d4d												#ECECEC	-0.680067	23.2446
CHRDL2	1.39547	4.19112	#C40000												DIDO1	-0.0746502	2.52671	#4d4d4d												#ECECEC	18.469	8.11169
CHRM2	-0.290793	6.56547	#00C400												DIO2	1.65014	47.2553	#C40000												#ECECEC	-23.5288	30.6566
CHRM3	-0.572448	6.9651	#00C400												DIO3	0.413442	8.35133	#C40000												#ECECEC	5.22408	8.68367
CHRNA1	-0.0145337	0.191411	#4d4d4d												DIP2C	-0.0568446	2.2174	#4d4d4d												#ECECEC	-0.299396	-24.7683
CHRNA4	-0.0572131	0.20144	#4d4d4d												DIS3L2	-0.0909053	8.90284	#4d4d4d												#ECECEC	17.1607	-14.4952
CHRNB1	0.17206	2.80017	#4d4d4d												DISC1	0.0119834	0.210893	#4d4d4d												#ECECEC	-29.2128	0.159303
CHST11	0.0254623	0.0611115	#4d4d4d												DISP1	-0.82436	24.0366	#00C400												#ECECEC	26.0548	-12.0265
CHST14	-0.216026	2.51482	#4d4d4d												DISP2	0.11227	1.09612	#4d4d4d												#ECECEC	-19.416	9.50937
CHST8	0.322501	3.22856	#C40000												DKK3	-0.228041	3.15695	#4d4d4d												#ECECEC	-10.5253	13.7227
CHTF18	-0.019279	0.0592274	#4d4d4d												DLC1	-0.321277	19.7227	#00C400												#ECECEC	-7.69544	1.98454
CHTOP	-0.00656071	0.0442811	#4d4d4d												DLEU2L	-0.00902542	0.0675503	#4d4d4d												#ECECEC	-19.2924	-5.51339
CHURC1	0.10026	1.21841	#4d4d4d												DLG1	0.0645194	1.00004	#4d4d4d												#ECECEC	18.1718	4.23321
CIAO1	0.202843	2.26575	#4d4d4d												DLG2	0.476466	28.9117	#C40000												#ECECEC	-28.9235	-7.55076
CIAPIN1	-0.0933382	0.787178	#4d4d4d												DLGAP1	0.0264868	0.603718	#4d4d4d												#ECECEC	-4.31261	3.27751
CIART	-0.00640536	0.0138832	#4d4d4d												DLK1	-0.0937017	4.12093	#4d4d4d												#ECECEC	10.1845	-29.3585
CIB1	0.527554	2.50683	#C40000												DLX1	-0.0283895	0.491394	#4d4d4d												#ECECEC	14.7253	-11.422
CIITA	-0.141565	0.482151	#4d4d4d												DMAP1	-0.316489	15.271	#00C400												#ECECEC	-12.4762	-9.99695
CIP2A	-0.00551191	0.12787	#4d4d4d												DMBT1	0.259342	0.933849	#4d4d4d												#ECECEC	8.25254	-16.6661
CIRBP	-0.0044439	0.00951799	#4d4d4d												DMD	0.154882	4.95588	#4d4d4d												#ECECEC	1.85849	-12.4354
CISH	-0.590759	4.43576	#00C400												DMGDH	0.148878	8.26156	#4d4d4d												#ECECEC	28.3222	-10.2651
CITED2	-0.649359	4.79974	#00C400												DMKN	0.257519	5.61348	#4d4d4d												#ECECEC	-25.2756	-5.5765
CITED4	-0.864154	7.6441	#00C400												DMRT2	-0.33068	7.76986	#00C400												#ECECEC	2.63136	-2.902
CIZ1	-0.117073	1.36356	#4d4d4d												DMTF1	0.0306119	0.187273	#4d4d4d												#ECECEC	4.81554	18.0924
CKAP2	1.66515	8.86755	#C40000												DNAAF1	0.74522	6.89386	#C40000												#ECECEC	10.9038	-18.8955
CKAP5	0.104355	1.92218	#4d4d4d												DNAAF2	0.212373	11.8262	#4d4d4d												#ECECEC	1.76834	10.9074
CKB	-0.0997885	0.303171	#4d4d4d												DNAH10	0.656742	7.73538	#C40000												#ECECEC	-25.0029	-5.62659
CKLF	-0.0132261	0.042669	#4d4d4d												DNAH12	1.07237	9.40127	#C40000												#ECECEC	-4.84513	5.87992
CKMT1A	1.40228	7.5218	#C40000												DNAH14	0.0764583	3.20351	#4d4d4d												#ECECEC	0.0867135	9.53511
CKS1B	0.166274	1.59559	#4d4d4d												DNAH17	-0.158357	16.9116	#4d4d4d												#ECECEC	22.3912	-11.8321
CLASP2	-0.177649	2.63869	#4d4d4d												DNAH2	1.26951	10.942	#C40000												#ECECEC	26.8002	-12.7039
CLASRP	-0.134348	1.14282	#4d4d4d												DNAH3	0.843047	8.22914	#C40000												#ECECEC	-1.29769	8.7029
CLBA1	0.316085	1.90027	#C40000												DNAH5	1.08201	9.69242	#C40000												#ECECEC	-3.96814	-14.7418
CLCC1	0.166078	2.79615	#4d4d4d												DNAH6	0.52034	6.88872	#C40000												#ECECEC	-17.2467	4.8437
CLCN3	0.0955757	1.32083	#4d4d4d												DNAH7	0.855655	10.2251	#C40000												#ECECEC	-8.07495	0.883947
CLCN6	-0.162819	2.35273	#4d4d4d												DNAH8	0.03593	2.62997	#4d4d4d												#ECECEC	10.2689	-9.92015
CLDN1	1.08855	6.2661	#C40000												DNAI1	1.23055	7.95064	#C40000												#ECECEC	-26.783	-6.12329
CLDN11	0.00801813	0.0475687	#4d4d4d												DNAI2	1.53553	8.09157	#C40000												#ECECEC	-8.50419	-19.1215
CLDN12	0.114417	2.13867	#4d4d4d												DNAJB2	-0.107533	2.4907	#4d4d4d												#ECECEC	6.67628	-3.68619
CLDN3	0.770539	3.32033	#C40000												DNAJB5	0.188685	2.32102	#4d4d4d												#ECECEC	18.2053	-22.3124
CLDN5	-1.36763	6.40502	#00C400												DNAJB6	-0.0400707	1.15877	#4d4d4d												#ECECEC	-25.8462	0.902744
CLDN9	-0.059762	3.10052	#4d4d4d												DNAJC1	0.000151415	0.00106715	#4d4d4d												#ECECEC	-5.87645	-15.0312
CLEC10A	0.137733	0.360423	#4d4d4d												DNAJC10	0.486412	24.9823	#C40000												#ECECEC	-26.1443	-0.11573
CLEC14A	-1.2265	7.07873	#00C400												DNAJC11	-0.0726565	2.85425	#4d4d4d												#ECECEC	8.43345	-17.7626
CLEC2B	-0.46787	3.98125	#00C400												DNAJC14	-0.114587	8.72684	#4d4d4d												#ECECEC	0.588179	8.28611
CLEC2D	0.204623	3.36357	#4d4d4d												DNAJC16	0.0903371	6.07026	#4d4d4d												#ECECEC	12.7231	-8.2391
CLEC4M	-0.280612	5.51396	#00C400												DNAJC19	-0.0646782	1.40274	#4d4d4d												#ECECEC	-10.9252	11.9125
CLEC5A	0.0989587	1.92134	#4d4d4d												DNAJC21	-0.1286	2.49979	#4d4d4d												#ECECEC	-10.3177	-4.81235
CLEC7A	-0.107975	1.52589	#4d4d4d												DNAJC27	-0.129817	3.32685	#4d4d4d												#ECECEC	15.7761	-12.4388
CLIC4	-0.25596	1.51011	#4d4d4d												DNAJC3	0.435505	20.0011	#C40000												#ECECEC	-22.9062	-2.19959
CLIC5	-1.94164	7.82	#00C400												DNAJC30	0.0195082	0.228368	#4d4d4d												#ECECEC	-13.5843	3.83572
CLINT1	0.447931	5.36658	#C40000												DNAJC4	0.0994216	3.12598	#4d4d4d												#ECECEC	23.8864	-19.6339
CLIP1	-0.0926902	0.575199	#4d4d4d												DNAJC5	-0.0860938	2.47207	#4d4d4d												#ECECEC	0.75573	-8.26216
CLIP3	0.188708	2.80326	#4d4d4d												DNAL4	0.00193537	0.015208	#4d4d4d												#ECECEC	18.0632	-19.1393
CLIP4	-0.134381	0.843755	#4d4d4d												DND1	0.176192	3.76779	#4d4d4d												#ECECEC	23.1615	-9.11889
CLK1	-0.0194132	0.0413937	#4d4d4d												DNHD1	-0.0444426	1.06067	#4d4d4d												#ECECEC	-20.1391	-4.06193
CLK2	-0.0983945	0.717693	#4d4d4d												DNLZ	0.0383472	0.27801	#4d4d4d												#ECECEC	-15.8808	8.56988
CLK3	-0.246068	4.00797	#4d4d4d												DNM1	-0.254728	2.10442	#4d4d4d												#ECECEC	-10.1562	11.1594
CLK4	0.117427	0.521126	#4d4d4d												DNM1L	-0.00846824	0.0717936	#4d4d4d												#ECECEC	-13.1822	-2.64618
CLMN	0.560112	3.86991	#C40000												DNM1P46	-0.213744	7.56945	#4d4d4d												#ECECEC	-0.71312	9.89908
CLMP	0.565122	4.95522	#C40000												DNM3	-0.704033	27.7323	#00C400												#ECECEC	11.5169	-20.3988
CLN3	-0.112165	1.6781	#4d4d4d												DNMT3A	0.0118387	0.118696	#4d4d4d												#ECECEC	-27.0417	2.68368
CLN5	-0.0634695	0.610841	#4d4d4d												DNMT3B	0.0200001	0.144443	#4d4d4d												#ECECEC	-27.3784	-2.65555
CLN8	-0.322477	6.72263	#00C400												DNPEP	-0.465409	19.0684	#00C400												#ECECEC	12.7469	-25.8422
CLP1	-0.0758525	0.591829	#4d4d4d												DOC2B	-0.0525242	1.03657	#4d4d4d												#ECECEC	-30.8867	7.4434
CLPTM1L	0.0736905	0.50455	#4d4d4d												DOCK2	-0.247016	4.01457	#4d4d4d												#ECECEC	-26.2281	8.00115
CLPX	0.0926138	1.16882	#4d4d4d												DOCK5	-0.175106	7.09869	#4d4d4d												#ECECEC	-9.48664	2.86748
CLRN1	0.0481587	1.03274	#4d4d4d												DOCK7	0.137528	4.07828	#4d4d4d												#ECECEC	-4.3033	-2.64461
CLTB	-0.0461004	0.441935	#4d4d4d												DOCK8	-0.13558	2.08965	#4d4d4d												#ECECEC	4.71073	19.9752
CLTC	0.145019	1.39279	#4d4d4d												DOCK9	-0.561115	22.164	#00C400												#ECECEC	23.136	-17.6898
CLUH	-0.0570147	0.56003	#4d4d4d												DOK3	0.0101792	0.0507731	#4d4d4d												#ECECEC	-3.06213	-10.3664
CLVS1	-0.0132784	0.22456	#4d4d4d												DOK7	-0.741742	17.9366	#00C400												#ECECEC	25.8346	-12.8278
CMAHP	0.119016	0.316379	#4d4d4d												DONSON	0.195333	15.0166	#4d4d4d												#ECECEC	-18.5794	-11.344
CMBL	0.07031	0.552525	#4d4d4d												DOT1L	-0.485732	23.3429	#00C400												#ECECEC	1.1326	-13.7425
CMIP	-0.0766771	0.100256	#4d4d4d												DPCD	0.716891	11.1548	#C40000												#ECECEC	-20.2511	-10.9969
CMKLR1	-0.443162	4.96953	#00C400												DPF3	0.164497	8.15465	#4d4d4d												#ECECEC	-7.2696	-14.4123
CMTM3	-0.366056	2.9591	#00C400												DPH3	-0.183458	3.74397	#4d4d4d												#ECECEC	6.43282	-20.2495
CMTM4	0.0480325	0.182934	#4d4d4d												DPM2	0.0869737	4.59382	#4d4d4d												#ECECEC	-17.9902	7.53061
CMTM6	0.181455	1.55143	#4d4d4d												DPM3	0.162687	8.97148	#4d4d4d												#ECECEC	1.16453	-7.15947
CMTM7	0.481132	6.10344	#C40000												DPP10	0.122166	10.3098	#4d4d4d												#ECECEC	11.9627	1.61124
CMTR2	-0.0822639	1.55447	#4d4d4d												DPP6	-0.78372	29.8056	#00C400												#ECECEC	-11.216	3.0389
CMYA5	0.0448752	0.585344	#4d4d4d												DPP9	0.0664179	1.13278	#4d4d4d												#ECECEC	-2.00801	-26.5736
CNBP	-0.144143	2.08133	#4d4d4d												DPY19L1	0.0337782	0.360783	#4d4d4d												#ECECEC	21.2987	24.5009
CNDP2	-0.168327	1.19217	#4d4d4d												DPY19L3	-0.0215356	0.750538	#4d4d4d												#ECECEC	22.318	-10.3006
CNEP1R1	-0.0140618	0.068661	#4d4d4d												DPY19L4	-0.113164	3.00551	#4d4d4d												#ECECEC	-10.4626	6.9478
CNGA1	0.05056	2.20146	#4d4d4d												DPYD	-0.198739	5.15116	#4d4d4d												#ECECEC	-8.23354	-1.10842
CNGB1	0.00644912	0.130187	#4d4d4d												DPYSL4	0.256021	5.36089	#4d4d4d												#ECECEC	-25.8509	-7.76955
CNIH1	0.141102	1.48018	#4d4d4d												DPYSL5	0.000644986	0.0214802	#4d4d4d												#ECECEC	1.3168	9.62586
CNIH4	0.0202307	0.126069	#4d4d4d												DRD5	0.15045	11.3543	#4d4d4d												#ECECEC	-20.1046	-5.50056
CNKSR3	-0.109856	0.21749	#4d4d4d												DRGX	-0.0202496	0.35506	#4d4d4d												#ECECEC	-0.388199	-24.0763
CNN2	-0.460275	3.60936	#00C400												DSC3	0.595995	20.0932	#C40000												#ECECEC	-16.0306	-4.03619
CNNM2	0.0113259	0.152373	#4d4d4d												DSCAM	-0.00949642	0.0296441	#4d4d4d												#ECECEC	-6.90026	-0.380934
CNOT1	-0.024398	0.188636	#4d4d4d												DSCR4	-0.0094574	0.238613	#4d4d4d												#ECECEC	29.5817	-8.17349
CNOT2	-0.135194	2.32035	#4d4d4d												DSEL	-0.318258	10.2685	#00C400												#ECECEC	-26.6351	-4.38369
CNOT4	0.0235757	0.297016	#4d4d4d												DSP	0.64463	6.83453	#C40000												#ECECEC	14.654	-5.59086
CNOT6	0.00253526	0.0134732	#4d4d4d												DSPP	-0.00216958	0.0414929	#4d4d4d												#ECECEC	14.2248	-6.56065
CNOT6L	0.123223	1.07724	#4d4d4d												DST	0.332535	9.45678	#C40000												#ECECEC	4.81928	-23.1037
CNOT7	0.0463725	0.426677	#4d4d4d												DTNA	-0.0651806	0.83904	#4d4d4d												#ECECEC	-27.7166	-7.0672
CNP	0.0323916	0.233864	#4d4d4d												DTNBP1	-0.0520995	1.40274	#4d4d4d												#ECECEC	-14.1301	12.0101
CNPY2	0.344607	6.09492	#C40000												DTWD1	0.209618	7.01443	#4d4d4d												#ECECEC	-9.79783	5.32047
CNPY3	-0.00626377	0.0280279	#4d4d4d												DTX2P1-UPK3BP1-PMS2P11	0.14741	4.32202	#4d4d4d												#ECECEC	-24.063	-0.246317
CNR1	-0.018187	0.0444057	#4d4d4d												DUOXA1	-0.398954	5.46031	#00C400												#ECECEC	0.638907	11.7572
CNST	-0.208395	3.39773	#4d4d4d												DUOXA2	0.00377025	0.0420531	#4d4d4d												#ECECEC	19.2553	17.5689
CNTLN	0.0506043	0.271682	#4d4d4d												DUS1L	0.0722015	1.7684	#4d4d4d												#ECECEC	14.415	-17.1558
CNTN1	-0.0230063	0.0978379	#4d4d4d												DUSP11	-0.0447587	1.05917	#4d4d4d												#ECECEC	-28.274	-2.12848
CNTN2	-0.00740208	0.169835	#4d4d4d												DUSP15	-0.103455	1.14268	#4d4d4d												#ECECEC	20.7492	-15.3321
CNTN3	0.601763	8.4129	#C40000												DUSP22	-0.0303298	0.435309	#4d4d4d												#ECECEC	19.1223	15.3399
CNTN4	-0.00373735	0.0397846	#4d4d4d												DUSP8	-0.306082	6.45609	#00C400												#ECECEC	-23.6589	15.3829
CNTNAP2	0.0712811	1.50835	#4d4d4d												DUT	0.0521964	0.88241	#4d4d4d												#ECECEC	-6.81903	4.50747
CNTNAP3	0.153245	1.14779	#4d4d4d												DUX4	-0.162728	3.07091	#4d4d4d												#ECECEC	-5.13311	11.8935
CNTNAP3P2	-0.10132	1.06064	#4d4d4d												DUX4L4	-0.211235	1.90647	#4d4d4d												#ECECEC	-2.89993	-13.954
CNTNAP4	0.0104891	0.439894	#4d4d4d												DVL1	-0.273827	17.1914	#00C400												#ECECEC	4.80358	8.53142
CNTNAP5	0.0174829	0.344734	#4d4d4d												DYNC1LI2	-0.224362	6.37563	#4d4d4d												#ECECEC	-23.6067	-2.75729
CNTRL	0.1245	0.859485	#4d4d4d												DYNC2LI1	0.0326419	0.318471	#4d4d4d												#ECECEC	-23.4304	-3.66428
CNTROB	-0.27274	3.26431	#00C400												DYNLL1	0.437181	15.6725	#C40000												#ECECEC	-9.56912	-9.12895
COA3	0.118812	0.89317	#4d4d4d												DYNLRB2	1.1683	8.5698	#C40000												#ECECEC	-24.365	-2.81014
COA8	-0.0263837	0.225587	#4d4d4d												DYNLT1	0.184456	4.10351	#4d4d4d												#ECECEC	-17.0237	2.84683
COBL	-0.241171	3.41948	#4d4d4d												DYNLT3	-0.0430734	0.545939	#4d4d4d												#ECECEC	4.76584	-21.7701
COBLL1	-0.252611	4.58756	#4d4d4d												DYRK1A	-0.118922	9.1281	#4d4d4d												#ECECEC	-11.7975	7.91659
COCH	0.284822	5.20174	#C40000												DZIP1	0.369963	18.4614	#C40000												#ECECEC	-4.20351	5.04189
COG2	0.0676489	0.731807	#4d4d4d												DZIP3	0.587945	12.0338	#C40000												#ECECEC	10.6752	-29.3796
COG3	0.0317808	0.274981	#4d4d4d												E2F3	0.391081	13.1041	#C40000												#ECECEC	-16.6356	-0.431023
COG6	0.114846	1.46623	#4d4d4d												E2F6	-0.0379192	0.628203	#4d4d4d												#ECECEC	-11.5891	-10.416
COG8	0.0289889	0.17471	#4d4d4d												E2F7	0.509344	23.7348	#C40000												#ECECEC	5.25007	-23.3185
COL12A1	0.127917	0.256918	#4d4d4d												EBF1	0.305228	6.70692	#C40000												#ECECEC	-20.2377	3.18583
COL13A1	-0.673415	3.32358	#00C400												EBF3	0.453914	15.7718	#C40000												#ECECEC	2.01572	-16.6609
COL14A1	1.77105	9.99615	#C40000												EBPL	0.00286707	0.018674	#4d4d4d												#ECECEC	8.35906	8.34035
COL15A1	1.21473	8.1874	#C40000												ECE1	-0.237378	6.23124	#4d4d4d												#ECECEC	-14.0628	-6.08429
COL17A1	2.07162	12.168	#C40000												ECE2	0.398609	16.7912	#C40000												#ECECEC	-0.682343	-10.8849
COL18A1	1.0457	6.87438	#C40000												ECHDC1	-0.0739759	0.881953	#4d4d4d												#ECECEC	-4.75847	-24.0776
COL1A2	1.09801	4.98027	#C40000												ECM2	0.150452	2.05815	#4d4d4d												#ECECEC	14.8842	-11.467
COL20A1	-0.00543931	0.0717448	#4d4d4d												ECT2L	0.431929	9.40151	#C40000												#ECECEC	15.9088	-12.936
COL25A1	0.0477024	3.20299	#4d4d4d												EDA	-0.676002	27.2721	#00C400												#ECECEC	-3.60009	6.44376
COL26A1	0.00278053	0.0371827	#4d4d4d												EDA2R	0.529521	20.6715	#C40000												#ECECEC	-5.15341	-12.5381
COL27A1	0.389275	3.50395	#C40000												EDC4	-0.242232	15.1486	#4d4d4d												#ECECEC	-9.81156	9.96421
COL3A1	1.63072	7.19281	#C40000												EDEM3	0.0598279	1.15545	#4d4d4d												#ECECEC	16.3786	-11.1479
COL4A1	-0.316504	1.27615	#4d4d4d												EDN1	-1.45748	22.0547	#00C400												#ECECEC	10.2538	-19.4888
COL4A3	-1.00187	7.52175	#00C400												EDN3	-0.200777	11.7442	#4d4d4d												#ECECEC	-4.62236	-16.5927
COL4A5	0.177739	1.8154	#4d4d4d												EDNRA	-0.21651	3.14568	#4d4d4d												#ECECEC	-7.26834	-18.9149
COL4A6	0.471974	5.9836	#C40000												EEF1A1	0.174325	4.34972	#4d4d4d												#ECECEC	6.83248	8.01704
COL5A1	0.739702	3.11667	#C40000												EFCAB1	1.58636	9.59174	#C40000												#ECECEC	12.7786	-8.49857
COL5A2	0.927282	5.35471	#C40000												EFCAB10	1.01293	12.5693	#C40000												#ECECEC	-3.27467	-1.82743
COL6A1	0.444864	4.63828	#C40000												EFCAB11	0.14862	8.27911	#4d4d4d												#ECECEC	-20.3068	-2.53549
COL6A2	0.431558	2.74159	#C40000												EFCAB3	0.0639418	2.30379	#4d4d4d												#ECECEC	-28.7005	-4.83156
COL6A3	1.06697	7.84535	#C40000												EFCAB5	0.0279576	1.01894	#4d4d4d												#ECECEC	-1.68988	-16.6696
COL8A1	0.220374	0.659914	#4d4d4d												EFCAB6	0.499976	6.14817	#C40000												#ECECEC	-1.15899	1.14012
COLEC11	0.598047	1.75409	#C40000												EFHB	0.580837	5.38878	#C40000												#ECECEC	14.6152	-23.5149
COLQ	0.0591572	1.02049	#4d4d4d												EFHC2	0.417227	10.5355	#C40000												#ECECEC	-4.19469	-3.82903
COMMD1	0.00384496	0.0187323	#4d4d4d												EFHD1	0.216931	3.14509	#4d4d4d												#ECECEC	-14.502	-11.5843
COMMD4	0.0283005	0.166474	#4d4d4d												EFR3B	-0.777158	35.8544	#00C400												#ECECEC	-1.33276	-25.2273
COMMD5	-0.0603813	0.406563	#4d4d4d												EGFEM1P	0.0361614	0.275587	#4d4d4d												#ECECEC	-11.9982	-6.68398
COMMD6	0.0557812	0.502782	#4d4d4d												EGFR	-0.414115	23.0286	#00C400												#ECECEC	-7.08276	-14.3264
COMMD7	-0.150492	2.17902	#4d4d4d												EHBP1	-0.288767	9.31667	#00C400												#ECECEC	25.9854	-12.1308
COMP	3.26735	11.7852	#C40000												EHMT1	-0.111162	4.23899	#4d4d4d												#ECECEC	-15.2109	-12.9273
COMT	-0.151969	1.24453	#4d4d4d												EID2	0.0381026	1.08551	#4d4d4d												#ECECEC	-19.1925	4.53496
COP1	-0.074511	1.17649	#4d4d4d												EID2B	0.0925939	1.63452	#4d4d4d												#ECECEC	-28.7816	-6.34909
COPA	-0.0573106	0.507068	#4d4d4d												EIF1AX	-0.117482	3.48008	#4d4d4d												#ECECEC	-1.44819	3.59298
COPE	0.0502495	0.339003	#4d4d4d												EIF1AY	0.0391078	0.515325	#4d4d4d												#ECECEC	-4.96433	-19.5274
COPRS	0.308241	3.42694	#C40000												EIF2A	0.0333419	0.431827	#4d4d4d												#ECECEC	24.807	-10.9042
COPS4	0.0419587	0.356963	#4d4d4d												EIF2AK2	-0.121587	1.51648	#4d4d4d												#ECECEC	7.41264	18.2159
COPS9	0.0794652	1.65742	#4d4d4d												EIF2B3	-0.0497817	1.11526	#4d4d4d												#ECECEC	-26.7826	-2.20134
COPZ1	-0.0500078	0.361656	#4d4d4d												EIF2S2	-0.129666	5.33194	#4d4d4d												#ECECEC	6.61663	-28.7065
COQ10B	-0.0651993	0.586262	#4d4d4d												EIF3A	0.109595	1.55585	#4d4d4d												#ECECEC	-7.69655	3.74265
COQ2	0.030543	0.285449	#4d4d4d												EIF3B	0.0897096	2.70913	#4d4d4d												#ECECEC	-7.46775	3.16204
COQ7	-0.0498265	0.476946	#4d4d4d												EIF3C	-0.0781803	0.876189	#4d4d4d												#ECECEC	-0.710282	-11.1026
COQ8B	-0.00522995	0.0335482	#4d4d4d												EIF3D	0.121163	5.71203	#4d4d4d												#ECECEC	-1.55991	3.78333
COQ9	0.253954	4.22684	#4d4d4d												EIF3E	0.159137	3.7308	#4d4d4d												#ECECEC	-1.00874	-9.02767
CORO1C	-0.0398295	0.178747	#4d4d4d												EIF4A1	0.176688	3.94645	#4d4d4d												#ECECEC	-4.95249	0.441687
CORT	0.388401	4.338	#C40000												EIF4B	0.13968	4.39046	#4d4d4d												#ECECEC	-24.7905	15.6659
COTL1	0.0508651	0.13544	#4d4d4d												EIF4E	0.197764	7.6848	#4d4d4d												#ECECEC	-29.8808	-5.90937
COX11	0.0464803	0.237788	#4d4d4d												EIF4E2	0.118826	5.27741	#4d4d4d												#ECECEC	-23.9362	-0.642399
COX15	0.0778494	0.911133	#4d4d4d												EIF4EBP2	-0.255679	20.5605	#4d4d4d												#ECECEC	-16.2113	9.02766
COX18	0.1511	2.55819	#4d4d4d												EIF4ENIF1	-0.0816912	3.34081	#4d4d4d												#ECECEC	-5.98544	-16.152
COX19	-0.141598	0.880675	#4d4d4d												EIF4G2	0.106711	1.93465	#4d4d4d												#ECECEC	12.4261	-10.9795
COX20	0.118135	0.8813	#4d4d4d												EIF4G3	0.283615	12.8913	#C40000												#ECECEC	-21.4469	-6.28491
COX4I1	0.0967316	0.886931	#4d4d4d												ELAC2	0.131765	4.5017	#4d4d4d												#ECECEC	-8.88213	-8.14683
COX5A	0.257643	3.06113	#4d4d4d												ELF1	-0.0645538	0.711408	#4d4d4d												#ECECEC	-23.2924	5.65122
COX6A1	0.0324411	0.2466	#4d4d4d												ELK1	-0.00410051	0.0501478	#4d4d4d												#ECECEC	-17.1228	0.255369
COX6B2	0.0760944	1.2763	#4d4d4d												ELK4	-0.108992	4.63872	#4d4d4d												#ECECEC	-4.58463	2.61191
COX7A2L	-0.0427624	0.346166	#4d4d4d												ELL	-0.0422566	0.347813	#4d4d4d												#ECECEC	-2.86328	-24.6437
COX7C	0.169712	2.58889	#4d4d4d												ELMO2	-0.220316	8.27379	#4d4d4d												#ECECEC	-7.13025	-17.2414
CPA4	0.0543517	0.985	#4d4d4d												ELMOD2	0.245619	12.6236	#4d4d4d												#ECECEC	-4.22474	1.85623
CPA6	0.0533835	0.409892	#4d4d4d												ELMOD3	0.00162025	0.0162991	#4d4d4d												#ECECEC	-10.6863	11.0385
CPD	0.0600783	0.328512	#4d4d4d												ELN	-0.43242	5.56215	#00C400												#ECECEC	12.8937	10.5122
CPEB2	-0.136732	5.52755	#4d4d4d												ELOVL5	0.0290628	0.309842	#4d4d4d												#ECECEC	20.4788	-8.12698
CPEB3	-0.0692475	0.541543	#4d4d4d												ELOVL6	-0.153007	3.47998	#4d4d4d												#ECECEC	5.18317	-22.9769
CPEB4	-0.126052	0.758062	#4d4d4d												EMB	0.511276	11.2915	#C40000												#ECECEC	-3.80647	-6.47418
CPED1	-0.162146	0.836792	#4d4d4d												EME2	-0.0711315	2.36448	#4d4d4d												#ECECEC	-16.5192	21.1814
CPLANE1	0.245452	2.80326	#4d4d4d												EML1	-0.571474	18.8692	#00C400												#ECECEC	-9.17207	-1.15494
CPLX1	0.0213713	0.101937	#4d4d4d												EML4	0.127904	1.63547	#4d4d4d												#ECECEC	-29.3407	1.72993
CPLX2	0.00318007	0.0184905	#4d4d4d												EML5	-0.0094422	0.149527	#4d4d4d												#ECECEC	-11.3202	10.2245
CPM	-0.230764	0.386194	#4d4d4d												EML6	0.0786962	2.8329	#4d4d4d												#ECECEC	-4.28609	0.0045657
CPN2	-0.0489114	1.00522	#4d4d4d												EMP2	-1.78845	43.4763	#00C400												#ECECEC	-20.5849	-11.1035
CPNE3	-0.157086	4.71919	#4d4d4d												EMX1	0.0155022	0.100666	#4d4d4d												#ECECEC	-13.8706	2.99604
CPNE6	0.0217927	0.296275	#4d4d4d												ENAH	0.167301	5.20969	#4d4d4d												#ECECEC	-28.4188	-3.92109
CPNE8	-0.0785999	0.841374	#4d4d4d												ENDOV	-0.277837	21.211	#00C400												#ECECEC	2.19874	-5.78067
CPPED1	-0.133065	1.08583	#4d4d4d												ENGASE	0.081364	1.32776	#4d4d4d												#ECECEC	17.925	8.24608
CPSF2	0.102974	1.33359	#4d4d4d												ENHO	-0.675217	12.7998	#00C400												#ECECEC	0.211636	-14.4836
CPSF6	0.090802	1.89161	#4d4d4d												ENKUR	1.29043	9.6249	#C40000												#ECECEC	-9.58499	2.89099
CPTP	-0.149998	0.780601	#4d4d4d												ENO4	0.0129469	0.355259	#4d4d4d												#ECECEC	-19.9474	-11.6223
CPVL	0.0472903	0.119632	#4d4d4d												ENPP1	-0.0709931	0.648319	#4d4d4d												#ECECEC	-13.3902	-2.58102
CR1	0.0355688	0.712559	#4d4d4d												ENSA	-0.0370275	0.646385	#4d4d4d												#ECECEC	-23.4152	5.66354
CRABP1	0.0874768	1.13124	#4d4d4d												ENTHD1	0.0939296	5.9135	#4d4d4d												#ECECEC	-12.1082	5.62246
CRACR2A	0.33996	2.73536	#C40000												ENTPD1	0.480989	21.2338	#C40000												#ECECEC	4.34328	19.2018
CRAMP1	-0.12639	1.78421	#4d4d4d												ENTPD4	0.101838	1.86179	#4d4d4d												#ECECEC	-18.6081	2.03447
CRB1	0.0398991	1.06569	#4d4d4d												EPB41	-0.07842	4.13952	#4d4d4d												#ECECEC	10.8586	-0.546377
CRBN	-0.380184	4.81179	#00C400												EPB41L1	-0.022341	0.270635	#4d4d4d												#ECECEC	-0.958932	23.3613
CRCP	-0.0304412	0.187285	#4d4d4d												EPB41L4A	-0.19503	4.23369	#4d4d4d												#ECECEC	14.6584	4.64525
CRCT1	-0.0115055	0.0419535	#4d4d4d												EPB41L4B	0.0983534	0.779901	#4d4d4d												#ECECEC	-5.35898	18.9271
CREB1	-0.0715818	1.01039	#4d4d4d												EPB41L5	-1.2597	44.3976	#00C400												#ECECEC	-7.40793	-6.65404
CREB3L3	-0.0329087	1.20497	#4d4d4d												EPG5	-0.0978412	2.96193	#4d4d4d												#ECECEC	-20.3466	6.53237
CREB5	-0.508489	3.13997	#00C400												EPHA10	0.252395	24.2437	#4d4d4d												#ECECEC	7.60735	-6.07203
CREBBP	-0.0798636	0.327995	#4d4d4d												EPHA3	0.287794	11.6591	#C40000												#ECECEC	11.9436	-21.9285
CREBL2	0.0115993	0.0612861	#4d4d4d												EPHA6	-0.00652042	0.161033	#4d4d4d												#ECECEC	-18.1077	7.19313
CREM	-0.00230984	0.00448249	#4d4d4d												EPHA7	0.030847	0.736801	#4d4d4d												#ECECEC	-14.3374	11.84
CRHR1	0.00516021	0.019759	#4d4d4d												EPHA8	0.00671037	0.172863	#4d4d4d												#ECECEC	-30.5914	6.91641
CRHR2	0.0630663	0.0976967	#4d4d4d												EPHB1	0.0314662	0.690532	#4d4d4d												#ECECEC	-24.9551	-5.97528
CRIM1	-0.294335	7.31345	#00C400												EPHB2	0.495137	26.0815	#C40000												#ECECEC	4.53911	-28.7827
CRIPT	0.155809	3.07497	#4d4d4d												EPHB4	-0.422487	12.0372	#00C400												#ECECEC	19.5094	18.366
CRISPLD2	-0.113011	0.20112	#4d4d4d												EPN2	-0.397333	18.5838	#00C400												#ECECEC	11.0825	-11.1687
CRK	-0.345224	3.90735	#00C400												EPS15	-0.17719	4.69306	#4d4d4d												#ECECEC	8.21421	-10.8356
CRKL	-0.147738	5.45495	#4d4d4d												EPS8L1	0.335605	5.71624	#C40000												#ECECEC	13.0357	10.3458
CRLF3	-0.127867	0.987282	#4d4d4d												ERAP1	-0.169199	1.98862	#4d4d4d												#ECECEC	-15.9299	10.8207
CRMP1	-0.421318	3.59804	#00C400												ERBB2	-0.135509	1.51514	#4d4d4d												#ECECEC	-24.4909	-3.61645
CRNKL1	-0.0209419	0.202491	#4d4d4d												ERBB3	-0.214023	4.19619	#4d4d4d												#ECECEC	16.83	-19.855
CROCC	0.130602	1.02266	#4d4d4d												ERBB4	0.13296	0.874307	#4d4d4d												#ECECEC	-3.97132	-7.11554
CRTAP	-0.166698	1.92336	#4d4d4d												ERC1	-0.191385	7.79407	#4d4d4d												#ECECEC	3.64693	-14.6944
CRTC1	-0.0602053	0.252366	#4d4d4d												ERC2	0.224155	9.45678	#4d4d4d												#ECECEC	-8.54105	-2.48931
CRTC2	-0.181479	4.29109	#4d4d4d												ERCC1	0.154705	6.61799	#4d4d4d												#ECECEC	11.6539	-22.736
CRTC3	-0.300478	5.31143	#00C400												ERCC2	-0.063087	1.31894	#4d4d4d												#ECECEC	23.0929	-6.6462
CRY1	-0.189339	1.91326	#4d4d4d												ERCC4	0.0841375	4.05866	#4d4d4d												#ECECEC	-3.70724	0.300458
CRY2	-0.487869	5.61813	#00C400												ERGIC1	-0.0954666	3.4708	#4d4d4d												#ECECEC	-24.5597	-1.92894
CRYAA	-0.006073	0.138876	#4d4d4d												ERI2	0.107939	3.61422	#4d4d4d												#ECECEC	13.4662	-9.27511
CRYAB	-0.207966	0.491056	#4d4d4d												ERLEC1	0.327349	15.6527	#C40000												#ECECEC	4.83838	-20.5683
CRYBB2	-0.0629017	0.118109	#4d4d4d												ERLIN2	0.0279063	0.603022	#4d4d4d												#ECECEC	-21.3018	1.93728
CRYBB3	-0.0736562	2.04601	#4d4d4d												ERMN	0.0081918	0.0954425	#4d4d4d												#ECECEC	-5.14514	-13.7794
CRYBG2	-0.476141	5.09725	#00C400												ERP29	0.140917	5.20309	#4d4d4d												#ECECEC	-25.2894	-1.83414
CRYBG3	-0.0742767	0.357234	#4d4d4d												ESCO2	0.282999	17.2566	#C40000												#ECECEC	2.1661	0.869338
CRYGD	-0.00695359	0.208386	#4d4d4d												ESPN	0.419456	14.1944	#C40000												#ECECEC	-11.723	8.66383
CRYGS	0.0370415	0.130166	#4d4d4d												ESPNL	0.48503	6.16395	#C40000												#ECECEC	22.1395	-15.7462
CRYZL1	-0.0374277	0.41983	#4d4d4d												ESR1	-0.11375	2.00178	#4d4d4d												#ECECEC	12.3019	-22.4279
CSDC2	-0.0229403	0.0960162	#4d4d4d												ESR2	0.53318	16.899	#C40000												#ECECEC	-12.7603	-9.41481
CSDE1	0.0680459	0.446947	#4d4d4d												ESRRA	0.00859112	0.0829888	#4d4d4d												#ECECEC	-2.95237	1.35441
CSF1	-0.029645	0.227562	#4d4d4d												ESYT3	-0.413402	17.3379	#00C400												#ECECEC	-7.42745	7.96636
CSF2RA	-0.24263	1.00607	#4d4d4d												ETNK1	0.0665757	1.42037	#4d4d4d												#ECECEC	-15.8873	-10.5166
CSGALNACT1	0.252848	1.00732	#4d4d4d												ETNK2	0.315588	14.6742	#C40000												#ECECEC	6.28552	-13.833
CSGALNACT2	0.0705271	0.315962	#4d4d4d												ETV1	-0.442621	8.76441	#00C400												#ECECEC	10.7394	8.35503
CSH1	0.758519	2.67038	#C40000												ETV2	-0.00335179	0.0299539	#4d4d4d												#ECECEC	-3.05639	6.36758
CSHL1	-0.0149608	0.269687	#4d4d4d												ETV3	-0.089266	6.52248	#4d4d4d												#ECECEC	-26.1203	-9.58681
CSMD2	0.00838699	0.304201	#4d4d4d												ETV6	0.305774	12.9553	#C40000												#ECECEC	-23.4977	8.92579
CSNK1A1	0.0579816	0.375191	#4d4d4d												EVC2	-0.0119347	0.128527	#4d4d4d												#ECECEC	-24.4076	4.28067
CSNK1D	-0.207812	2.40622	#4d4d4d												EVI5	-0.0911562	2.17868	#4d4d4d												#ECECEC	21.5697	-8.16653
CSNK1E	-0.354204	5.78265	#00C400												EVPLL	-0.122981	0.923002	#4d4d4d												#ECECEC	14.5596	-5.57601
CSNK1G1	-0.0153308	0.298754	#4d4d4d												EWSR1	-0.0296514	0.532499	#4d4d4d												#ECECEC	-17.7116	-2.43149
CSNK1G2	-0.161403	2.43504	#4d4d4d												EXD3	-0.211338	10.3963	#4d4d4d												#ECECEC	-1.70677	3.62646
CSNK1G3	-0.0205052	0.142433	#4d4d4d												EXOC6	-0.2112	7.84835	#4d4d4d												#ECECEC	-22.6728	1.7224
CSNK2A1	-0.413175	4.84926	#00C400												EXOC6B	-0.0857753	7.69455	#4d4d4d												#ECECEC	-27.3133	-5.60858
CSNK2A2	-0.0873942	1.57295	#4d4d4d												EXOC7	-0.180615	7.15211	#4d4d4d												#ECECEC	-21.9838	14.3306
CSNK2B	0.0826652	0.749883	#4d4d4d												EXOC8	-0.227473	12.8763	#4d4d4d												#ECECEC	-15.8307	-5.02649
CSPP1	0.0958244	0.296848	#4d4d4d												EXOG	0.033868	0.504899	#4d4d4d												#ECECEC	-12.5739	-0.589637
CSRNP3	0.204299	3.73582	#4d4d4d												EXOSC2	-0.121988	4.19505	#4d4d4d												#ECECEC	-22.3269	-8.49907
CSRP1	-0.336032	1.53401	#00C400												EYA1	0.365157	7.83068	#C40000												#ECECEC	14.6077	20.5866
CSTA	-0.356797	2.10019	#00C400												EYA3	-0.0326325	0.855276	#4d4d4d												#ECECEC	3.32927	-7.82594
CSTF2T	0.146781	2.2161	#4d4d4d												EYS	-0.00604221	0.193636	#4d4d4d												#ECECEC	-21.6751	-3.27777
CSTF3	0.06716	0.781342	#4d4d4d												F10	-0.25037	4.58068	#4d4d4d												#ECECEC	-23.7655	-5.33248
CT47A11	-0.159339	0.886246	#4d4d4d												F11	-1.03593	20.0625	#00C400												#ECECEC	-29.1061	-3.39662
CTAGE1	0.0408472	1.22027	#4d4d4d												F11R	-0.368376	12.2474	#00C400												#ECECEC	-4.82393	-1.55289
CTAGE10P	0.0140282	0.439894	#4d4d4d												F13A1	0.580672	5.85904	#C40000												#ECECEC	8.42665	-6.01386
CTAGE4	-0.176051	0.452527	#4d4d4d												F2R	-0.364742	5.56286	#00C400												#ECECEC	11.4391	-12.1038
CTBP1	-0.0915585	1.67582	#4d4d4d												FAAH	-0.308929	13.7427	#00C400												#ECECEC	-18.2726	-2.11905
CTBP1-DT	-0.0490457	0.284377	#4d4d4d												FABP1	-0.0144996	0.569114	#4d4d4d												#ECECEC	10.0507	-5.91858
CTBP2	-0.10052	0.661237	#4d4d4d												FABP5	-0.344443	4.17165	#00C400												#ECECEC	-30.4549	5.55109
CTBS	0.262132	2.6944	#4d4d4d												FADS2	0.174685	1.74704	#4d4d4d												#ECECEC	-3.96219	-6.91937
CTCF	-0.101512	1.74114	#4d4d4d												FAHD1	0.159912	6.54469	#4d4d4d												#ECECEC	-25.4952	-1.07472
CTDP1	-0.10881	1.29111	#4d4d4d												FAHD2A	-0.0045252	0.0554232	#4d4d4d												#ECECEC	16.4728	-20.4774
CTDSP1	-0.318306	5.35517	#00C400												FAM102B	0.183834	3.83169	#4d4d4d												#ECECEC	-19.4462	-3.61357
CTDSP2	-0.407593	5.84207	#00C400												FAM107B	-0.172564	4.56989	#4d4d4d												#ECECEC	-2.41853	-17.4891
CTDSPL	-0.572692	6.63576	#00C400												FAM110C	0.00916678	0.0435942	#4d4d4d												#ECECEC	5.67924	-15.2612
CTDSPL2	-0.0647463	0.502604	#4d4d4d												FAM117B	-0.198748	4.70767	#4d4d4d												#ECECEC	-21.2295	-3.47488
CTNNA1	-0.210339	1.91088	#4d4d4d												FAM118A	0.280023	1.68522	#C40000												#ECECEC	-17.0677	-6.76328
CTNNA2	0.00547521	0.196014	#4d4d4d												FAM120A	0.147424	3.90072	#4d4d4d												#ECECEC	2.12708	6.72032
CTNNA3	0.00124934	0.0345363	#4d4d4d												FAM120AOS	-0.0617214	2.16653	#4d4d4d												#ECECEC	-27.3085	2.34577
CTNNB1	0.0446207	0.167167	#4d4d4d												FAM120C	-0.0342863	0.501734	#4d4d4d												#ECECEC	-4.05163	5.13504
CTNND1	-0.445484	10.8617	#00C400												FAM122B	0.0557154	1.32792	#4d4d4d												#ECECEC	-26.4965	-4.2561
CTNND2	-1.19883	13.6375	#00C400												FAM122C	-0.140583	6.77036	#4d4d4d												#ECECEC	-5.25088	-12.1971
CTRL	-0.208013	5.10806	#4d4d4d												FAM124B	-0.253005	3.3527	#4d4d4d												#ECECEC	22.4967	-19.1824
CTSA	0.189657	1.03097	#4d4d4d												FAM126A	0.048035	1.12812	#4d4d4d												#ECECEC	-11.7658	6.58535
CTSB	0.535498	2.15807	#C40000												FAM126B	-0.2534	8.08877	#4d4d4d												#ECECEC	-21.8523	-6.99966
CTSC	0.00647432	0.0124164	#4d4d4d												FAM133B	-0.0514615	0.908571	#4d4d4d												#ECECEC	-4.46902	25.519
CTSE	2.44213	12.9838	#C40000												FAM135A	0.0106943	0.0781214	#4d4d4d												#ECECEC	-24.3252	4.52329
CTSS	0.0706596	0.129531	#4d4d4d												FAM135B	0.00505407	0.128382	#4d4d4d												#ECECEC	-24.3359	5.58913
CTSW	-0.420318	4.82651	#00C400												FAM149B1	-0.039484	0.668277	#4d4d4d												#ECECEC	-7.46336	-8.698
CTTN	0.0343452	0.233569	#4d4d4d												FAM151A	0.0502728	1.81301	#4d4d4d												#ECECEC	10.0124	-22.112
CTTNBP2NL	-0.351319	5.9134	#00C400												FAM153A	0.150364	2.12367	#4d4d4d												#ECECEC	2.89765	-23.0887
CTXN1	0.24247	2.87715	#4d4d4d												FAM160A1	-0.0450977	1.45896	#4d4d4d												#ECECEC	-21.0424	30.8402
CUEDC2	-0.0721646	0.534209	#4d4d4d												FAM160B1	0.028624	0.249239	#4d4d4d												#ECECEC	-27.9853	-3.22111
CUL1	-0.129058	1.5195	#4d4d4d												FAM160B2	0.0718609	1.63284	#4d4d4d												#ECECEC	-7.31811	-4.02505
CUL3	-0.228684	6.12715	#4d4d4d												FAM161A	0.351759	7.3302	#C40000												#ECECEC	5.72526	-6.99926
CUL4A	-0.0528719	0.41475	#4d4d4d												FAM166A	0.0101622	0.127554	#4d4d4d												#ECECEC	-21.7894	-12.0008
CUL4B	-0.0425144	0.235911	#4d4d4d												FAM167A	-1.11565	43.4976	#00C400												#ECECEC	17.6119	5.95275
CUTALP	0.00290775	0.00641885	#4d4d4d												FAM168B	-0.153125	8.3757	#4d4d4d												#ECECEC	-17.1672	-0.262163
CUX1	-0.187232	5.03041	#4d4d4d												FAM169A	0.454528	20.9807	#C40000												#ECECEC	-9.30761	-0.330953
CUX2	-0.0319862	0.729657	#4d4d4d												FAM171A1	-0.0342736	0.220434	#4d4d4d												#ECECEC	-9.96162	8.64758
CWC25	-0.276073	7.46633	#00C400												FAM171B	0.116783	8.69505	#4d4d4d												#ECECEC	1.70354	-21.1219
CWF19L1	-0.0927189	1.068	#4d4d4d												FAM172BP	0.0585898	2.00532	#4d4d4d												#ECECEC	-25.5757	-4.84109
CX3CL1	-0.834047	4.11202	#00C400												FAM178B	0.057316	0.680048	#4d4d4d												#ECECEC	-20.1856	9.26156
CXADR	-0.0185807	0.043416	#4d4d4d												FAM183A	1.45575	8.96189	#C40000												#ECECEC	-8.57437	-1.6272
CXCL11	-0.353081	0.671718	#4d4d4d												FAM184A	0.0907114	0.657966	#4d4d4d												#ECECEC	-7.28794	11.6645
CXCL12	1.06432	6.0588	#C40000												FAM185A	0.239858	12.8976	#4d4d4d												#ECECEC	-9.86955	-7.74965
CXCL2	-1.93243	3.73282	#00C400												FAM189A2	-1.12075	28.5893	#00C400												#ECECEC	-1.84175	4.96293
CXCL3	-1.33203	2.93327	#00C400												FAM189B	0.0486157	0.986669	#4d4d4d												#ECECEC	-16.731	0.28208
CXCL5	0.416017	0.701359	#4d4d4d												FAM204A	-0.18666	11.0404	#4d4d4d												#ECECEC	-10.4863	-0.527303
CXCR2	-0.387542	2.88722	#00C400												FAM207A	0.059754	1.1992	#4d4d4d												#ECECEC	-26.6548	2.08044
CXCR5	0.180509	3.03969	#4d4d4d												FAM20A	0.371582	6.19575	#C40000												#ECECEC	-15.8501	-13.6739
CXCR6	-0.303453	1.33408	#00C400												FAM24B	-0.0209783	0.26631	#4d4d4d												#ECECEC	1.11889	-16.9932
CXorf38	-0.160138	2.40687	#4d4d4d												FAM3A	-0.263043	14.2623	#00C400												#ECECEC	5.38726	8.97248
EOLA2	0.0298001	0.193403	#4d4d4d												FAM47A	-0.0171932	0.544583	#4d4d4d												#ECECEC	-4.74136	-13.78
CXorf56	-0.0105246	0.125532	#4d4d4d												FAM53B	-0.016382	0.237922	#4d4d4d												#ECECEC	19.288	-15.5979
CXXC5	0.353767	2.52755	#C40000												FAM53C	-0.106516	3.79744	#4d4d4d												#ECECEC	15.6873	-6.60532
CYB561	-0.0603821	0.163781	#4d4d4d												FAM66A	-0.0824682	2.14863	#4d4d4d												#ECECEC	7.2682	1.00006
CYB5D2	0.044213	0.241993	#4d4d4d												FAM66C	-0.166121	5.48007	#4d4d4d												#ECECEC	8.13025	-10.751
CYB5R1	0.145365	1.98619	#4d4d4d												FAM71E2	0.00741831	0.0932575	#4d4d4d												#ECECEC	-27.5211	1.17504
CYB5R3	-0.0362669	0.178374	#4d4d4d												FAM74A1	0.0958295	2.77728	#4d4d4d												#ECECEC	18.5894	8.20279
CYBA	0.338664	2.92654	#C40000												FAM76A	-0.197881	9.10738	#4d4d4d												#ECECEC	-3.81289	-24.1004
CYBB	0.190326	0.48033	#4d4d4d												FAM78B	0.227642	9.63889	#4d4d4d												#ECECEC	-14.0217	-3.98649
CYBRD1	-0.443119	4.07465	#00C400												FAM83A	0.227373	10.7192	#4d4d4d												#ECECEC	-17.8478	-3.45771
CYCS	-0.092896	0.660961	#4d4d4d												FAM83G	-0.227086	4.11239	#4d4d4d												#ECECEC	-13.2428	-0.794164
CYFIP2	0.0772191	0.633707	#4d4d4d												FAM86B2	0.334192	11.7455	#C40000												#ECECEC	7.92701	-19.8377
CYHR1	-0.00772096	0.0273917	#4d4d4d												FAM87B	-0.114715	3.34055	#4d4d4d												#ECECEC	-1.18398	3.62289
CYLD	-0.00935471	0.0516578	#4d4d4d												FAM91A1	-0.0285477	0.586808	#4d4d4d												#ECECEC	-13.1612	10.8697
CYP11B1	0.133771	1.00731	#4d4d4d												FAM95B1	-0.409093	9.22335	#00C400												#ECECEC	5.29057	8.60329
CYP19A1	0.00865316	0.175453	#4d4d4d												FAM98B	-0.00425034	0.0805272	#4d4d4d												#ECECEC	-26.229	7.99819
CYP1A2	-0.210813	2.32569	#4d4d4d												FAM99A	0.133038	3.60194	#4d4d4d												#ECECEC	-4.7475	-20.9187
CYP20A1	-0.0858603	3.21749	#4d4d4d												FAM9C	0.0342548	1.65927	#4d4d4d												#ECECEC	-29.2324	3.38434
CYP24A1	0.861864	3.48276	#C40000												FANCA	0.161164	3.76837	#4d4d4d												#ECECEC	-28.1811	-3.43845
CYP26B1	-0.168898	0.268388	#4d4d4d												FANCC	-0.422042	25.3557	#00C400												#ECECEC	-1.95003	1.18296
CYP2A7	0.158742	0.495123	#4d4d4d												FANCD2	0.157454	11.1201	#4d4d4d												#ECECEC	-1.39134	3.33929
CYP2B6	0.140897	0.281376	#4d4d4d												FANCF	0.387842	12.6264	#C40000												#ECECEC	-9.95397	-0.378661
CYP2C19	-0.0045467	0.0932233	#4d4d4d												FANCL	0.321279	8.15984	#C40000												#ECECEC	-10.1277	-1.17129
CYP2D6	-0.020825	0.207425	#4d4d4d												FANK1	1.11172	11.0838	#C40000												#ECECEC	-24.0906	15.5959
CYP2E1	-0.0137548	0.0972154	#4d4d4d												FAR1	-0.0121084	0.0985435	#4d4d4d												#ECECEC	-2.84343	5.83348
CYP2F1	1.39459	2.86023	#C40000												FARP1	-0.472548	30.055	#00C400												#ECECEC	-25.1998	-11.2115
CYP2R1	-0.0137136	0.0498424	#4d4d4d												FARP2	-0.206931	11.5381	#4d4d4d												#ECECEC	-3.88057	-6.59593
CYP2U1	0.0072527	0.0531437	#4d4d4d												FAS	0.106711	1.28286	#4d4d4d												#ECECEC	-3.71421	3.08838
CYP3A43	-0.0185325	0.953365	#4d4d4d												FAT3	0.0433544	0.365844	#4d4d4d												#ECECEC	-13.9188	-15.5346
CYP3A5	-0.732298	8.67404	#00C400												FAT4	0.122257	1.48533	#4d4d4d												#ECECEC	20.8939	-18.1017
CYP4A11	-0.0629636	4.11733	#4d4d4d												FBF1	0.00314084	0.0383592	#4d4d4d												#ECECEC	-3.35297	-22.4525
CYP4F11	0.0566622	0.854166	#4d4d4d												FBLIM1	0.424396	10.7376	#C40000												#ECECEC	-10.379	7.17932
CYP4F2	-0.319098	0.76378	#4d4d4d												FBLL1	0.0904378	1.01653	#4d4d4d												#ECECEC	21.2662	24.7879
CYP4F30P	-0.0266226	0.0908992	#4d4d4d												FBLN1	0.572651	11.7105	#C40000												#ECECEC	12.0963	-19.4156
CYP4V2	-0.153725	1.98893	#4d4d4d												FBRS	-0.0552716	1.77627	#4d4d4d												#ECECEC	19.0873	-11.8067
CYP4X1	0.908748	4.11349	#C40000												FBRSL1	-0.201239	1.68808	#4d4d4d												#ECECEC	-27.2986	16.1048
CYP51A1	-0.448809	1.97137	#00C400												FBXL17	-0.0632663	1.33454	#4d4d4d												#ECECEC	-26.3528	3.31379
CYSLTR1	0.0988305	1.26554	#4d4d4d												FBXL18	0.101904	3.27159	#4d4d4d												#ECECEC	-9.81873	-3.18052
CYTH2	-0.370429	6.7645	#00C400												FBXL19-AS1	-0.0404704	0.648501	#4d4d4d												#ECECEC	14.1028	-27.7964
CYTH4	0.109877	0.362763	#4d4d4d												FBXL20	-0.115714	2.89032	#4d4d4d												#ECECEC	3.37044	-20.6794
CYTOR	-0.121712	0.344394	#4d4d4d												FBXL7	-0.0714159	1.16872	#4d4d4d												#ECECEC	-25.7089	6.53395
CYYR1	-0.361049	2.13058	#00C400												FBXO11	-0.094929	3.08694	#4d4d4d												#ECECEC	-24.009	-4.25488
CZIB	-0.0772531	0.530536	#4d4d4d												FBXO17	-0.247719	9.85929	#4d4d4d												#ECECEC	-26.0242	-4.81342
D2HGDH	0.236493	1.85007	#4d4d4d												FBXO22	0.258195	10.9902	#4d4d4d												#ECECEC	9.76405	-0.344905
DAAM1	-0.297292	2.64288	#00C400												FBXO24	0.0993298	2.23033	#4d4d4d												#ECECEC	-25.3212	7.83343
DAB2IP	-0.440626	8.42559	#00C400												FBXO28	-0.120657	5.27911	#4d4d4d												#ECECEC	21.2589	24.6858
DACH2	0.0160878	0.319718	#4d4d4d												FBXO3	0.0168115	0.225863	#4d4d4d												#ECECEC	-1.96377	3.12724
DACT1	0.12601	0.489745	#4d4d4d												FBXO31	0.151162	2.96801	#4d4d4d												#ECECEC	22.16	-18.4327
DACT3	0.066008	0.198306	#4d4d4d												FBXO36	0.242302	3.46779	#4d4d4d												#ECECEC	-30.6583	7.07227
DAD1	0.0504548	0.333372	#4d4d4d												FBXO44	0.0490359	1.11817	#4d4d4d												#ECECEC	13.2202	-14.7157
DAG1	-0.28317	4.75408	#00C400												FBXW12	-0.0385697	1.27737	#4d4d4d												#ECECEC	20.1272	-18.4074
DAOA	-0.00723325	0.318491	#4d4d4d												FBXW2	-0.0724416	2.48728	#4d4d4d												#ECECEC	-23.8873	19.4984
DAP	0.037663	0.153169	#4d4d4d												FCAMR	0.0427936	1.21774	#4d4d4d												#ECECEC	-6.46042	-19.6319
DAPK1	-0.281096	2.3509	#00C400												FCAR	-0.20548	4.20466	#4d4d4d												#ECECEC	-11.3512	-3.66571
DAZ2	0.00207242	0.0513959	#4d4d4d												FCER1G	-0.124687	1.11715	#4d4d4d												#ECECEC	-24.5364	16.278
DBF4	0.127271	1.67198	#4d4d4d												FCGR2A	-0.133035	1.11026	#4d4d4d												#ECECEC	-33.1568	13.1853
DBF4B	-0.0136557	0.164988	#4d4d4d												FCHO2	-0.248299	6.1851	#4d4d4d												#ECECEC	-6.99998	21.5899
DBN1	0.135126	0.478974	#4d4d4d												FCHSD2	-0.183205	8.36079	#4d4d4d												#ECECEC	-9.568	-9.60521
DBNL	-0.254514	2.32424	#4d4d4d												FCN1	-0.338051	2.3727	#00C400												#ECECEC	27.0407	-13.5114
DBP	-0.0430924	0.117761	#4d4d4d												FCN3	-2.28613	25.0577	#00C400												#ECECEC	-3.22939	1.47185
DBT	0.0338676	0.370624	#4d4d4d												FCRL1	0.80282	15.4065	#C40000												#ECECEC	10.5817	1.29081
DCAF1	-0.150007	3.37896	#4d4d4d												FCRL2	0.653726	13.4748	#C40000												#ECECEC	28.0844	-12.1996
DCAF10	-0.0301716	0.166995	#4d4d4d												FCRL3	0.0845003	1.97874	#4d4d4d												#ECECEC	-3.11568	-11.5448
DCAF11	-0.0768953	0.496778	#4d4d4d												FCRL5	1.69544	28.3442	#C40000												#ECECEC	1.34224	-4.62198
DCAF12L1	0.0141675	0.654619	#4d4d4d												FCRL6	-0.694035	14.0018	#00C400												#ECECEC	-10.41	-8.37366
DCAF13	0.150299	1.96391	#4d4d4d												FCRLA	0.776106	15.4812	#C40000												#ECECEC	-17.233	1.20182
DCAF4	0.153346	1.83936	#4d4d4d												FCRLB	0.224471	2.5771	#4d4d4d												#ECECEC	-27.1969	7.64605
DCAF5	-0.071295	0.852136	#4d4d4d												FECH	0.0415612	0.463324	#4d4d4d												#ECECEC	-3.38401	-1.23651
DCAF7	-0.236002	4.41969	#4d4d4d												FEM1A	-0.223606	12.1994	#4d4d4d												#ECECEC	7.45049	-21.7862
DCAF8	-0.107166	3.02893	#4d4d4d												FER1L4	1.52492	30.3523	#C40000												#ECECEC	-7.14219	21.643
DCAKD	0.0868061	1.42433	#4d4d4d												FERMT1	0.700494	12.0539	#C40000												#ECECEC	20.7305	-5.3648
DCANP1	0.0763324	0.338404	#4d4d4d												FERMT2	-0.599387	23.5443	#00C400												#ECECEC	-11.7611	9.27803
DCBLD1	-0.0565143	0.660347	#4d4d4d												FEZ2	-0.102071	2.1176	#4d4d4d												#ECECEC	21.4191	24.1234
DCBLD2	0.0631317	0.3616	#4d4d4d												FEZF2	-0.0123561	0.493223	#4d4d4d												#ECECEC	17.7087	-15.6664
DCC	-0.0296734	2.23009	#4d4d4d												FFAR3	-0.276914	2.87911	#00C400												#ECECEC	5.54388	-2.44704
DCHS2	-0.00700173	0.106152	#4d4d4d												FGA	-0.446394	5.2993	#00C400												#ECECEC	11.9973	-28.6618
DCK	-0.182454	2.02065	#4d4d4d												FGD2	-0.0861573	1.40645	#4d4d4d												#ECECEC	8.86012	-28.798
DCLK1	0.761706	10.9978	#C40000												FGD4	-0.484393	14.2367	#00C400												#ECECEC	21.7317	-15.5613
DCLRE1C	0.161352	2.98474	#4d4d4d												FGF1	0.0194584	0.571664	#4d4d4d												#ECECEC	-22.3129	5.70164
DCN	0.272914	1.14396	#4d4d4d												FGF2	-0.289849	3.95455	#00C400												#ECECEC	-7.57481	-20.4272
DCP1A	-0.296894	5.22194	#00C400												FGF20	0.06578	2.36998	#4d4d4d												#ECECEC	-20.6058	6.56713
DCP2	-0.0556509	0.567638	#4d4d4d												FGF22	-0.0434988	1.55178	#4d4d4d												#ECECEC	-24.9332	-1.45833
DCT	-0.0138236	0.368277	#4d4d4d												FGF5	0.0027409	0.0898567	#4d4d4d												#ECECEC	-28.3714	16.7608
DCTD	0.0367132	0.216057	#4d4d4d												FGF7	0.45491	10.657	#C40000												#ECECEC	17.982	-14.9783
DCTN1	-0.155929	1.91002	#4d4d4d												FGF9	-0.196961	2.19975	#4d4d4d												#ECECEC	11.3327	-4.37292
DCTN3	-0.0995049	1.11823	#4d4d4d												FGFR1	-0.0854528	0.578301	#4d4d4d												#ECECEC	0.249375	-26.965
DCTN6	-0.19379	2.15161	#4d4d4d												FGFR1OP2	0.0340615	0.44576	#4d4d4d												#ECECEC	-15.5513	0.948964
DCUN1D1	0.0102848	0.060928	#4d4d4d												FGFR2	0.056296	0.34053	#4d4d4d												#ECECEC	-8.19513	3.88475
DCUN1D2	-0.10307	1.75089	#4d4d4d												FGFR3	0.00816072	0.0247264	#4d4d4d												#ECECEC	-29.5263	-4.13413
DCUN1D4	-0.00359028	0.0155358	#4d4d4d												FHAD1	0.672738	8.71212	#C40000												#ECECEC	15.3821	-5.75516
DDA1	-0.117254	1.5788	#4d4d4d												FHL1	-0.42793	8.08145	#00C400												#ECECEC	-4.89836	-1.88149
DDAH1	-0.0890904	0.298298	#4d4d4d												FHL2	1.47461	30.6014	#C40000												#ECECEC	0.172267	-3.53787
DDB1	0.0578076	0.531724	#4d4d4d												FIBCD1	-0.137573	4.01832	#4d4d4d												#ECECEC	-26.4411	-1.68049
DDHD1	-0.00109218	0.00948972	#4d4d4d												FIG4	-0.372761	14.3373	#00C400												#ECECEC	-23.6248	-1.99041
DDHD2	-0.0383913	0.686465	#4d4d4d												FIGN	0.00097428	0.00983573	#4d4d4d												#ECECEC	-10.903	-11.1898
DDIAS	0.0178051	0.122622	#4d4d4d												FIGNL2	-0.063945	1.22007	#4d4d4d												#ECECEC	17.9661	7.03802
DDIT4	0.207531	0.346567	#4d4d4d												FILIP1	-0.133974	1.75559	#4d4d4d												#ECECEC	5.05855	-23.1823
DDR1	0.231708	0.764902	#4d4d4d												FILIP1L	0.0840976	0.465107	#4d4d4d												#ECECEC	14.0275	22.2095
DDR2	0.162074	0.743712	#4d4d4d												FKBP11	1.47383	31.6203	#C40000												#ECECEC	-13.7064	5.08965
DDX10	0.113356	1.457	#4d4d4d												FKBP1A	-0.20203	6.69832	#4d4d4d												#ECECEC	17.7874	6.73248
DDX11	0.259842	1.24342	#4d4d4d												FKBP4	-0.00645461	0.0431875	#4d4d4d												#ECECEC	-6.1448	-20.0666
DDX17	0.154247	0.741733	#4d4d4d												FKBP9	-0.0905358	1.47732	#4d4d4d												#ECECEC	-32.5976	13.7893
DDX18	-0.0688563	0.580833	#4d4d4d												FKTN	-0.0315397	0.290816	#4d4d4d												#ECECEC	4.91156	-21.9942
DDX24	-0.210335	2.99575	#4d4d4d												FLCN	-0.112391	3.33184	#4d4d4d												#ECECEC	-19.5521	-4.20538
DDX31	-0.0627364	0.802767	#4d4d4d												FLG	-0.0468836	1.50208	#4d4d4d												#ECECEC	-29.3432	2.45252
DDX39B	-0.0509803	0.454375	#4d4d4d												FLNA	-0.0668894	1.07187	#4d4d4d												#ECECEC	-7.93275	3.98556
DDX3X	-0.204682	1.17054	#4d4d4d												FLOT2	-0.157236	5.55025	#4d4d4d												#ECECEC	-5.18029	5.50508
DDX3Y	-0.211619	1.75816	#4d4d4d												FLT4	-0.711614	31.1765	#00C400												#ECECEC	-6.38819	-4.55569
DDX42	-0.0634721	0.523515	#4d4d4d												FLYWCH1	-0.518414	26.0893	#00C400												#ECECEC	-23.4241	3.49055
DDX46	0.0021653	0.00757853	#4d4d4d												FMN2	0.0897521	3.79219	#4d4d4d												#ECECEC	18.7067	-9.68769
DDX50	0.113338	1.28756	#4d4d4d												FMNL1	-0.142924	1.75382	#4d4d4d												#ECECEC	1.0866	9.64854
DDX52	0.065997	0.639695	#4d4d4d												FMNL2	-0.22903	5.62962	#4d4d4d												#ECECEC	2.78088	-26.3993
DDX54	-0.074196	0.620204	#4d4d4d												FMNL3	-0.122328	3.66762	#4d4d4d												#ECECEC	23.7102	-8.21911
DDX6	-0.0500713	0.261018	#4d4d4d												FMO5	-0.923334	17.2662	#00C400												#ECECEC	-27.9218	7.38452
DDX60	-0.541484	4.96739	#00C400												FMR1	-0.22266	9.67468	#4d4d4d												#ECECEC	-15.7113	4.74275
DDX60L	-0.14461	1.25988	#4d4d4d												FNBP1	-0.195925	6.31111	#4d4d4d												#ECECEC	3.99405	-27.11
DEAF1	0.0452578	0.215631	#4d4d4d												FNDC1	0.96486	22.9701	#C40000												#ECECEC	-11.7315	4.39602
DELEC1	-0.0383804	0.628575	#4d4d4d												FNDC3A	0.104628	2.01851	#4d4d4d												#ECECEC	-19.7101	6.21745
DECR1	-0.191858	1.84273	#4d4d4d												FNDC3B	0.0958574	1.73838	#4d4d4d												#ECECEC	-6.10467	8.88288
DEF8	0.0358749	0.204249	#4d4d4d												FOLH1	-0.265879	4.7571	#00C400												#ECECEC	-18.466	-1.27652
DEFA6	-0.0218748	1.14067	#4d4d4d												FOLR2	0.403391	4.63334	#C40000												#ECECEC	2.08826	-14.4961
DEFB106B	0.00850577	0.168666	#4d4d4d												FOXA1	0.654167	8.07733	#C40000												#ECECEC	-22.7662	0.377433
DEFB126	0.00136692	0.0399843	#4d4d4d												FOXK2	-0.132369	7.66003	#4d4d4d												#ECECEC	4.44797	-27.9185
DEGS1	-0.254616	1.9937	#4d4d4d												FOXL2	0.0287946	1.84181	#4d4d4d												#ECECEC	-20.7279	0.322539
DELE1	-0.118554	1.12745	#4d4d4d												FOXN2	-0.12102	1.63717	#4d4d4d												#ECECEC	-7.78974	4.95325
DENND1A	-0.0971236	1.35682	#4d4d4d												FOXO3	-0.275968	7.75961	#00C400												#ECECEC	-5.19467	26.1257
DENND1B	-0.0391064	0.279684	#4d4d4d												FOXO4	-0.337626	22.7438	#00C400												#ECECEC	8.02888	-2.1707
DENND2A	-0.422062	3.06765	#00C400												FOXP1	-0.176161	7.08402	#4d4d4d												#ECECEC	-22.5476	14.8498
DENND2C	-0.0919701	0.925131	#4d4d4d												FOXP2	-0.0467582	1.06433	#4d4d4d												#ECECEC	15.2181	-14.1937
DENND2D	0.0787637	0.510459	#4d4d4d												FOXP3	0.056369	2.7543	#4d4d4d												#ECECEC	-7.01993	32.2164
DENND3	-1.20593	12.5964	#00C400												FOXP4	-0.157892	1.86456	#4d4d4d												#ECECEC	-4.61424	1.61391
DENND4A	-0.1785	3.01266	#4d4d4d												FOXRED2	-0.0478051	0.965478	#4d4d4d												#ECECEC	5.63742	9.0317
DENND4C	-0.108733	0.577401	#4d4d4d												FPGS	0.0130226	0.126369	#4d4d4d												#ECECEC	-12.1184	-3.59916
DENND5B	0.125559	1.0806	#4d4d4d												FPGT	0.105349	2.03396	#4d4d4d												#ECECEC	-3.88733	-3.28707
DENND6B	0.233358	1.85215	#4d4d4d												FPGT-TNNI3K	-0.208448	10.6556	#4d4d4d												#ECECEC	1.71047	-7.41211
DENR	0.24253	4.05688	#4d4d4d												FRA10AC1	-0.0549836	0.683481	#4d4d4d												#ECECEC	-28.6425	0.929173
DEPDC1	0.12469	4.60625	#4d4d4d												FRAS1	-0.658044	24.3701	#00C400												#ECECEC	7.26451	-29.8344
DEPDC4	0.0170009	0.322116	#4d4d4d												FRAT1	-0.316664	8.13763	#00C400												#ECECEC	-33.032	13.1951
DEPP1	-1.0897	2.27456	#00C400												FREM1	0.296769	7.54674	#C40000												#ECECEC	-17.0011	-0.974358
DERL1	0.101074	0.881486	#4d4d4d												FRG2C	-0.0182824	0.565907	#4d4d4d												#ECECEC	-2.87811	-18.8478
DERL3	2.26743	9.55357	#C40000												FRMD3	-0.714439	26.7847	#00C400												#ECECEC	-2.31729	0.471884
DESI1	-0.0256801	0.170023	#4d4d4d												FRMD4A	-0.297203	12.575	#00C400												#ECECEC	28.5677	-10.4688
DESI2	-0.224836	4.68412	#4d4d4d												FRMD5	0.666008	39.2359	#C40000												#ECECEC	-0.32078	-9.77995
DEUP1	0.149821	3.29866	#4d4d4d												FRMD8	-0.121333	4.06705	#4d4d4d												#ECECEC	11.1579	4.39371
DEXI	-0.0793191	0.681034	#4d4d4d												FRMPD3	0.0881654	2.67045	#4d4d4d												#ECECEC	-30.871	7.585
DFFA	-0.0523332	0.274943	#4d4d4d												FRMPD4	0.0177224	0.245603	#4d4d4d												#ECECEC	17.4086	7.10649
DFFB	0.0144036	0.105226	#4d4d4d												FRY	-0.872588	37.0035	#00C400												#ECECEC	19.0273	-15.566
DGAT2	-0.0694942	0.234848	#4d4d4d												FSD1L	0.11713	2.06138	#4d4d4d												#ECECEC	-19.1789	-12.2531
DGCR8	-0.112657	0.410366	#4d4d4d												FSHR	-0.00364694	0.127769	#4d4d4d												#ECECEC	-29.4704	-5.30892
DGKA	0.215207	3.69735	#4d4d4d												FSIP2	0.0413063	2.31886	#4d4d4d												#ECECEC	-18.3874	-11.8262
DGKB	0.0424391	2.19377	#4d4d4d												FTCD	0.0896589	1.82021	#4d4d4d												#ECECEC	2.96127	-28.9363
DGKE	-0.162348	3.231	#4d4d4d												FTH1	-0.0556948	0.826287	#4d4d4d												#ECECEC	-5.26952	19.6386
DGKH	-0.0411068	0.214503	#4d4d4d												FTL	0.024273	0.104969	#4d4d4d												#ECECEC	29.1332	-7.13928
DGKZ	0.0108467	0.0555208	#4d4d4d												FTO	0.391278	10.1212	#C40000												#ECECEC	0.219266	-24.4383
DHCR24	-0.48922	3.04499	#00C400												FUBP1	0.27706	17.9323	#C40000												#ECECEC	2.15826	3.27343
DHDDS	-0.0181477	0.13136	#4d4d4d												FUBP3	-0.0453292	1.31164	#4d4d4d												#ECECEC	8.44364	-14.4939
DHFR	0.0557743	0.244182	#4d4d4d												FUCA2	0.11485	2.20596	#4d4d4d												#ECECEC	-17.2835	1.41329
DHFR2	-0.000436434	0.00320736	#4d4d4d												FUNDC2	-0.00467412	0.0580103	#4d4d4d												#ECECEC	-25.7438	21.1525
DHRS1	0.0812687	0.268332	#4d4d4d												FUT10	-0.0233606	0.272356	#4d4d4d												#ECECEC	-15.1702	-4.59062
DHRS13	0.0892898	0.472769	#4d4d4d												FUT11	-0.0845984	4.71012	#4d4d4d												#ECECEC	7.45321	-21.7925
DHRS2	-0.535716	9.43805	#00C400												FUT6	-0.0782848	1.93244	#4d4d4d												#ECECEC	14.0435	-1.1429
DHRS7B	0.0607158	0.493483	#4d4d4d												FUT9	0.00419945	0.152232	#4d4d4d												#ECECEC	-22.711	-5.16594
DHTKD1	0.0520119	0.455524	#4d4d4d												FXN	0.155977	6.88636	#4d4d4d												#ECECEC	-17.5579	-7.71395
DHX15	-0.0640365	0.39742	#4d4d4d												FXR1	0.233515	12.4715	#4d4d4d												#ECECEC	-8.0934	-6.48049
DHX29	0.0506276	0.396318	#4d4d4d												FXYD2	0.0474521	0.742138	#4d4d4d												#ECECEC	18.9338	15.1056
DHX30	-0.0720809	0.484817	#4d4d4d												FXYD3	-0.0867749	0.720356	#4d4d4d												#ECECEC	-29.3462	6.26332
DHX33	-0.0178517	0.189513	#4d4d4d												FXYD5	0.128165	3.77257	#4d4d4d												#ECECEC	-26.4617	-10.2156
DHX34	-0.0498606	0.77011	#4d4d4d												G2E3	0.0342603	0.553884	#4d4d4d												#ECECEC	-1.42846	4.10258
DHX57	0.146245	3.88749	#4d4d4d												G3BP1	0.136951	5.21541	#4d4d4d												#ECECEC	9.96878	-29.3728
DHX9	-0.0162073	0.0809957	#4d4d4d												GAB3	-0.166121	3.06303	#4d4d4d												#ECECEC	-6.47889	-12.7376
DIAPH1	-0.309223	4.40066	#00C400												GABARAPL1	-0.758327	40.6272	#00C400												#ECECEC	0.531583	-16.5177
DIAPH2	0.0849693	0.376422	#4d4d4d												GABBR1	-0.0225547	0.210848	#4d4d4d												#ECECEC	8.25251	7.60133
DIAPH3	-0.163005	4.01368	#4d4d4d												GABPB1	-0.0285417	0.195297	#4d4d4d												#ECECEC	-3.07248	3.65154
DICER1	-0.121637	1.20474	#4d4d4d												GABRB1	0.012456	0.242491	#4d4d4d												#ECECEC	-18.1101	2.31854
DICER1-AS1	0.217899	2.13346	#4d4d4d												GABRB3	0.138716	2.09518	#4d4d4d												#ECECEC	13.0693	2.19588
DIDO1	-0.0684714	1.00732	#4d4d4d												GABRQ	-0.022993	1.06741	#4d4d4d												#ECECEC	15.4581	7.00578
DIMT1	0.12108	1.56035	#4d4d4d												GAD1	0.172397	9.37307	#4d4d4d												#ECECEC	-3.06024	3.52991
DIO2	1.13171	9.52055	#C40000												GAD2	-0.0111467	0.472055	#4d4d4d												#ECECEC	-7.40238	-0.148586
DIO3OS	0.136674	0.375726	#4d4d4d												GADD45G	0.0316423	0.117215	#4d4d4d												#ECECEC	-24.5118	6.7329
DIP2A	-0.0852822	1.31589	#4d4d4d												GAK	-0.0614702	1.3252	#4d4d4d												#ECECEC	20.4177	-19.8991
DIP2B	-0.0956703	0.55164	#4d4d4d												GAL	0.618032	12.4918	#C40000												#ECECEC	-26.5244	-10.1494
DIPK2A	-0.229528	4.23256	#4d4d4d												GALC	-0.146626	2.93955	#4d4d4d												#ECECEC	-18.855	0.953099
DIPK2B	-0.0299982	0.102757	#4d4d4d												GALK1	-0.2542	8.68953	#4d4d4d												#ECECEC	19.4051	10.2419
DIRAS2	0.0267797	0.757718	#4d4d4d												GALM	0.0333341	0.245704	#4d4d4d												#ECECEC	17.6198	-25.0541
DIS3	-0.117189	1.25901	#4d4d4d												GALNT1	0.323795	12.3881	#C40000												#ECECEC	-7.0828	-14.1482
DIS3L2	-0.0407887	0.470184	#4d4d4d												GALNT13	-0.111136	11.976	#4d4d4d												#ECECEC	15.9473	-21.6659
DISC1	0.0121197	0.130836	#4d4d4d												GALNTL6	-0.0165848	0.577755	#4d4d4d												#ECECEC	-22.5775	14.8516
DKK2	-0.554673	4.00484	#00C400												GALT	-0.177095	4.88832	#4d4d4d												#ECECEC	-7.65727	17.6967
DKK3	-0.0985501	0.38323	#4d4d4d												GAPVD1	-0.0854735	4.20127	#4d4d4d												#ECECEC	-6.81536	3.37035
DLAT	0.0402532	0.619427	#4d4d4d												GARNL3	-0.0502271	1.45189	#4d4d4d												#ECECEC	29.3806	-8.19772
DLC1	-1.35083	9.17142	#00C400												GART	0.327416	19.6459	#C40000												#ECECEC	-7.61494	8.91388
DLEU1	0.141847	7.23915	#4d4d4d												GAS2L2	0.682842	7.2778	#C40000												#ECECEC	3.49912	-21.168
DLG1	0.0564861	0.328274	#4d4d4d												GATA4	-0.0175611	0.289553	#4d4d4d												#ECECEC	-18.5953	-11.3346
DLG2	0.245886	3.93066	#4d4d4d												GATAD2A	-0.0676183	1.56882	#4d4d4d												#ECECEC	-4.569	6.32491
DLG3	0.237645	3.25458	#4d4d4d												GBGT1	0.00778909	0.0680798	#4d4d4d												#ECECEC	24.1409	-18.9454
DLG4	0.16997	2.56528	#4d4d4d												GBP6	0.155458	3.25276	#4d4d4d												#ECECEC	-27.1965	-0.22814
DLG5	0.241516	3.46133	#4d4d4d												GCC2	0.136221	2.04367	#4d4d4d												#ECECEC	15.6279	-17.0748
DLGAP4	-0.437008	5.83756	#00C400												GCG	-0.0666718	1.87168	#4d4d4d												#ECECEC	-16.1163	-1.74944
DLK1	0.0534445	0.229004	#4d4d4d												GCH1	-0.282576	6.42621	#00C400												#ECECEC	14.3908	21.695
DLL3	0.0110879	0.416943	#4d4d4d												GCNT2	-0.161913	12.1565	#4d4d4d												#ECECEC	-17.9707	-1.10516
DLST	0.0163616	0.0476639	#4d4d4d												GDA	0.415261	9.18916	#C40000												#ECECEC	-7.9605	-15.3449
DLX1	0.00443942	0.107938	#4d4d4d												GDAP1L1	0.0102172	0.255193	#4d4d4d												#ECECEC	1.59636	9.64161
DLX2	0.00273394	0.0565656	#4d4d4d												GDAP2	-0.0971236	4.2754	#4d4d4d												#ECECEC	-9.64748	-10.5987
DLX3	-0.123004	1.84421	#4d4d4d												GDI2	0.17473	7.57449	#4d4d4d												#ECECEC	17.6019	-12.3973
DMAC1	0.192602	2.71634	#4d4d4d												GDNF	0.0258371	1.21904	#4d4d4d												#ECECEC	-6.24283	2.34124
DMAC2	-0.48043	8.66111	#00C400												GDPD4	-0.000651312	0.00813632	#4d4d4d												#ECECEC	-23.9772	4.114
DMAC2L	-0.020314	0.138922	#4d4d4d												GDPD5	-0.317006	11.5191	#00C400												#ECECEC	-8.10095	-19.0175
DMAP1	-0.173653	1.6106	#4d4d4d												GFAP	-0.00406661	0.0954425	#4d4d4d												#ECECEC	-0.386831	9.40356
DMC1	-0.0128947	0.515051	#4d4d4d												GFM1	0.048638	0.958795	#4d4d4d												#ECECEC	18.6151	14.6181
DMD	0.186192	2.26084	#4d4d4d												GFM2	0.247908	7.22219	#4d4d4d												#ECECEC	16.1172	-10.9874
DMRT3	0.112599	1.73885	#4d4d4d												GFOD1	-0.910967	28.1093	#00C400												#ECECEC	8.25887	-7.75171
DMRTB1	0.000158831	0.00427632	#4d4d4d												GFPT1	0.344167	17.9804	#C40000												#ECECEC	21.3088	24.4806
DMRTC1	0.0254072	0.23001	#4d4d4d												GFRA1	0.555589	9.74124	#C40000												#ECECEC	-2.1688	3.32616
DMXL1	-0.112056	0.88525	#4d4d4d												GGA1	-0.0265655	0.497873	#4d4d4d												#ECECEC	22.4667	-19.8733
DNAH1	0.313267	2.32645	#C40000												GGCT	0.355154	26.6473	#C40000												#ECECEC	-12.0248	3.51534
DNAH12	2.02184	3.81686	#C40000												GGN	0.0892448	1.15261	#4d4d4d												#ECECEC	-7.3901	-19.1463
DNAH14	0.050623	2.09963	#4d4d4d												AP000356.5	-0.574743	13.3502	#00C400												#ECECEC	-2.73594	-21.56
DNAH17	-0.239496	7.29047	#4d4d4d												GGT7	-0.00501582	0.045119	#4d4d4d												#ECECEC	7.77043	-24.4829
DNAH2	1.46541	3.9046	#C40000												GGTLC2	-0.740393	14.6942	#00C400												#ECECEC	-7.95772	22.9798
DNAH3	0.141906	0.75414	#4d4d4d												GH2	0.0102701	0.344151	#4d4d4d												#ECECEC	-0.00708754	-11.3654
DNAH5	0.529923	3.48649	#C40000												GHITM	-0.0275132	0.558252	#4d4d4d												#ECECEC	-10.4558	11.1739
DNAH6	0.512853	3.39568	#C40000												GHR	-0.412059	15.1831	#00C400												#ECECEC	-6.23068	0.455478
DNAH7	0.770111	4.06581	#C40000												GHRH	-0.000142074	0.0023397	#4d4d4d												#ECECEC	6.0239	8.96359
DNAH8	-0.00119731	0.0190266	#4d4d4d												GHRHR	-0.0554167	4.11256	#4d4d4d												#ECECEC	6.6601	-19.6072
DNAJA1	-0.0534825	0.112708	#4d4d4d												GIGYF2	-0.0094884	0.130697	#4d4d4d												#ECECEC	-3.97424	2.81901
DNAJA4	1.00836	4.02858	#C40000												GIN1	0.0797873	1.22403	#4d4d4d												#ECECEC	-12.8172	-5.76916
DNAJB12	-0.301274	5.63657	#00C400												GIPC3	-0.124869	8.84076	#4d4d4d												#ECECEC	-15.6865	12.0426
DNAJB14	-0.216179	1.32969	#4d4d4d												GIT1	-0.312188	17.4561	#00C400												#ECECEC	-26.0353	-1.35223
DNAJB2	-0.187871	1.31354	#4d4d4d												GIT2	0.0294422	0.373781	#4d4d4d												#ECECEC	-30.5313	5.55964
DNAJB3	-0.00499251	0.0925078	#4d4d4d												GJB4	0.386332	10.5593	#C40000												#ECECEC	4.58856	-27.9615
DNAJB4	-0.17314	0.517866	#4d4d4d												GJB7	0.194818	3.51034	#4d4d4d												#ECECEC	-28.7711	-5.10277
DNAJB6	-0.0291233	0.201175	#4d4d4d												GJD3	-0.780105	20.144	#00C400												#ECECEC	14.6504	-20.9991
DNAJC10	0.553506	8.19115	#C40000												GJD4	-0.0817619	1.97709	#4d4d4d												#ECECEC	-8.47346	-3.52007
DNAJC11	-0.0893316	1.32485	#4d4d4d												GK	-0.137549	2.50815	#4d4d4d												#ECECEC	-11.3465	-5.121
DNAJC14	-0.130164	4.01165	#4d4d4d												GLB1L3	0.288279	17.1501	#C40000												#ECECEC	-16.0361	5.97122
DNAJC16	0.0919633	1.6373	#4d4d4d												GLI2	0.521678	21.3205	#C40000												#ECECEC	21.9403	-8.46488
DNAJC18	-0.18272	2.83559	#4d4d4d												GLI4	-0.163119	1.54938	#4d4d4d												#ECECEC	1.34216	-4.71379
DNAJC19	-0.0361933	0.286611	#4d4d4d												GLIPR1L2	0.0349037	0.288132	#4d4d4d												#ECECEC	-17.1068	6.62116
DNAJC21	-0.15227	1.14845	#4d4d4d												GLIPR2	-0.137207	1.2174	#4d4d4d												#ECECEC	15.5457	0.203307
DNAJC22	0.248774	4.60136	#4d4d4d												GLIS3	0.125397	2.98055	#4d4d4d												#ECECEC	2.58733	-28.3128
DNAJC27	-0.130732	1.33197	#4d4d4d												GLP2R	0.235403	2.20596	#4d4d4d												#ECECEC	7.10294	-9.56965
DNAJC3-DT	0.154244	3.99319	#4d4d4d												GLS	0.0172496	0.0877527	#4d4d4d												#ECECEC	9.62142	-9.54307
DNAJC30	0.0280122	0.111675	#4d4d4d												GLT8D1	0.286582	11.1003	#C40000												#ECECEC	15.7929	-12.5627
DNAJC4	0.0506048	0.49371	#4d4d4d												GLT8D2	0.425093	16.7837	#C40000												#ECECEC	20.2311	22.989
DNAJC6	0.0414755	1.02353	#4d4d4d												GLYAT	-0.0256994	0.892372	#4d4d4d												#ECECEC	-2.16978	5.17732
DNAJC8	-0.069806	1.52311	#4d4d4d												GLYATL3	-0.0232703	0.590673	#4d4d4d												#ECECEC	-7.59777	3.18296
DNHD1	-0.0122649	0.140481	#4d4d4d												GLYCTK	-0.249319	18.7657	#4d4d4d												#ECECEC	-26.1705	-1.44845
DNM1L	0.0455152	0.242614	#4d4d4d												GM2A	0.141249	1.16616	#4d4d4d												#ECECEC	-5.32741	18.81
DNM1P46	0.0353585	0.49255	#4d4d4d												GMDS	0.251679	16.2864	#4d4d4d												#ECECEC	-6.28185	30.6164
DNMT3A	-0.0290817	0.157877	#4d4d4d												GMFB	-0.259548	11.5812	#4d4d4d												#ECECEC	-30.3307	-5.56137
DNPEP	-0.372009	3.34446	#00C400												GMPR2	0.17109	7.43076	#4d4d4d												#ECECEC	-19.0326	6.01525
DOCK10	0.261769	2.34086	#4d4d4d												GNA12	-0.044815	0.551462	#4d4d4d												#ECECEC	9.32244	0.624606
DOCK11	-0.226258	1.49081	#4d4d4d												GNA13	-0.3605	13.2817	#00C400												#ECECEC	11.8332	-18.9849
DOCK2	-0.217918	1.71807	#4d4d4d												GNAI3	-0.257049	9.13604	#4d4d4d												#ECECEC	-18.7041	-0.377736
DOCK3	0.0774998	0.189362	#4d4d4d												GNAO1	0.340772	28.3475	#C40000												#ECECEC	9.48639	-19.2203
DOCK4	-0.729969	12.5964	#00C400												GNAS	0.052367	1.01591	#4d4d4d												#ECECEC	-19.8418	-3.8577
DOCK5	-0.078436	2.52452	#4d4d4d												GNAZ	-0.220348	1.94621	#4d4d4d												#ECECEC	2.5961	11.3124
DOCK7	0.187998	3.03774	#4d4d4d												GNG10	0.185332	4.71564	#4d4d4d												#ECECEC	-27.0633	0.979261
DOCK8	-0.140255	1.01165	#4d4d4d												GNG4	0.251955	14.6815	#4d4d4d												#ECECEC	-5.98253	-12.9745
DOK1	-0.0383082	0.133205	#4d4d4d												GNL1	-0.308849	18.4288	#00C400												#ECECEC	9.72307	-1.8523
DOK4	-0.563029	3.88093	#00C400												GNL3L	-0.0323996	0.414335	#4d4d4d												#ECECEC	-15.8125	-5.54272
DOK6	-0.932478	6.78443	#00C400												GNLY	-1.21262	22.1044	#00C400												#ECECEC	-6.45406	-13.2702
DOLPP1	0.141935	4.02939	#4d4d4d												GNPTAB	-0.0454374	0.519719	#4d4d4d												#ECECEC	-4.14049	-18.6901
DONSON	0.316853	3.75006	#C40000												GNRH2	-0.0139619	0.462957	#4d4d4d												#ECECEC	12.4841	12.7605
DOT1L	-0.47076	6.8422	#00C400												GOLGA1	-0.00871771	0.139306	#4d4d4d												#ECECEC	5.24643	20.0175
DPF3	0.136527	2.84364	#4d4d4d												GOLGA2	-0.050415	1.15415	#4d4d4d												#ECECEC	23.9447	-10.4644
DPH2	0.0853444	0.651875	#4d4d4d												GOLGA6A	0.0431369	0.981818	#4d4d4d												#ECECEC	24.0185	-11.0439
DPH5	0.234931	4.66733	#4d4d4d												GOLGA6L10	0.23348	1.98986	#4d4d4d												#ECECEC	-14.0424	1.27506
DPH6	0.138456	2.44464	#4d4d4d												GOLGA6L6	0.0202243	0.0934908	#4d4d4d												#ECECEC	29.3213	-9.64652
DPH7	0.189504	1.89511	#4d4d4d												GOLGA6L9	0.494404	8.90402	#C40000												#ECECEC	-21.287	0.0918387
DPM2	0.0518952	0.474094	#4d4d4d												GOLGA7	-0.108073	4.01103	#4d4d4d												#ECECEC	-4.37612	27.7368
DPM3	0.0913848	0.753443	#4d4d4d												GOLGA7B	-0.0521308	0.348761	#4d4d4d												#ECECEC	-20.8893	-4.8362
DPP10	0.0136617	0.631166	#4d4d4d												GOLGA8A	0.180647	1.71021	#4d4d4d												#ECECEC	-8.19999	-19.3102
DPP6	-0.460259	9.71049	#00C400												GOLGB1	0.0659529	0.817179	#4d4d4d												#ECECEC	8.57187	0.942424
DPP8	0.0382193	0.237401	#4d4d4d												GOLM1	0.979851	30.9476	#C40000												#ECECEC	-15.3667	4.83627
DPP9	-0.0490013	0.468937	#4d4d4d												GON4L	-0.0783494	4.11413	#4d4d4d												#ECECEC	-4.43994	4.21532
DPT	-0.515204	2.02942	#00C400												GORAB	0.180074	8.40877	#4d4d4d												#ECECEC	7.8445	8.17374
DPY19L1	-0.040989	0.395393	#4d4d4d												GOSR2	0.074319	1.5793	#4d4d4d												#ECECEC	0.55051	-17.1531
DPY19L1P1	0.0607413	0.403955	#4d4d4d												GOT1L1	-0.00677846	0.194908	#4d4d4d												#ECECEC	-12.5506	9.22572
DPY19L2	0.159096	4.09772	#4d4d4d												GP1BB	-0.0511424	0.322647	#4d4d4d												#ECECEC	21.4357	-10.8022
DPY19L2P2	0.286557	3.71682	#C40000												GPAA1	0.0747101	2.29778	#4d4d4d												#ECECEC	-19.9071	8.08044
DPY19L2P3	0.255167	3.6463	#4d4d4d												GPAM	0.0852118	0.460576	#4d4d4d												#ECECEC	10.5758	17.8443
DPY19L4	-0.105838	1.14695	#4d4d4d												GPAT2	0.14736	0.632959	#4d4d4d												#ECECEC	-12.3893	1.84405
DPYD	-0.189365	2.28801	#4d4d4d												GPATCH2	0.0942748	2.17682	#4d4d4d												#ECECEC	5.03902	-28.8769
DPYS	0.399225	3.72179	#C40000												GPATCH3	-0.209799	14.1837	#4d4d4d												#ECECEC	-9.42401	-5.81433
DPYSL2	-0.449188	3.26058	#00C400												GPATCH4	0.236924	7.72946	#4d4d4d												#ECECEC	-15.6437	1.5532
DPYSL3	0.0520018	0.135321	#4d4d4d												GPC3	-0.669526	15.0893	#00C400												#ECECEC	-22.6607	-2.41436
DQX1	0.302106	3.37528	#C40000												GPC5	0.0982421	1.27366	#4d4d4d												#ECECEC	8.82018	6.84636
DR1	-0.0907935	1.04162	#4d4d4d												GPC6	-0.0469952	0.26902	#4d4d4d												#ECECEC	-5.94378	31.3705
DRAM1	-0.439996	1.71011	#00C400												GPD2	-0.23659	10.7332	#4d4d4d												#ECECEC	6.80022	7.81815
DRAM2	0.0918069	0.511746	#4d4d4d												GPLD1	-0.114051	2.14479	#4d4d4d												#ECECEC	7.33913	-6.70645
DRAP1	-0.0625911	0.523454	#4d4d4d												GPM6B	-1.0131	30.2051	#00C400												#ECECEC	12.5563	-0.410159
DRC3	1.39335	3.17277	#C40000												GPN1	0.0642785	2.80577	#4d4d4d												#ECECEC	-27.0116	-0.814611
DRD4	-0.0827388	0.357051	#4d4d4d												GPNMB	0.243659	2.00529	#4d4d4d												#ECECEC	-4.01137	4.93102
DRD5	0.0958197	2.86171	#4d4d4d												GPR137B	0.075142	0.763752	#4d4d4d												#ECECEC	-8.87644	5.8416
DSC3	0.407777	3.52688	#C40000												GPR155	0.0724269	1.95449	#4d4d4d												#ECECEC	-29.1887	-6.96894
DSCR4	0.0422091	0.220755	#4d4d4d												GPR161	-0.0197918	0.147441	#4d4d4d												#ECECEC	22.7403	-7.54887
DSE	0.00357559	0.0204309	#4d4d4d												GPR17	-0.106422	2.95166	#4d4d4d												#ECECEC	3.86063	-12.6514
DSEL	-0.209354	6.95506	#4d4d4d												GPR180	0.090995	1.5714	#4d4d4d												#ECECEC	-3.92674	-6.52478
DSG2	0.0687643	1.02566	#4d4d4d												GPR26	0.00906487	0.152649	#4d4d4d												#ECECEC	-26.2858	-0.461496
DSP	0.731253	3.03376	#C40000												GPR35	-0.0485228	1.91054	#4d4d4d												#ECECEC	-3.74279	-19.878
DST	-0.219198	1.58137	#4d4d4d												GPR88	0.0632388	0.801783	#4d4d4d												#ECECEC	-10.7014	7.27402
DSTYK	-0.114405	2.25196	#4d4d4d												GPRC5C	0.113264	1.9789	#4d4d4d												#ECECEC	-19.1614	0.45938
DTD1	0.049091	0.490075	#4d4d4d												GPRIN1	0.0604515	2.40154	#4d4d4d												#ECECEC	-14.1044	-3.19855
DTD2	-0.0715409	1.15801	#4d4d4d												GPSM1	-0.395216	15.5254	#00C400												#ECECEC	-11.2978	-1.47481
DTNA	0.0340095	0.463575	#4d4d4d												GPX1	0.096694	1.55143	#4d4d4d												#ECECEC	-9.89132	10.2166
DTNB	0.09998	1.06083	#4d4d4d												GPX3	-1.42534	37.3289	#00C400												#ECECEC	8.70671	-2.8252
DTWD1	0.175849	1.2976	#4d4d4d												GPX6	-0.204736	16.7221	#4d4d4d												#ECECEC	-15.3696	-10.0207
DTWD2	-0.00682999	0.13925	#4d4d4d												GPX8	1.00268	37.1774	#C40000												#ECECEC	-31.0636	1.87258
DTX1	0.098746	1.69266	#4d4d4d												GRAP	-0.359261	16.9095	#00C400												#ECECEC	-11.2182	-10.8175
DTX3	0.339607	3.65671	#C40000												GRB10	-0.272802	4.60389	#00C400												#ECECEC	-12.8828	3.53053
DTX3L	-0.25655	5.094	#4d4d4d												GREB1	0.0952925	3.38924	#4d4d4d												#ECECEC	-4.4232	-25.1824
DTYMK	0.141511	1.33634	#4d4d4d												GREB1L	-0.0574109	1.36734	#4d4d4d												#ECECEC	13.0937	12.3445
DUOX1	-0.176116	0.344966	#4d4d4d												GREM1	1.40706	25.3276	#C40000												#ECECEC	-8.25183	-1.984
DUOX2	-0.164807	1.94982	#4d4d4d												GRHL1	0.574309	9.75149	#C40000												#ECECEC	-32.358	13.7705
DUSP1	-1.41715	4.13939	#00C400												GRHL2	0.0791667	0.757296	#4d4d4d												#ECECEC	3.75804	7.91496
DUSP10	0.144386	1.69266	#4d4d4d												GRHL3	0.18653	9.74299	#4d4d4d												#ECECEC	-25.2831	0.40604
DUSP12	0.00875335	0.0680004	#4d4d4d												GRIA2	-0.0636464	5.87334	#4d4d4d												#ECECEC	-16.0925	8.76456
DUSP16	-0.497006	7.8621	#00C400												GRIA3	0.0821866	5.19744	#4d4d4d												#ECECEC	-3.24118	-0.585833
DUSP18	0.197583	1.16973	#4d4d4d												GRIA4	-0.00276394	0.054456	#4d4d4d												#ECECEC	-26.0039	7.88144
DUSP19	0.0817966	1.62805	#4d4d4d												GRID1	-0.0629513	1.33887	#4d4d4d												#ECECEC	-7.52595	4.2844
DUSP2	-0.311013	0.499577	#4d4d4d												GRID2IP	0.0244672	0.800627	#4d4d4d												#ECECEC	-7.32637	-1.12454
DUSP22	-0.100671	1.48844	#4d4d4d												GRIK1-AS1	0.159774	8.92072	#4d4d4d												#ECECEC	-23.3559	-0.903168
DUSP3	-0.328254	7.86418	#00C400												GRIK2	-0.00588224	0.174213	#4d4d4d												#ECECEC	-19.0659	7.40866
DUSP5P1	0.109993	0.747272	#4d4d4d												GRIK3	-0.055249	2.04337	#4d4d4d												#ECECEC	-17.0382	0.207354
DUSP8	-0.50792	6.11306	#00C400												GRIK4	-0.104367	4.6247	#4d4d4d												#ECECEC	-12.4318	4.93414
DUT	0.0281901	0.130681	#4d4d4d												GRIN1	0.00898901	0.424198	#4d4d4d												#ECECEC	-4.92125	1.31789
DVL1	-0.378508	7.11606	#00C400												GRIN2A	0.0526083	1.811	#4d4d4d												#ECECEC	-7.61494	-1.71387
DVL3	-0.101422	1.4867	#4d4d4d												GRIN2C	0.385533	9.83992	#C40000												#ECECEC	7.10905	-16.6436
DYM	0.206971	3.82462	#4d4d4d												GRIP1	0.0645799	7.33552	#4d4d4d												#ECECEC	-17.6114	-0.107663
DYNC1I1	-0.0181815	0.119589	#4d4d4d												GRIP2	-0.000567961	0.0104176	#4d4d4d												#ECECEC	8.65858	1.08733
DYNC1I2	-0.0246398	0.142261	#4d4d4d												GRIPAP1	-0.118985	3.29949	#4d4d4d												#ECECEC	-25.0666	-3.58198
DYNC1LI1	-0.0758886	0.808228	#4d4d4d												GRK1	-0.0193664	0.808206	#4d4d4d												#ECECEC	-7.31168	5.52169
DYNC1LI2	-0.0970646	0.611726	#4d4d4d												GRK5	-0.729604	31.7629	#00C400												#ECECEC	8.30876	-6.22077
DYNC2H1	0.664477	3.4721	#C40000												GRK6	-0.119647	1.69031	#4d4d4d												#ECECEC	-17.8138	3.6017
DYNC2LI1	0.243677	1.14845	#4d4d4d												GRK7	-0.000342953	0.00585109	#4d4d4d												#ECECEC	3.93773	-22.6581
DYNLL1	0.50646	4.16688	#C40000												GRM1	-0.0120715	0.337756	#4d4d4d												#ECECEC	-17.1273	-2.23182
DYNLRB1	-0.190339	3.41491	#4d4d4d												GRM5	0.0171735	0.602352	#4d4d4d												#ECECEC	28.3425	-12.4467
DYNLT1	0.214238	2.35148	#4d4d4d												GRM6	-0.0453309	1.4422	#4d4d4d												#ECECEC	-20.3235	-9.89625
DYNLT3	-0.100289	0.657753	#4d4d4d												GRM7	0.0789033	3.49553	#4d4d4d												#ECECEC	-3.01662	-17.7059
DYRK1A	-0.080473	2.86347	#4d4d4d												GRM8	-0.800548	22.2772	#00C400												#ECECEC	-17.5266	-0.276416
DYRK2	0.219859	2.67365	#4d4d4d												GSG1	-0.00626137	0.0577385	#4d4d4d												#ECECEC	-17.959	6.1904
DYRK3	-0.262146	0.742137	#4d4d4d												GSN	0.325107	6.92629	#C40000												#ECECEC	-8.34903	6.7058
DYSF	-0.262651	1.41619	#4d4d4d												GSR	0.169541	4.23891	#4d4d4d												#ECECEC	-12.8112	5.76677
DZANK1	0.424784	2.59383	#C40000												GSTA4	-0.18787	3.5022	#4d4d4d												#ECECEC	-3.46205	3.11378
DZIP1L	0.657728	3.99877	#C40000												GSTK1	0.121039	4.11764	#4d4d4d												#ECECEC	-13.6796	-9.22975
DZIP3	0.7106	4.74853	#C40000												GSTM2	-0.0519004	0.77744	#4d4d4d												#ECECEC	23.0155	21.6446
E2F2	0.168221	0.889573	#4d4d4d												GTDC1	-0.010013	0.126685	#4d4d4d												#ECECEC	5.30062	-8.58335
E2F4	-0.152765	2.71634	#4d4d4d												GTF2A2	0.16709	11.0684	#4d4d4d												#ECECEC	-15.3627	1.28593
E2F6	-0.0514346	0.361464	#4d4d4d												GTF2I	0.156724	4.64744	#4d4d4d												#ECECEC	19.4648	-6.7392
E4F1	-0.0623352	0.975287	#4d4d4d												GTF2IRD2	-0.156617	3.6136	#4d4d4d												#ECECEC	-18.9128	3.54238
EAF1	-0.0791558	1.92062	#4d4d4d												GTF2IRD2B	-0.123095	6.90095	#4d4d4d												#ECECEC	-22.8369	-3.78604
EBF1	0.423521	1.92146	#C40000												GTF3C3	0.0863475	1.99086	#4d4d4d												#ECECEC	-17.7026	4.7039
EBF3	0.331138	4.25803	#C40000												GTF3C4	-0.0879491	3.25136	#4d4d4d												#ECECEC	-16.1531	-8.25455
EBI3	-0.0541095	0.27668	#4d4d4d												GTF3C5	-0.0494363	1.08856	#4d4d4d												#ECECEC	-25.3164	5.70812
EBPL	-0.113434	0.836751	#4d4d4d												GTPBP2	-0.274177	16.7718	#00C400												#ECECEC	2.38996	-4.00275
ECE2	0.199417	4.19693	#4d4d4d												GTPBP6	-0.268302	14.6443	#00C400												#ECECEC	-10.944	-1.8987
ECH1	-0.301264	4.60438	#00C400												GUCA1B	0.0479131	1.19464	#4d4d4d												#ECECEC	-18.8013	2.29007
ECHDC1	-0.151651	0.483402	#4d4d4d												GUK1	-0.127987	4.71961	#4d4d4d												#ECECEC	-25.5972	-0.718896
ECHDC2	0.0324166	0.0915779	#4d4d4d												GULP1	0.0417714	0.372787	#4d4d4d												#ECECEC	14.9956	-23.4609
ECHDC3	-0.829352	6.91398	#00C400												GUSBP1	-0.250916	6.56698	#4d4d4d												#ECECEC	4.42709	-27.1506
ECM2	0.119778	0.463453	#4d4d4d												GUSBP11	-0.215119	8.56135	#4d4d4d												#ECECEC	-29.5698	-3.36263
ECT2	0.308506	6.35261	#C40000												GVINP1	-0.331397	12.0534	#00C400												#ECECEC	-25.7365	1.19958
EDA	-0.364765	8.73725	#00C400												GYG1	0.0869751	2.06925	#4d4d4d												#ECECEC	-19.2368	0.811925
EDC3	-0.0602904	1.04959	#4d4d4d												GYG2	0.264699	8.87154	#C40000												#ECECEC	-18.5731	1.00731
EDDM3B	-0.00633076	0.219812	#4d4d4d												GYPA	-0.0298859	0.290816	#4d4d4d												#ECECEC	-2.91751	-6.13945
EDEM1	0.152304	0.959565	#4d4d4d												GYPB	-0.0101509	0.174898	#4d4d4d												#ECECEC	-10.328	6.77524
EDEM2	0.127752	1.03961	#4d4d4d												GZF1	-0.167084	8.29321	#4d4d4d												#ECECEC	-24.7762	6.51143
EDEM3	-0.0180212	0.0613098	#4d4d4d												HAAO	0.0804006	2.13955	#4d4d4d												#ECECEC	6.63127	-12.0731
EDNRA	-0.0400359	0.100364	#4d4d4d												HACE1	-0.160732	4.02821	#4d4d4d												#ECECEC	-3.0157	-12.7085
EDNRB	-1.69852	11.6379	#00C400												HAS1	-0.409928	0.93571	#4d4d4d												#ECECEC	-17.4089	1.99337
EDRF1	0.0297793	0.223165	#4d4d4d												HAS3	-0.201909	1.87512	#4d4d4d												#ECECEC	1.06216	-2.18831
EDRF1-DT	0.0134054	0.393862	#4d4d4d												HAUS2	-0.123111	2.52216	#4d4d4d												#ECECEC	18.9014	13.299
EEA1	-0.0651314	0.263062	#4d4d4d												HAUS5	-0.181634	6.47096	#4d4d4d												#ECECEC	-15.256	11.4462
EEF1A1	0.186623	2.32093	#4d4d4d												HAUS6	0.0156744	0.161275	#4d4d4d												#ECECEC	-7.78462	-19.9712
EEF1AKMT3	0.00349767	0.0222267	#4d4d4d												HAUS7	-0.0562671	1.00334	#4d4d4d												#ECECEC	-15.5379	11.7155
EEF1AKNMT	-0.0850306	0.626312	#4d4d4d												HAUS8	0.0877188	2.94696	#4d4d4d												#ECECEC	-24.0614	3.4602
EEF1B2	0.38948	8.00193	#C40000												HBA2	-1.40707	11.0119	#00C400												#ECECEC	-8.20229	-19.1444
EEF1D	0.0883704	0.385627	#4d4d4d												HBB	-1.04706	9.86845	#00C400												#ECECEC	14.6086	20.8779
EEF1G	0.422901	6.86648	#C40000												HBG1	-0.897455	3.4726	#00C400												#ECECEC	-11.7761	12.8073
EEF2K	0.00759598	0.0653962	#4d4d4d												HBS1L	0.066505	2.12338	#4d4d4d												#ECECEC	-4.90942	-15.6651
EEPD1	-0.185024	3.11496	#4d4d4d												HBZ	-0.222475	2.88016	#4d4d4d												#ECECEC	-2.8703	3.59161
EFCAB1	1.61915	3.52591	#C40000												HCAR1	0.0602114	3.76653	#4d4d4d												#ECECEC	-23.438	5.28645
EFCAB11	0.195499	3.9386	#4d4d4d												HCFC2	-0.0998265	2.69347	#4d4d4d												#ECECEC	21.701	-10.0674
EFCAB14	0.0237967	0.122156	#4d4d4d												HCG4B	-0.0180465	0.460624	#4d4d4d												#ECECEC	2.48445	-11.4155
EFCAB6	0.37746	2.89258	#C40000												HCN2	-0.276183	1.77079	#00C400												#ECECEC	15.037	-7.77098
EFCAB7	0.377015	2.51314	#C40000												HCN4	0.330484	14.7019	#C40000												#ECECEC	-5.0763	-23.7531
EFHB	0.551941	2.32755	#C40000												HCRTR1	-0.164236	4.0881	#4d4d4d												#ECECEC	-22.1352	0.0309112
EFHC1	0.941907	3.91657	#C40000												HDAC11	-0.151423	8.23324	#4d4d4d												#ECECEC	17.6061	6.38829
EFHC2	1.15146	5.41748	#C40000												HDAC2	0.311374	16.1254	#C40000												#ECECEC	7.91759	7.44904
EFHD1	0.157283	1.63779	#4d4d4d												HDAC6	-0.137934	6.11198	#4d4d4d												#ECECEC	1.72749	-26.2662
EFHD2	-0.0744055	0.221354	#4d4d4d												HDAC7	-0.287748	9.5665	#00C400												#ECECEC	6.34262	19.7146
EFL1	-0.0563571	0.746208	#4d4d4d												HDAC8	0.030584	0.75986	#4d4d4d												#ECECEC	-22.2282	-4.42326
EFNA1	-0.615551	4.91535	#00C400												HDAC9	0.0224845	0.938358	#4d4d4d												#ECECEC	-23.9646	16.4682
EFNA2	-0.0149879	0.161888	#4d4d4d												HDDC2	-0.157365	3.13565	#4d4d4d												#ECECEC	-26.7855	7.86316
EFNA5	0.0659664	2.39777	#4d4d4d												HDGF	0.132478	2.2782	#4d4d4d												#ECECEC	-3.75655	-6.55893
EFNB2	-1.03191	8.39883	#00C400												HEATR1	0.290963	21.3329	#C40000												#ECECEC	9.89988	-9.87267
EFNB3	0.256886	1.02045	#4d4d4d												HEATR5A	0.0186867	0.232907	#4d4d4d												#ECECEC	-23.8823	-0.835159
EGFL8	-0.18526	1.20602	#4d4d4d												HECTD2	0.0471696	1.22007	#4d4d4d												#ECECEC	-22.7612	-10.1648
EGLN1	0.150008	1.75961	#4d4d4d												HELLS	0.423554	31.516	#C40000												#ECECEC	24.2138	-19.5093
EHBP1	-0.215816	3.90862	#4d4d4d												HEPACAM	-0.0111367	0.234458	#4d4d4d												#ECECEC	29.0644	-11.2016
EHD1	-0.840003	11.3827	#00C400												HEPN1	-0.0313592	1.15922	#4d4d4d												#ECECEC	-19.092	-8.4893
EHD2	-0.479167	5.38535	#00C400												HERC2	0.0415148	1.08827	#4d4d4d												#ECECEC	-5.83764	7.58209
EHF	0.96141	4.3375	#C40000												HERC2P7	0.370073	5.38463	#C40000												#ECECEC	-2.80343	6.15139
EHMT1	-0.0716009	1.52786	#4d4d4d												HERC3	-0.0734544	3.32213	#4d4d4d												#ECECEC	1.10969	-3.7746
EHMT2	-0.0605704	0.440705	#4d4d4d												HERC4	0.116378	3.84661	#4d4d4d												#ECECEC	16.5802	-4.40269
EID1	0.414843	3.22892	#C40000												HERC6	0.00894168	0.0214666	#4d4d4d												#ECECEC	-7.69994	-2.3432
EIF1	-0.0365382	0.144333	#4d4d4d												HES2	0.333656	4.05606	#C40000												#ECECEC	-6.98256	5.74896
EIF1AD	-0.0752146	0.91513	#4d4d4d												HES6	0.101169	1.1177	#4d4d4d												#ECECEC	19.4909	18.2437
EIF1AX	-0.0353718	0.161312	#4d4d4d												HFE	-0.192885	7.13868	#4d4d4d												#ECECEC	-3.06978	-6.99539
EIF1AY	-0.0137097	0.0659118	#4d4d4d												HGF	0.378725	10.7079	#C40000												#ECECEC	-9.33745	-2.54713
EIF2A	0.0602898	0.559218	#4d4d4d												HGSNAT	-0.0322526	0.36134	#4d4d4d												#ECECEC	28.9785	-10.6464
EIF2S1	-0.145607	1.65876	#4d4d4d												HHAT	0.336813	20.4171	#C40000												#ECECEC	-5.27398	0.747041
EIF2S2	-0.102909	2.17978	#4d4d4d												HHIPL1	0.135979	2.4736	#4d4d4d												#ECECEC	-24.9174	-0.284051
EIF2S3	0.0538668	0.768373	#4d4d4d												HHLA2	0.520386	19.2968	#C40000												#ECECEC	8.29783	-2.74967
EIF3B	0.0269584	0.234287	#4d4d4d												HIBCH	0.12734	3.94113	#4d4d4d												#ECECEC	5.86854	-18.3129
EIF3C	0.0776786	0.228396	#4d4d4d												HIC2	-0.234416	8.51947	#4d4d4d												#ECECEC	-12.8277	-7.61839
EIF3D	0.170573	2.9677	#4d4d4d												HIF1A	0.730094	14.919	#C40000												#ECECEC	29.7417	12.268
EIF3E	0.10907	0.812355	#4d4d4d												HIF3A	-0.587127	7.29944	#00C400												#ECECEC	-24.1081	6.83569
EIF3F	0.152619	2.82588	#4d4d4d												HIGD1A	0.0468862	0.833634	#4d4d4d												#ECECEC	-25.3367	-4.14457
EIF3K	0.126212	1.88386	#4d4d4d												HIP1	-0.516201	20.7656	#00C400												#ECECEC	-7.83054	-8.93493
EIF3L	0.16261	2.65113	#4d4d4d												HIP1R	-0.208467	8.61354	#4d4d4d												#ECECEC	-9.22225	6.39897
EIF3M	0.228635	4.7867	#4d4d4d												HIPK1	-0.0358037	0.313182	#4d4d4d												#ECECEC	7.30821	-4.20144
EIF4A1	0.131257	0.688861	#4d4d4d												HIPK2	-0.358734	22.6384	#00C400												#ECECEC	-7.71278	-2.09673
EIF4A2	0.107185	0.536732	#4d4d4d												HIRIP3	-0.447355	26.4605	#00C400												#ECECEC	-8.76606	-7.24686
EIF4B	0.182873	2.45375	#4d4d4d												HIVEP3	-0.102356	0.914624	#4d4d4d												#ECECEC	6.0223	-22.9031
EIF4E	0.149361	2.29359	#4d4d4d												HK2	-0.167927	1.75336	#4d4d4d												#ECECEC	2.27051	-13.8109
EIF4E3	-0.240726	6.38323	#4d4d4d												HKDC1	-0.0343502	0.160178	#4d4d4d												#ECECEC	7.58272	12.6202
EIF4EBP2	-0.205211	4.50804	#4d4d4d												HLA-A	-0.321166	7.89283	#00C400												#ECECEC	10.6755	-13.3263
EIF4G3	0.215039	4.88304	#4d4d4d												HLA-B	-0.2839	7.16873	#00C400												#ECECEC	21.0304	-20.3452
EIF4H	-0.215717	4.59854	#4d4d4d												HLA-C	-0.238058	10.3652	#4d4d4d												#ECECEC	-27.1693	-4.68117
[truncated: 53,227 more rows]

## Sheet: Suppl. Fig4
Suppl. Fig4 a			Suppl. Fig4 b			Suppl. Fig4 c			Suppl. Fig4 d			Suppl. Fig4 e			Suppl. Fig4 g
TKS5 mRNA levels			mRNA levels			TKS5 mRNA levels			mRNA levels			MTT (Arb.Units)			% wound healing
Ctrl	TGFβ		COL1A1	TKS5		Ctrl	TGFβ		COL1A1	TKS5		Ctrl	TGFβ		Time	Ctrl	Ctrl	Ctrl	TGF	TGF	TGF
1.25841	1.31177		19.9314	1.31177		1.01344	4.35957		2.68837	4.35957		0.0275	0.0344		0	0	0	10.3448	0	0.918836	2.14395
1.0763	2.19834		20.6388	2.19834		0.942752	5.8644		3.56203	5.8644		0.0095	0.0348		24	13.7931	0	10.4916	30.9341	27.1822	17.2282
1.01551	1.88558		17.8263	1.88558		0.758747	4.33297		2.704	4.33297		0.0167	0.032		36	28.0264	24.6515	25.2384	35.758	30.7044	39.6631
0.736638	2.8259		15.8163	0.631107		1.10578	7.02713		3.25695	7.02713		0.0183	0.0421		48	30.0807	34.5561	32.0616	100	66.3093	100
0.599813	1.50646		26.5213	2.8259		1.23563						0.024	0.0204
			19.556	1.50646								0.01	0.0475
												0.0219	0.0335
												0.0237	0.044
												0.0293	0.0291
												0.0314	0.0437
												0.028	0.0427
												0.0442	0.067
4g	Time	Ctrl	Ctrl	Ctrl	Ctrl	Ctrl
	0	0	0	10.3448	0	0.513573
	24	13.7931	0	10.4916
	36	28.0264	24.6515	25.2384
	48	30.0807	34.5561	32.0616	35.5833
	Time	TGF	TGF	TGF	TGF	TGF
	0	0	0.918836	2.14395	4.51761
	24	30.9341	27.1822	17.2282
	36	35.758	30.7044	39.6631
	48	100	66.3093	100	70.1378	89.2802	89.8928

[truncated: 5 more sheets: Suppl.Fig7, Suppl.Fig8, Suppl.Fig10, Suppl.Table 2, Suppl.Table 3]
